# Supplementary material for: A 1:2 co-crystal of 2,2′-thiodi­benzoic acid and tri­phenyl­phosphane oxide: crystal structure, Hirshfeld surface analysis and computational study
Source: Acta Crystallogr E Crystallogr Commun. 2018 Nov 9;74(Pt 12):1764–71. doi: 10.1107/S205698901801544X (PMC6281110; doi:10.1107/S205698901801544X)
Supplement: Supplementary file 1 [file e-74-01764-sup1.cif]

##############################################################################
#                                                                            #
# This CIF contains the data in a paper accepted for publication in          #
# Acta Crystallographica Section E. It conforms to the requirements of       #
# Notes for Authors for Acta Crystallographica Section E, and has been       #
# peer reviewed under the auspices of the IUCr Commission on Journals.       #
#                                                                            #
# Full details of the Crystallographic Information File format               #
# are given in the paper "The Crystallographic Information File (CIF):       #
# a New Standard Archive File for Crystallography" by S. R. Hall, F. H.      #
# Allen and I. D. Brown [Acta Cryst. (1991), A47, 655-685].                  #
#                                                                            #
# The current version of the core CIF dictionary is obtainable from          #
# ftp://ftp.iucr.org/pub/cif_core.dic.                                       #
#                                                                            #
# Software is freely available for graphical display of the structure(s)     #
# in this CIF. For information consult the CIF software page                 #
# http://www.iucr.org/resources/cif/software.                                #
#                                                                            #
# This file may be used for bona fide research purposes within the           #
# scientific community so long as proper attribution is given to the journal # 
# article from which it was obtained.                                        #
#                                                                            #
##############################################################################
data_global
_journal_date_recd_electronic     2018-10-29
_journal_date_accepted     2018-10-31
_journal_name_full     'Acta Crystallographica, Section E'
_journal_year     2018
_journal_volume     74
_journal_issue     12
_journal_page_first     1764
_journal_page_last     1771
_journal_paper_category     GO
_journal_paper_doi     10.1107/S205698901801544X
_journal_coeditor_code     HB7782
loop_
    _publ_contact_author_name
    _publ_contact_author_address
    _publ_contact_author_email
    'Sang Loon Tan'
;
Research Centre for Crystalline Materials,
School of Science and Technology,
Sunway University, 47500 Bandar Sunway,
Selangor Darul Ehsan
Malaysia
;
 alant@sunway.edu.my
    'Edward R.T. Tiekink'
;
Research Centre for Crystalline Materials,
School of Science and Technology,
Sunway University, 47500 Bandar Sunway,
Selangor Darul Ehsan
Malaysia
;
 edwardt@sunway.edu.my
_publ_contact_author_fax
;
+60 3 7491 8633
;
_publ_contact_author_phone
;
+60 3 7491 7181
;
_publ_section_title
;
A 1:2 co-crystal of 2,2'-thiodibenzoic acid and triphenylphosphane oxide:
crystal structure, Hirshfeld surface analysis and computational study
;
_publ_section_title_footnote     .
loop_
    _publ_author_name
    _publ_author_footnote
    _publ_author_address
    'Sang Loon Tan' .
;
Research Centre for Crystalline Materials,
School of Science and Technology,
Sunway University, 47500 Bandar Sunway,
Selangor Darul Ehsan, Malaysia
;
    'Tiekink, Edward R. T.' .
;
Research Centre for Crystalline Materials,
School of Science and Technology,
Sunway University, 47500 Bandar Sunway,
Selangor Darul Ehsan, Malaysia
;
_publ_section_synopsis
;
The asymmetric unit of the title co-crystal comprises two twisted molecules of
2,2'-thiodibenzoic acid and four molecules of triphenylphosphane oxide. The
three-dimensional molecular packing is stabilized by hydroxy-O---H...O(oxide)
hydrogen bonds and TPPO-C---H...O(oxide, carbonyl) and TDBA-C---H...(oxide,
carbonyl) interactions.
;
data_I
_chemical_name_systematic
;
2-[(2-Carboxyphenyl)sulfanyl]benzoic acid--(diphenylphosphoryl)benzene (1/2)
;
_chemical_name_common
;
2,2'-Thiodibenzoic acid--triphenylphosphane oxide (1/2)
;
_chemical_formula_moiety     '4(C18 H15 O P), 2(C14 H10 O4 S)'
_chemical_formula_sum     'C100 H80 O12 P4 S2'
_chemical_formula_iupac     '4C18 H15 O P, 2C14 H10 O4 S'
_chemical_formula_weight     1661.64
_chemical_melting_point     ?
_space_group_crystal_system     monoclinic
_space_group_name_H-M_alt     'P 21/c'
_space_group_name_Hall     '-P 2ybc'
loop_
    _space_group_symop_operation_xyz
    'x, y, z'
    '-x, y+1/2, -z+1/2'
    '-x, -y, -z'
    'x, -y-1/2, z-1/2'
_cell_length_a     10.70850(10)
_cell_length_b     41.9751(2)
_cell_length_c     18.92680(10)
_cell_angle_alpha     90
_cell_angle_beta     101.4900(10)
_cell_angle_gamma     90
_cell_volume     8336.92(10)
_cell_formula_units_Z     4
_cell_measurement_reflns_used     52739
_cell_measurement_theta_min     4.1620
_cell_measurement_theta_max     75.9320
_cell_measurement_temperature     100
_exptl_crystal_description     prism
_exptl_crystal_colour     'colourless'
_exptl_crystal_size_max     0.166
_exptl_crystal_size_mid     0.161
_exptl_crystal_size_min     0.085
_exptl_crystal_density_diffrn     1.324
_exptl_crystal_density_meas     ?
_exptl_crystal_density_method     ?
_exptl_crystal_F_000     3472
loop_
    _exptl_crystal_face_index_h
    _exptl_crystal_face_index_k
    _exptl_crystal_face_index_l
    _exptl_crystal_face_perp_dist
    5 -3 1 0.0802
    3 -5 -1 0.0811
    0 -5 -1 0.0459
    -1 -5 -2 0.0838
    -5 1 -1 0.0834
    -3 5 0 0.0801
    0 5 1 0.0395
    1 5 0 0.0361
    0 -1 -5 0.0768
    -1 -5 0 0.0621
    0 1 5 0.0507
    -1 -5 2 0.0621
_exptl_absorpt_coefficient_mu     1.830
_exptl_absorpt_correction_type     gaussian
_exptl_absorpt_process_details
;
(CrysAlis PRO; Rigaku OD, 2018)
;
_exptl_absorpt_correction_T_min     0.653
_exptl_absorpt_correction_T_max     1.000
_diffrn_ambient_temperature     100
_diffrn_source     'micro-focus sealed X-ray tube'
_diffrn_radiation_type     CuK\a
_diffrn_radiation_wavelength     1.54184
_diffrn_radiation_monochromator     mirror
_diffrn_measurement_device_type     'XtaLAB Synergy, Dualflex, AtlasS2'
_diffrn_measurement_device     'four-circle diffractometer'
_diffrn_measurement_method     '\w scans'
_diffrn_detector     'CCD plate'
_diffrn_detector_area_resol_mean     5.2558
_diffrn_reflns_number     94929
_diffrn_reflns_av_R_equivalents     0.0246
_diffrn_reflns_av_unetI/netI     0.0141
_diffrn_reflns_theta_min     3.180
_diffrn_reflns_theta_max     76.239
_diffrn_reflns_theta_full     67.684
_diffrn_measured_fraction_theta_max     0.975
_diffrn_measured_fraction_theta_full     0.999
_diffrn_reflns_limit_h_min     -13
_diffrn_reflns_limit_h_max     13
_diffrn_reflns_limit_k_min     -49
_diffrn_reflns_limit_k_max     52
_diffrn_reflns_limit_l_min     -23
_diffrn_reflns_limit_l_max     23
_diffrn_radiation_probe     x-ray
_refine_special_details     ?
_reflns_number_total     17036
_reflns_number_gt     15740
_reflns_threshold_expression     'I > 2\s(I)'
_refine_ls_structure_factor_coef     Fsqd
_refine_ls_matrix_type     full
_refine_ls_R_factor_all     0.0356
_refine_ls_R_factor_gt     0.0331
_refine_ls_wR_factor_gt     0.0900
_refine_ls_wR_factor_ref     0.0921
_refine_ls_goodness_of_fit_ref     1.036
_refine_ls_restrained_S_all     1.036
_refine_ls_number_reflns     17036
_refine_ls_number_parameters     1079
_refine_ls_number_restraints     0
_refine_ls_hydrogen_treatment     mixed
_refine_ls_weighting_scheme     calc
_refine_ls_weighting_details
              'w=1/[\s^2^(Fo^2^)+(0.0481P)^2^+3.5049P] where P=(Fo^2^+2Fc^2^)/3'
_atom_sites_solution_hydrogens     mixed
_atom_sites_solution_primary     dual
_atom_sites_solution_secondary     ?
_refine_ls_shift/su_max     0.003
_refine_ls_shift/su_mean     0.000
_refine_diff_density_max     0.415
_refine_diff_density_min     -0.553
_refine_ls_extinction_method     none
_refine_ls_extinction_coef     .
loop_
    _atom_type_symbol
    _atom_type_description
    _atom_type_scat_dispersion_real
    _atom_type_scat_dispersion_imag
    _atom_type_scat_source
    'C' 'C' 0.0181 0.0091
                         'International Tables Vol C Tables 4.2.6.8 and 6.1.1.4'
    'H' 'H' 0.0000 0.0000
                         'International Tables Vol C Tables 4.2.6.8 and 6.1.1.4'
    'O' 'O' 0.0492 0.0322
                         'International Tables Vol C Tables 4.2.6.8 and 6.1.1.4'
    'P' 'P' 0.2955 0.4335
                         'International Tables Vol C Tables 4.2.6.8 and 6.1.1.4'
    'S' 'S' 0.3331 0.5567
                         'International Tables Vol C Tables 4.2.6.8 and 6.1.1.4'
_computing_data_collection
;
CrysAlis PRO (Rigaku OD, 2018)
;
_computing_cell_refinement
;
CrysAlis PRO (Rigaku OD, 2018)
;
_computing_data_reduction
;
CrysAlis PRO (Rigaku OD, 2018)
;
_computing_structure_solution
;
SHELXT (Sheldrick, 2015<i>a</i>)
;
_computing_structure_refinement
;
SHELXL (Sheldrick, 2015<i>b</i>)
;
_computing_molecular_graphics
;
ORTEP-3 for Windows (Farrugia, 2012),
<i>OLEX2</i> (Dolomanov <i>et al.</i>, 2009)
and Mercury (Macrae <i>et al.</i>, 2006)
;
_computing_publication_material
;
publCIF (Westrip, 2010)
;
loop_
    _atom_site_type_symbol
    _atom_site_label
    _atom_site_fract_x
    _atom_site_fract_y
    _atom_site_fract_z
    _atom_site_U_iso_or_equiv
    _atom_site_adp_type
    _atom_site_calc_flag
    _atom_site_occupancy
    _atom_site_disorder_assembly
    _atom_site_disorder_group
    S S1 0.86876(3) 0.60239(2) 0.45382(2) 0.01933(7) Uani d 1 . .
    O O5 0.66647(18) 0.68394(3) 0.41031(6) 0.0653(5) Uani d 1 . .
    O O6 0.63653(11) 0.64495(2) 0.48314(5) 0.0298(2) Uani d 1 . .
    H H6O 0.644(2) 0.6616(5) 0.5178(12) 0.064(7) Uiso d 1 . .
    O O7 1.05664(8) 0.58755(2) 0.57331(5) 0.02348(19) Uani d 1 . .
    O O8 1.25159(9) 0.57343(2) 0.55791(5) 0.0250(2) Uani d 1 . .
    H H8O 1.261(2) 0.5646(5) 0.6020(12) 0.059(6) Uiso d 1 . .
    C C73 0.57062(11) 0.63409(3) 0.30175(6) 0.0189(2) Uani d 1 . .
    H H73 0.510504 0.650346 0.296861 0.023 Uiso calc 1 . .
    C C74 0.56910(12) 0.61279(3) 0.24561(7) 0.0208(2) Uani d 1 . .
    H H74 0.507892 0.614647 0.203416 0.025 Uiso calc 1 . .
    C C75 0.65935(13) 0.58870(3) 0.25272(7) 0.0231(3) Uani d 1 . .
    H H75 0.659019 0.574453 0.215058 0.028 Uiso calc 1 . .
    C C76 0.75002(12) 0.58580(3) 0.31576(7) 0.0227(3) Uani d 1 . .
    H H76 0.809779 0.569467 0.320215 0.027 Uiso calc 1 . .
    C C77 0.75263(11) 0.60713(3) 0.37271(6) 0.0180(2) Uani d 1 . .
    C C78 0.66130(11) 0.63139(3) 0.36547(6) 0.0161(2) Uani d 1 . .
    C C79 0.65763(12) 0.65610(3) 0.42226(6) 0.0198(2) Uani d 1 . .
    C C80 1.01153(11) 0.61285(3) 0.42513(6) 0.0167(2) Uani d 1 . .
    C C81 1.01083(13) 0.62905(3) 0.36024(7) 0.0234(3) Uani d 1 . .
    H H81 0.933478 0.633723 0.329907 0.028 Uiso calc 1 . .
    C C82 1.12341(14) 0.63818(4) 0.34059(8) 0.0297(3) Uani d 1 . .
    H H82 1.120595 0.648892 0.297281 0.036 Uiso calc 1 . .
    C C83 1.24037(13) 0.63157(4) 0.38468(8) 0.0294(3) Uani d 1 . .
    H H83 1.315681 0.638162 0.371782 0.035 Uiso calc 1 . .
    C C84 1.24298(12) 0.61502(3) 0.44811(7) 0.0232(3) Uani d 1 . .
    H H84 1.321038 0.610079 0.477425 0.028 Uiso calc 1 . .
    C C85 1.13031(11) 0.60555(3) 0.46905(6) 0.0168(2) Uani d 1 . .
    C C86 1.14015(11) 0.58810(3) 0.53863(6) 0.0170(2) Uani d 1 . .
    S S2 0.36308(3) 0.60471(2) 0.95618(2) 0.01877(7) Uani d 1 . .
    O O9 0.56354(8) 0.58971(2) 1.06759(4) 0.02008(18) Uani d 1 . .
    O O10 0.75481(8) 0.57505(2) 1.04690(5) 0.02276(19) Uani d 1 . .
    H H10O 0.766(2) 0.5668(5) 1.0924(12) 0.060(6) Uiso d 1 . .
    O O11 0.12548(13) 0.68518(2) 0.90397(5) 0.0423(3) Uani d 1 . .
    O O12 0.15116(10) 0.64745(2) 0.98809(5) 0.0254(2) Uani d 1 . .
    H H12O 0.1545(18) 0.6638(5) 1.0188(11) 0.045(5) Uiso d 1 . .
    C C87 0.48876(12) 0.62911(3) 0.85303(6) 0.0184(2) Uani d 1 . .
    H H87 0.408551 0.634762 0.827278 0.022 Uiso calc 1 . .
    C C88 0.59558(13) 0.63654(3) 0.82546(7) 0.0231(3) Uani d 1 . .
    H H88 0.586377 0.647289 0.781755 0.028 Uiso calc 1 . .
    C C89 0.71638(13) 0.62809(3) 0.86246(7) 0.0253(3) Uani d 1 . .
    H H89 0.787995 0.632986 0.843699 0.030 Uiso calc 1 . .
    C C90 0.72868(12) 0.61226(3) 0.92771(7) 0.0213(2) Uani d 1 . .
    H H90 0.809347 0.606453 0.952545 0.026 Uiso calc 1 . .
    C C91 0.62200(11) 0.60484(3) 0.95702(6) 0.0154(2) Uani d 1 . .
    C C92 0.49939(11) 0.61319(3) 0.91922(6) 0.0151(2) Uani d 1 . .
    C C93 0.64177(11) 0.58925(3) 1.02911(6) 0.0160(2) Uani d 1 . .
    C C94 0.24038(11) 0.60750(3) 0.87723(6) 0.0179(2) Uani d 1 . .
    C C95 0.23738(12) 0.58484(3) 0.82279(7) 0.0225(3) Uani d 1 . .
    H H95 0.297462 0.568554 0.828932 0.027 Uiso calc 1 . .
    C C96 0.14576(12) 0.58636(3) 0.75969(7) 0.0234(3) Uani d 1 . .
    H H96 0.145014 0.571214 0.723745 0.028 Uiso calc 1 . .
    C C97 0.05526(12) 0.61046(3) 0.75020(7) 0.0223(3) Uani d 1 . .
    H H97 -0.006374 0.611467 0.708014 0.027 Uiso calc 1 . .
    C C98 0.05714(11) 0.63302(3) 0.80384(6) 0.0194(2) Uani d 1 . .
    H H98 -0.003174 0.649254 0.797145 0.023 Uiso calc 1 . .
    C C99 0.14835(11) 0.63174(3) 0.86788(6) 0.0164(2) Uani d 1 . .
    C C100 0.14237(11) 0.65763(3) 0.92171(6) 0.0181(2) Uani d 1 . .
    P P1 0.45306(3) 0.53046(2) 0.69428(2) 0.01230(6) Uani d 1 . .
    O O1 0.32078(8) 0.54411(2) 0.67897(4) 0.01763(17) Uani d 1 . .
    C C1 0.61145(11) 0.53439(3) 0.83070(6) 0.0167(2) Uani d 1 . .
    H H1 0.656091 0.550177 0.811734 0.020 Uiso calc 1 . .
    C C2 0.65061(12) 0.52494(3) 0.90237(6) 0.0192(2) Uani d 1 . .
    H H2 0.721498 0.534351 0.931197 0.023 Uiso calc 1 . .
    C C3 0.58344(12) 0.50146(3) 0.93049(6) 0.0194(2) Uani d 1 . .
    H H3 0.610599 0.494813 0.977939 0.023 Uiso calc 1 . .
    C C4 0.47584(12) 0.48781(3) 0.88817(7) 0.0203(2) Uani d 1 . .
    H H4 0.430003 0.472469 0.907717 0.024 Uiso calc 1 . .
    C C5 0.43666(11) 0.49703(3) 0.81683(6) 0.0176(2) Uani d 1 . .
    H H5 0.364754 0.487840 0.788474 0.021 Uiso calc 1 . .
    C C6 0.50568(11) 0.52020(3) 0.78760(6) 0.0136(2) Uani d 1 . .
    C C7 0.53838(12) 0.46861(3) 0.66991(7) 0.0198(2) Uani d 1 . .
    H H7 0.588550 0.469321 0.716034 0.024 Uiso calc 1 . .
    C C8 0.54019(13) 0.44169(3) 0.62722(8) 0.0254(3) Uani d 1 . .
    H H8 0.592086 0.424523 0.644795 0.030 Uiso calc 1 . .
    C C9 0.46540(14) 0.44035(3) 0.55898(8) 0.0306(3) Uani d 1 . .
    H H9 0.466881 0.422331 0.530569 0.037 Uiso calc 1 . .
    C C10 0.38826(17) 0.46583(4) 0.53291(8) 0.0403(4) Uani d 1 . .
    H H10 0.337265 0.464822 0.487039 0.048 Uiso calc 1 . .
    C C11 0.38629(15) 0.49291(4) 0.57465(7) 0.0312(3) Uani d 1 . .
    H H11 0.334659 0.510043 0.556555 0.037 Uiso calc 1 . .
    C C12 0.46162(11) 0.49447(3) 0.64372(6) 0.0160(2) Uani d 1 . .
    C C13 0.68681(11) 0.54783(3) 0.66017(6) 0.0168(2) Uani d 1 . .
    H H13 0.710047 0.526522 0.666794 0.020 Uiso calc 1 . .
    C C14 0.77099(12) 0.56959(3) 0.63990(6) 0.0203(2) Uani d 1 . .
    H H14 0.850763 0.562941 0.633391 0.024 Uiso calc 1 . .
    C C15 0.73532(12) 0.60136(3) 0.62942(7) 0.0223(3) Uani d 1 . .
    H H15 0.790696 0.615862 0.614766 0.027 Uiso calc 1 . .
    C C16 0.61775(13) 0.61152(3) 0.64067(7) 0.0228(3) Uani d 1 . .
    H H16 0.595084 0.632870 0.634256 0.027 Uiso calc 1 . .
    C C17 0.53354(12) 0.58992(3) 0.66151(6) 0.0187(2) Uani d 1 . .
    H H17 0.454903 0.596820 0.669357 0.022 Uiso calc 1 . .
    C C18 0.56734(11) 0.55785(3) 0.67064(6) 0.0141(2) Uani d 1 . .
    P P2 -0.04151(3) 0.53337(2) 0.18925(2) 0.01230(6) Uani d 1 . .
    O O2 -0.17363(8) 0.54704(2) 0.17137(4) 0.01732(17) Uani d 1 . .
    C C19 0.11406(11) 0.53774(3) 0.32684(6) 0.0167(2) Uani d 1 . .
    H H19 0.160010 0.553259 0.307909 0.020 Uiso calc 1 . .
    C C20 0.15104(12) 0.52863(3) 0.39889(6) 0.0194(2) Uani d 1 . .
    H H20 0.221743 0.538005 0.427976 0.023 Uiso calc 1 . .
    C C21 0.08202(12) 0.50557(3) 0.42697(6) 0.0205(2) Uani d 1 . .
    H H21 0.107516 0.499240 0.474765 0.025 Uiso calc 1 . .
    C C22 -0.02503(12) 0.49184(3) 0.38417(7) 0.0211(2) Uani d 1 . .
    H H22 -0.071898 0.476702 0.403634 0.025 Uiso calc 1 . .
    C C23 -0.06198(11) 0.50071(3) 0.31239(6) 0.0176(2) Uani d 1 . .
    H H23 -0.133366 0.491457 0.283687 0.021 Uiso calc 1 . .
    C C24 0.00844(11) 0.52362(3) 0.28324(6) 0.0139(2) Uani d 1 . .
    C C25 0.04771(12) 0.47170(3) 0.16729(6) 0.0187(2) Uani d 1 . .
    H H25 0.099716 0.473162 0.212801 0.022 Uiso calc 1 . .
    C C26 0.04960(12) 0.44426(3) 0.12632(7) 0.0226(3) Uani d 1 . .
    H H26 0.103258 0.427486 0.144451 0.027 Uiso calc 1 . .
    C C27 -0.02776(13) 0.44180(3) 0.05889(7) 0.0257(3) Uani d 1 . .
    H H27 -0.025983 0.423458 0.031542 0.031 Uiso calc 1 . .
    C C28 -0.10793(15) 0.46669(4) 0.03213(8) 0.0345(3) Uani d 1 . .
    H H28 -0.160726 0.464959 -0.013102 0.041 Uiso calc 1 . .
    C C29 -0.11000(14) 0.49422(3) 0.07241(7) 0.0280(3) Uani d 1 . .
    H H29 -0.163834 0.510912 0.053961 0.034 Uiso calc 1 . .
    C C30 -0.03175(11) 0.49697(3) 0.14038(6) 0.0151(2) Uani d 1 . .
    C C31 0.03988(12) 0.59295(3) 0.15930(7) 0.0192(2) Uani d 1 . .
    H H31 -0.039378 0.599663 0.166545 0.023 Uiso calc 1 . .
    C C32 0.12523(13) 0.61484(3) 0.14071(7) 0.0234(3) Uani d 1 . .
    H H32 0.102725 0.636236 0.135335 0.028 Uiso calc 1 . .
    C C33 0.24365(12) 0.60499(3) 0.13014(7) 0.0212(3) Uani d 1 . .
    H H33 0.299701 0.619741 0.117004 0.025 Uiso calc 1 . .
    C C34 0.27898(11) 0.57320(3) 0.13908(6) 0.0193(2) Uani d 1 . .
    H H34 0.359108 0.566710 0.132823 0.023 Uiso calc 1 . .
    C C35 0.19411(11) 0.55108(3) 0.15742(6) 0.0161(2) Uani d 1 . .
    H H35 0.217465 0.529756 0.163287 0.019 Uiso calc 1 . .
    C C36 0.07374(11) 0.56081(3) 0.16705(6) 0.0142(2) Uani d 1 . .
    P P3 0.09805(3) 0.71259(2) 0.12227(2) 0.01599(7) Uani d 1 . .
    O O3 0.17981(8) 0.69166(2) 0.08605(5) 0.02155(18) Uani d 1 . .
    C C37 -0.08417(12) 0.68424(3) 0.19179(7) 0.0244(3) Uani d 1 . .
    H H37 -0.030988 0.688982 0.235659 0.029 Uiso calc 1 . .
    C C38 -0.19660(13) 0.66742(3) 0.19036(8) 0.0315(3) Uani d 1 . .
    H H38 -0.218007 0.660839 0.233340 0.038 Uiso calc 1 . .
    C C39 -0.27655(13) 0.66046(3) 0.12557(9) 0.0312(3) Uani d 1 . .
    H H39 -0.351472 0.649149 0.124875 0.037 Uiso calc 1 . .
    C C40 -0.24498(14) 0.67032(3) 0.06181(8) 0.0323(3) Uani d 1 . .
    H H40 -0.299242 0.665798 0.018164 0.039 Uiso calc 1 . .
    C C41 -0.13297(14) 0.68691(3) 0.06245(7) 0.0274(3) Uani d 1 . .
    H H41 -0.112158 0.693373 0.019234 0.033 Uiso calc 1 . .
    C C42 -0.05124(12) 0.69397(3) 0.12764(7) 0.0185(2) Uani d 1 . .
    C C43 -0.03715(12) 0.76945(3) 0.08915(8) 0.0248(3) Uani d 1 . .
    H H43 -0.081000 0.764003 0.125165 0.030 Uiso calc 1 . .
    C C44 -0.06608(13) 0.79759(3) 0.05104(8) 0.0299(3) Uani d 1 . .
    H H44 -0.128479 0.811110 0.061853 0.036 Uiso calc 1 . .
    C C45 -0.00170(14) 0.80552(3) -0.00327(8) 0.0316(3) Uani d 1 . .
    H H45 -0.021237 0.824361 -0.028957 0.038 Uiso calc 1 . .
    C C46 0.09146(14) 0.78551(3) -0.01936(8) 0.0305(3) Uani d 1 . .
    H H46 0.134234 0.790946 -0.055853 0.037 Uiso calc 1 . .
    C C47 0.12140(12) 0.75730(3) 0.01881(7) 0.0239(3) Uani d 1 . .
    H H47 0.183816 0.743850 0.007752 0.029 Uiso calc 1 . .
    C C48 0.05757(12) 0.74923(3) 0.07371(7) 0.0193(2) Uani d 1 . .
    C C49 0.29856(12) 0.70791(3) 0.23785(7) 0.0233(3) Uani d 1 . .
    H H49 0.334641 0.694746 0.207831 0.028 Uiso calc 1 . .
    C C50 0.36378(13) 0.71402(3) 0.30779(8) 0.0293(3) Uani d 1 . .
    H H50 0.443912 0.705170 0.324258 0.035 Uiso calc 1 . .
    C C51 0.30930(14) 0.73330(3) 0.35291(8) 0.0312(3) Uani d 1 . .
    H H51 0.352266 0.736994 0.399933 0.037 Uiso calc 1 . .
    C C52 0.19116(14) 0.74706(3) 0.32820(8) 0.0308(3) Uani d 1 . .
    H H52 0.155341 0.760138 0.358497 0.037 Uiso calc 1 . .
    C C53 0.12620(13) 0.74136(3) 0.25837(7) 0.0253(3) Uani d 1 . .
    H H53 0.047151 0.750767 0.241795 0.030 Uiso calc 1 . .
    C C54 0.17919(12) 0.72151(3) 0.21276(7) 0.0188(2) Uani d 1 . .
    P P4 0.59434(3) 0.71241(2) 0.62054(2) 0.01558(7) Uani d 1 . .
    O O4 0.65852(8) 0.68597(2) 0.58832(4) 0.01947(18) Uani d 1 . .
    C C55 0.36994(13) 0.67928(3) 0.59742(8) 0.0282(3) Uani d 1 . .
    H H55 0.389594 0.674863 0.552729 0.034 Uiso calc 1 . .
    C C56 0.26067(15) 0.66662(4) 0.61513(9) 0.0361(3) Uani d 1 . .
    H H56 0.206716 0.653874 0.582208 0.043 Uiso calc 1 . .
    C C57 0.23188(14) 0.67296(4) 0.68190(9) 0.0357(3) Uani d 1 . .
    H H57 0.158804 0.664312 0.693791 0.043 Uiso calc 1 . .
    C C58 0.31085(14) 0.69200(4) 0.73083(8) 0.0324(3) Uani d 1 . .
    H H58 0.290945 0.696173 0.775564 0.039 Uiso calc 1 . .
    C C59 0.42035(13) 0.70500(3) 0.71334(7) 0.0248(3) Uani d 1 . .
    H H59 0.473371 0.717929 0.746290 0.030 Uiso calc 1 . .
    C C60 0.45058(12) 0.69863(3) 0.64644(7) 0.0190(2) Uani d 1 . .
    C C61 0.77928(13) 0.70565(3) 0.74264(7) 0.0256(3) Uani d 1 . .
    H H61 0.789190 0.685356 0.724829 0.031 Uiso calc 1 . .
    C C62 0.85001(14) 0.71467(4) 0.80939(8) 0.0328(3) Uani d 1 . .
    H H62 0.907827 0.700498 0.835864 0.039 Uiso calc 1 . .
    C C63 0.83457(14) 0.74466(4) 0.83647(7) 0.0310(3) Uani d 1 . .
    H H63 0.880548 0.750466 0.881635 0.037 Uiso calc 1 . .
    C C64 0.75106(15) 0.76599(4) 0.79662(8) 0.0351(3) Uani d 1 . .
    H H64 0.741536 0.786242 0.814744 0.042 Uiso calc 1 . .
    C C65 0.68114(14) 0.75731(3) 0.72948(8) 0.0313(3) Uani d 1 . .
    H H65 0.625732 0.771861 0.702523 0.038 Uiso calc 1 . .
    C C66 0.69371(11) 0.72688(3) 0.70238(7) 0.0191(2) Uani d 1 . .
    C C67 0.45982(12) 0.76745(3) 0.56674(7) 0.0231(3) Uani d 1 . .
    H H67 0.417547 0.765712 0.604988 0.028 Uiso calc 1 . .
    C C68 0.43043(13) 0.79226(3) 0.51757(8) 0.0275(3) Uani d 1 . .
    H H68 0.369387 0.807282 0.523296 0.033 Uiso calc 1 . .
    C C69 0.49220(13) 0.79458(3) 0.46002(8) 0.0283(3) Uani d 1 . .
    H H69 0.472196 0.811139 0.427055 0.034 Uiso calc 1 . .
    C C70 0.58383(13) 0.77230(3) 0.45135(7) 0.0261(3) Uani d 1 . .
    H H70 0.624512 0.773921 0.412430 0.031 Uiso calc 1 . .
    C C71 0.61497(12) 0.74760(3) 0.50053(7) 0.0207(2) Uani d 1 . .
    H H71 0.676790 0.732791 0.494812 0.025 Uiso calc 1 . .
    C C72 0.55292(11) 0.74510(3) 0.55873(7) 0.0183(2) Uani d 1 . .
loop_
    _atom_site_aniso_label
    _atom_site_aniso_U_11
    _atom_site_aniso_U_22
    _atom_site_aniso_U_33
    _atom_site_aniso_U_12
    _atom_site_aniso_U_13
    _atom_site_aniso_U_23
    S1 0.01503(14) 0.02690(16) 0.01590(14) 0.00414(11) 0.00267(11) 0.00504(11)
    O5 0.1541(15) 0.0195(5) 0.0287(6) -0.0136(7) 0.0334(8) -0.0030(4)
    O6 0.0519(6) 0.0196(5) 0.0228(5) -0.0019(4) 0.0189(4) -0.0022(4)
    O7 0.0198(4) 0.0312(5) 0.0197(4) 0.0043(4) 0.0047(3) 0.0069(4)
    O8 0.0187(4) 0.0351(5) 0.0200(4) 0.0091(4) 0.0011(3) 0.0089(4)
    C73 0.0162(5) 0.0211(6) 0.0188(6) 0.0022(5) 0.0022(4) 0.0008(5)
    C74 0.0175(6) 0.0274(6) 0.0164(6) -0.0040(5) 0.0004(4) -0.0018(5)
    C75 0.0251(6) 0.0255(6) 0.0194(6) -0.0024(5) 0.0065(5) -0.0073(5)
    C76 0.0211(6) 0.0232(6) 0.0249(6) 0.0056(5) 0.0072(5) -0.0028(5)
    C77 0.0162(5) 0.0206(6) 0.0170(5) 0.0017(5) 0.0028(4) 0.0014(5)
    C78 0.0160(5) 0.0161(5) 0.0164(5) 0.0000(4) 0.0037(4) 0.0006(4)
    C79 0.0234(6) 0.0185(6) 0.0165(6) 0.0024(5) 0.0018(5) 0.0007(5)
    C80 0.0186(6) 0.0154(5) 0.0164(5) 0.0031(4) 0.0042(4) 0.0003(4)
    C81 0.0235(6) 0.0277(7) 0.0192(6) 0.0062(5) 0.0046(5) 0.0069(5)
    C82 0.0310(7) 0.0344(7) 0.0262(7) 0.0060(6) 0.0116(6) 0.0128(6)
    C83 0.0246(7) 0.0337(7) 0.0334(7) 0.0006(6) 0.0139(6) 0.0093(6)
    C84 0.0177(6) 0.0260(6) 0.0260(6) 0.0022(5) 0.0044(5) 0.0043(5)
    C85 0.0190(6) 0.0149(5) 0.0165(5) 0.0018(4) 0.0037(4) 0.0003(4)
    C86 0.0165(5) 0.0161(5) 0.0168(5) 0.0009(4) -0.0005(4) -0.0003(4)
    S2 0.01312(13) 0.02878(16) 0.01450(13) 0.00328(11) 0.00294(10) 0.00385(11)
    O9 0.0180(4) 0.0253(4) 0.0169(4) 0.0024(3) 0.0033(3) 0.0036(3)
    O10 0.0172(4) 0.0317(5) 0.0182(4) 0.0088(4) 0.0007(3) 0.0046(4)
    O11 0.0794(9) 0.0169(5) 0.0236(5) -0.0017(5) -0.0069(5) 0.0018(4)
    O12 0.0420(6) 0.0184(4) 0.0189(4) 0.0065(4) 0.0136(4) 0.0013(4)
    C87 0.0184(6) 0.0192(6) 0.0168(5) 0.0033(5) 0.0016(4) 0.0022(4)
    C88 0.0278(7) 0.0233(6) 0.0196(6) 0.0017(5) 0.0083(5) 0.0060(5)
    C89 0.0212(6) 0.0294(7) 0.0281(7) 0.0002(5) 0.0118(5) 0.0054(5)
    C90 0.0159(6) 0.0238(6) 0.0246(6) 0.0019(5) 0.0050(5) 0.0021(5)
    C91 0.0152(5) 0.0150(5) 0.0157(5) 0.0013(4) 0.0027(4) -0.0007(4)
    C92 0.0166(5) 0.0137(5) 0.0152(5) 0.0014(4) 0.0037(4) -0.0008(4)
    C93 0.0154(5) 0.0150(5) 0.0162(5) 0.0005(4) -0.0003(4) -0.0012(4)
    C94 0.0138(5) 0.0237(6) 0.0167(5) -0.0001(5) 0.0037(4) 0.0023(5)
    C95 0.0187(6) 0.0264(6) 0.0236(6) 0.0027(5) 0.0073(5) -0.0017(5)
    C96 0.0227(6) 0.0292(7) 0.0193(6) -0.0042(5) 0.0063(5) -0.0050(5)
    C97 0.0177(6) 0.0309(7) 0.0167(6) -0.0058(5) -0.0003(5) -0.0003(5)
    C98 0.0151(5) 0.0234(6) 0.0193(6) -0.0011(5) 0.0024(5) 0.0035(5)
    C99 0.0142(5) 0.0186(6) 0.0166(5) -0.0027(4) 0.0036(4) 0.0027(4)
    C100 0.0155(5) 0.0191(6) 0.0179(6) -0.0015(4) -0.0007(4) 0.0024(5)
    P1 0.01150(13) 0.01351(13) 0.01110(13) 0.00026(10) 0.00034(10) 0.00070(10)
    O1 0.0128(4) 0.0217(4) 0.0176(4) 0.0025(3) 0.0013(3) 0.0031(3)
    C1 0.0172(6) 0.0182(5) 0.0144(5) -0.0027(4) 0.0023(4) -0.0004(4)
    C2 0.0172(6) 0.0259(6) 0.0133(5) -0.0021(5) -0.0001(4) -0.0022(5)
    C3 0.0210(6) 0.0254(6) 0.0120(5) 0.0037(5) 0.0035(4) 0.0022(5)
    C4 0.0228(6) 0.0210(6) 0.0180(6) -0.0027(5) 0.0062(5) 0.0037(5)
    C5 0.0172(5) 0.0188(6) 0.0161(5) -0.0027(5) 0.0014(4) -0.0002(4)
    C6 0.0146(5) 0.0137(5) 0.0125(5) 0.0017(4) 0.0024(4) -0.0003(4)
    C7 0.0202(6) 0.0193(6) 0.0196(6) 0.0003(5) 0.0030(5) -0.0023(5)
    C8 0.0257(7) 0.0180(6) 0.0349(7) -0.0006(5) 0.0118(6) -0.0047(5)
    C9 0.0329(7) 0.0278(7) 0.0336(7) -0.0083(6) 0.0124(6) -0.0168(6)
    C10 0.0489(10) 0.0429(9) 0.0232(7) 0.0014(7) -0.0069(7) -0.0169(6)
    C11 0.0382(8) 0.0311(7) 0.0190(6) 0.0060(6) -0.0069(6) -0.0056(5)
    C12 0.0155(5) 0.0173(5) 0.0149(5) -0.0032(4) 0.0026(4) -0.0016(4)
    C13 0.0167(5) 0.0175(5) 0.0153(5) 0.0000(4) 0.0015(4) -0.0014(4)
    C14 0.0156(5) 0.0280(6) 0.0172(6) -0.0037(5) 0.0032(4) -0.0022(5)
    C15 0.0227(6) 0.0253(6) 0.0175(6) -0.0089(5) 0.0009(5) 0.0035(5)
    C16 0.0272(7) 0.0166(6) 0.0232(6) -0.0022(5) 0.0016(5) 0.0043(5)
    C17 0.0186(6) 0.0174(6) 0.0195(6) 0.0016(5) 0.0024(5) 0.0015(4)
    C18 0.0155(5) 0.0162(5) 0.0096(5) -0.0013(4) 0.0000(4) 0.0002(4)
    P2 0.01140(13) 0.01358(13) 0.01122(13) 0.00096(10) 0.00054(10) 0.00039(10)
    O2 0.0131(4) 0.0211(4) 0.0170(4) 0.0036(3) 0.0013(3) 0.0014(3)
    C19 0.0175(6) 0.0175(5) 0.0151(5) -0.0020(4) 0.0028(4) -0.0006(4)
    C20 0.0178(6) 0.0253(6) 0.0136(5) -0.0021(5) -0.0002(4) -0.0030(5)
    C21 0.0222(6) 0.0265(6) 0.0126(5) 0.0023(5) 0.0031(5) 0.0018(5)
    C22 0.0235(6) 0.0232(6) 0.0171(6) -0.0031(5) 0.0058(5) 0.0032(5)
    C23 0.0169(5) 0.0193(6) 0.0159(5) -0.0023(5) 0.0019(4) -0.0003(4)
    C24 0.0148(5) 0.0140(5) 0.0129(5) 0.0023(4) 0.0027(4) -0.0005(4)
    C25 0.0184(6) 0.0192(6) 0.0176(6) 0.0011(5) 0.0013(5) -0.0015(5)
    C26 0.0228(6) 0.0175(6) 0.0288(7) 0.0017(5) 0.0085(5) -0.0025(5)
    C27 0.0255(7) 0.0243(6) 0.0288(7) -0.0048(5) 0.0093(5) -0.0125(5)
    C28 0.0375(8) 0.0377(8) 0.0231(7) 0.0042(7) -0.0066(6) -0.0143(6)
    C29 0.0323(7) 0.0288(7) 0.0183(6) 0.0086(6) -0.0062(5) -0.0050(5)
    C30 0.0142(5) 0.0166(5) 0.0146(5) -0.0010(4) 0.0030(4) -0.0014(4)
    C31 0.0189(6) 0.0175(6) 0.0215(6) 0.0031(5) 0.0046(5) 0.0019(5)
    C32 0.0275(7) 0.0154(6) 0.0273(6) 0.0013(5) 0.0051(5) 0.0048(5)
    C33 0.0218(6) 0.0221(6) 0.0189(6) -0.0056(5) 0.0020(5) 0.0043(5)
    C34 0.0155(5) 0.0247(6) 0.0176(6) -0.0018(5) 0.0027(4) -0.0016(5)
    C35 0.0169(6) 0.0154(5) 0.0153(5) 0.0010(4) 0.0012(4) -0.0010(4)
    C36 0.0157(5) 0.0158(5) 0.0101(5) 0.0001(4) 0.0002(4) -0.0002(4)
    P3 0.01686(14) 0.01392(14) 0.01790(14) 0.00187(11) 0.00514(11) -0.00059(11)
    O3 0.0249(4) 0.0197(4) 0.0215(4) 0.0058(4) 0.0082(4) -0.0020(3)
    C37 0.0198(6) 0.0265(6) 0.0257(6) -0.0007(5) 0.0020(5) 0.0058(5)
    C38 0.0247(7) 0.0321(7) 0.0380(8) -0.0025(6) 0.0066(6) 0.0114(6)
    C39 0.0210(6) 0.0197(6) 0.0507(9) -0.0035(5) 0.0018(6) 0.0018(6)
    C40 0.0296(7) 0.0229(7) 0.0390(8) -0.0050(6) -0.0060(6) -0.0052(6)
    C41 0.0332(7) 0.0230(6) 0.0245(6) -0.0046(6) 0.0020(5) -0.0029(5)
    C42 0.0184(6) 0.0124(5) 0.0241(6) 0.0016(4) 0.0032(5) -0.0001(4)
    C43 0.0209(6) 0.0217(6) 0.0337(7) 0.0023(5) 0.0102(5) 0.0037(5)
    C44 0.0231(6) 0.0202(6) 0.0472(8) 0.0053(5) 0.0085(6) 0.0047(6)
    C45 0.0305(7) 0.0203(6) 0.0432(8) 0.0004(6) 0.0054(6) 0.0114(6)
    C46 0.0315(7) 0.0281(7) 0.0339(7) -0.0005(6) 0.0109(6) 0.0091(6)
    C47 0.0231(6) 0.0227(6) 0.0273(6) 0.0015(5) 0.0083(5) 0.0032(5)
    C48 0.0182(6) 0.0162(6) 0.0234(6) -0.0002(5) 0.0039(5) 0.0014(5)
    C49 0.0202(6) 0.0230(6) 0.0270(7) 0.0017(5) 0.0051(5) -0.0018(5)
    C50 0.0215(6) 0.0308(7) 0.0325(7) 0.0011(5) -0.0021(5) 0.0002(6)
    C51 0.0353(8) 0.0301(7) 0.0249(7) -0.0059(6) -0.0019(6) -0.0052(6)
    C52 0.0379(8) 0.0267(7) 0.0279(7) 0.0008(6) 0.0065(6) -0.0095(6)
    C53 0.0257(6) 0.0234(6) 0.0266(7) 0.0039(5) 0.0046(5) -0.0051(5)
    C54 0.0185(6) 0.0165(5) 0.0215(6) -0.0015(5) 0.0040(5) -0.0014(5)
    P4 0.01651(14) 0.01290(14) 0.01749(14) 0.00079(11) 0.00375(11) -0.00068(11)
    O4 0.0241(4) 0.0156(4) 0.0196(4) 0.0037(3) 0.0063(3) -0.0012(3)
    C55 0.0279(7) 0.0244(7) 0.0328(7) -0.0063(5) 0.0073(6) -0.0046(5)
    C56 0.0295(7) 0.0259(7) 0.0530(9) -0.0089(6) 0.0084(7) -0.0013(7)
    C57 0.0253(7) 0.0294(7) 0.0562(10) 0.0005(6) 0.0170(7) 0.0153(7)
    C58 0.0294(7) 0.0373(8) 0.0344(7) 0.0095(6) 0.0157(6) 0.0123(6)
    C59 0.0236(6) 0.0267(7) 0.0251(6) 0.0043(5) 0.0071(5) 0.0026(5)
    C60 0.0193(6) 0.0143(5) 0.0239(6) 0.0025(5) 0.0055(5) 0.0036(5)
    C61 0.0236(6) 0.0248(6) 0.0268(7) 0.0015(5) 0.0015(5) -0.0020(5)
    C62 0.0287(7) 0.0372(8) 0.0288(7) 0.0001(6) -0.0033(6) 0.0010(6)
    C63 0.0282(7) 0.0435(8) 0.0216(6) -0.0135(6) 0.0058(5) -0.0076(6)
    C64 0.0381(8) 0.0325(8) 0.0342(8) -0.0052(6) 0.0061(6) -0.0163(6)
    C65 0.0340(7) 0.0241(7) 0.0330(7) 0.0036(6) 0.0001(6) -0.0085(6)
    C66 0.0173(6) 0.0205(6) 0.0202(6) -0.0024(5) 0.0050(5) -0.0025(5)
    C67 0.0192(6) 0.0202(6) 0.0309(7) 0.0021(5) 0.0072(5) 0.0029(5)
    C68 0.0197(6) 0.0213(6) 0.0414(8) 0.0045(5) 0.0056(6) 0.0067(6)
    C69 0.0258(7) 0.0227(6) 0.0352(7) 0.0012(5) 0.0028(6) 0.0117(6)
    C70 0.0260(7) 0.0248(6) 0.0282(7) -0.0024(5) 0.0074(5) 0.0056(5)
    C71 0.0189(6) 0.0181(6) 0.0255(6) -0.0010(5) 0.0052(5) 0.0006(5)
    C72 0.0164(6) 0.0153(5) 0.0226(6) -0.0020(4) 0.0024(5) 0.0009(5)
_geom_special_details
;
 All esds (except the esd in the dihedral angle between two l.s. planes)
 are estimated using the full covariance matrix.  The cell esds are taken
 into account individually in the estimation of esds in distances, angles
 and torsion angles; correlations between esds in cell parameters are only
 used when they are defined by crystal symmetry.  An approximate (isotropic)
 treatment of cell esds is used for estimating esds involving l.s. planes.
;
loop_
    _geom_bond_atom_site_label_1
    _geom_bond_atom_site_label_2
    _geom_bond_site_symmetry_2
    _geom_bond_distance
    _geom_bond_publ_flag
    S1 C77 . 1.7839(12) ?
    S1 C80 . 1.7764(12) ?
    O5 C79 . 1.1978(17) ?
    O6 H6O . 0.95(2) ?
    O6 C79 . 1.3043(15) ?
    O7 C86 . 1.2104(15) ?
    O8 H8O . 0.90(2) ?
    O8 C86 . 1.3279(15) ?
    C73 H73 . 0.9300 ?
    C73 C74 . 1.3862(17) ?
    C73 C78 . 1.3942(17) ?
    C74 H74 . 0.9300 ?
    C74 C75 . 1.3866(19) ?
    C75 H75 . 0.9300 ?
    C75 C76 . 1.3854(19) ?
    C76 H76 . 0.9300 ?
    C76 C77 . 1.3975(17) ?
    C77 C78 . 1.3996(16) ?
    C78 C79 . 1.4998(16) ?
    C80 C81 . 1.4024(16) ?
    C80 C85 . 1.4077(17) ?
    C81 H81 . 0.9300 ?
    C81 C82 . 1.3847(19) ?
    C82 H82 . 0.9300 ?
    C82 C83 . 1.388(2) ?
    C83 H83 . 0.9300 ?
    C83 C84 . 1.3826(18) ?
    C84 H84 . 0.9300 ?
    C84 C85 . 1.4004(17) ?
    C85 C86 . 1.4921(16) ?
    S2 C92 . 1.7760(12) ?
    S2 C94 . 1.7863(12) ?
    O9 C93 . 1.2147(15) ?
    O10 H10O . 0.91(2) ?
    O10 C93 . 1.3309(14) ?
    O11 C100 . 1.2075(16) ?
    O12 H12O . 0.89(2) ?
    O12 C100 . 1.3126(15) ?
    C87 H87 . 0.9300 ?
    C87 C88 . 1.3842(17) ?
    C87 C92 . 1.4042(16) ?
    C88 H88 . 0.9300 ?
    C88 C89 . 1.3887(19) ?
    C89 H89 . 0.9300 ?
    C89 C90 . 1.3853(18) ?
    C90 H90 . 0.9300 ?
    C90 C91 . 1.4008(16) ?
    C91 C92 . 1.4087(16) ?
    C91 C93 . 1.4900(16) ?
    C94 C95 . 1.3980(17) ?
    C94 C99 . 1.4031(17) ?
    C95 H95 . 0.9300 ?
    C95 C96 . 1.3879(18) ?
    C96 H96 . 0.9300 ?
    C96 C97 . 1.3876(19) ?
    C97 H97 . 0.9300 ?
    C97 C98 . 1.3856(18) ?
    C98 H98 . 0.9300 ?
    C98 C99 . 1.3979(16) ?
    C99 C100 . 1.4997(17) ?
    P1 O1 . 1.5018(8) ?
    P1 C6 . 1.7961(11) ?
    P1 C12 . 1.8003(12) ?
    P1 C18 . 1.7994(12) ?
    C1 H1 . 0.9300 ?
    C1 C2 . 1.3952(16) ?
    C1 C6 . 1.3909(16) ?
    C2 H2 . 0.9300 ?
    C2 C3 . 1.3874(18) ?
    C3 H3 . 0.9300 ?
    C3 C4 . 1.3890(18) ?
    C4 H4 . 0.9300 ?
    C4 C5 . 1.3868(17) ?
    C5 H5 . 0.9300 ?
    C5 C6 . 1.4007(16) ?
    C7 H7 . 0.9300 ?
    C7 C8 . 1.3915(17) ?
    C7 C12 . 1.3920(17) ?
    C8 H8 . 0.9300 ?
    C8 C9 . 1.379(2) ?
    C9 H9 . 0.9300 ?
    C9 C10 . 1.381(2) ?
    C10 H10 . 0.9300 ?
    C10 C11 . 1.387(2) ?
    C11 H11 . 0.9300 ?
    C11 C12 . 1.3941(17) ?
    C13 H13 . 0.9300 ?
    C13 C14 . 1.3901(17) ?
    C13 C18 . 1.3979(16) ?
    C14 H14 . 0.9300 ?
    C14 C15 . 1.3902(18) ?
    C15 H15 . 0.9300 ?
    C15 C16 . 1.3854(19) ?
    C16 H16 . 0.9300 ?
    C16 C17 . 1.3902(17) ?
    C17 H17 . 0.9300 ?
    C17 C18 . 1.3956(16) ?
    P2 O2 . 1.5014(8) ?
    P2 C24 . 1.7997(11) ?
    P2 C30 . 1.7998(12) ?
    P2 C36 . 1.7980(12) ?
    C19 H19 . 0.9300 ?
    C19 C20 . 1.3956(16) ?
    C19 C24 . 1.3927(16) ?
    C20 H20 . 0.9300 ?
    C20 C21 . 1.3866(18) ?
    C21 H21 . 0.9300 ?
    C21 C22 . 1.3902(18) ?
    C22 H22 . 0.9300 ?
    C22 C23 . 1.3880(17) ?
    C23 H23 . 0.9300 ?
    C23 C24 . 1.4015(16) ?
    C25 H25 . 0.9300 ?
    C25 C26 . 1.3910(17) ?
    C25 C30 . 1.3914(17) ?
    C26 H26 . 0.9300 ?
    C26 C27 . 1.3799(19) ?
    C27 H27 . 0.9300 ?
    C27 C28 . 1.383(2) ?
    C28 H28 . 0.9300 ?
    C28 C29 . 1.3871(19) ?
    C29 H29 . 0.9300 ?
    C29 C30 . 1.3933(17) ?
    C31 H31 . 0.9300 ?
    C31 C32 . 1.3898(18) ?
    C31 C36 . 1.3969(16) ?
    C32 H32 . 0.9300 ?
    C32 C33 . 1.3857(19) ?
    C33 H33 . 0.9300 ?
    C33 C34 . 1.3883(18) ?
    C34 H34 . 0.9300 ?
    C34 C35 . 1.3907(17) ?
    C35 H35 . 0.9300 ?
    C35 C36 . 1.3983(16) ?
    P3 O3 . 1.4991(9) ?
    P3 C42 . 1.8004(13) ?
    P3 C48 . 1.8001(12) ?
    P3 C54 . 1.7989(13) ?
    C37 H37 . 0.9300 ?
    C37 C38 . 1.3912(19) ?
    C37 C42 . 1.3915(17) ?
    C38 H38 . 0.9300 ?
    C38 C39 . 1.380(2) ?
    C39 H39 . 0.9300 ?
    C39 C40 . 1.380(2) ?
    C40 H40 . 0.9300 ?
    C40 C41 . 1.385(2) ?
    C41 H41 . 0.9300 ?
    C41 C42 . 1.3949(18) ?
    C43 H43 . 0.9300 ?
    C43 C44 . 1.3865(19) ?
    C43 C48 . 1.3973(17) ?
    C44 H44 . 0.9300 ?
    C44 C45 . 1.388(2) ?
    C45 H45 . 0.9300 ?
    C45 C46 . 1.384(2) ?
    C46 H46 . 0.9300 ?
    C46 C47 . 1.3911(18) ?
    C47 H47 . 0.9300 ?
    C47 C48 . 1.3943(17) ?
    C49 H49 . 0.9300 ?
    C49 C50 . 1.3919(19) ?
    C49 C54 . 1.3941(18) ?
    C50 H50 . 0.9300 ?
    C50 C51 . 1.387(2) ?
    C51 H51 . 0.9300 ?
    C51 C52 . 1.385(2) ?
    C52 H52 . 0.9300 ?
    C52 C53 . 1.3863(19) ?
    C53 H53 . 0.9300 ?
    C53 C54 . 1.3987(17) ?
    P4 O4 . 1.4975(8) ?
    P4 C60 . 1.8014(13) ?
    P4 C66 . 1.8010(13) ?
    P4 C72 . 1.8005(12) ?
    C55 H55 . 0.9300 ?
    C55 C56 . 1.386(2) ?
    C55 C60 . 1.3955(18) ?
    C56 H56 . 0.9300 ?
    C56 C57 . 1.385(2) ?
    C57 H57 . 0.9300 ?
    C57 C58 . 1.378(2) ?
    C58 H58 . 0.9300 ?
    C58 C59 . 1.3917(19) ?
    C59 H59 . 0.9300 ?
    C59 C60 . 1.3937(18) ?
    C61 H61 . 0.9300 ?
    C61 C62 . 1.3899(19) ?
    C61 C66 . 1.3915(18) ?
    C62 H62 . 0.9300 ?
    C62 C63 . 1.381(2) ?
    C63 H63 . 0.9300 ?
    C63 C64 . 1.379(2) ?
    C64 H64 . 0.9300 ?
    C64 C65 . 1.389(2) ?
    C65 H65 . 0.9300 ?
    C65 C66 . 1.3929(18) ?
    C67 H67 . 0.9300 ?
    C67 C68 . 1.3902(18) ?
    C67 C72 . 1.3991(17) ?
    C68 H68 . 0.9300 ?
    C68 C69 . 1.386(2) ?
    C69 H69 . 0.9300 ?
    C69 C70 . 1.389(2) ?
    C70 H70 . 0.9300 ?
    C70 C71 . 1.3889(18) ?
    C71 H71 . 0.9300 ?
    C71 C72 . 1.3990(17) ?
loop_
    _geom_angle_atom_site_label_1
    _geom_angle_atom_site_label_2
    _geom_angle_atom_site_label_3
    _geom_angle_site_symmetry_1
    _geom_angle_site_symmetry_3
    _geom_angle
    _geom_angle_publ_flag
    C80 S1 C77 . . 101.78(6) ?
    C79 O6 H6O . . 109.8(14) ?
    C86 O8 H8O . . 111.7(14) ?
    C74 C73 H73 . . 119.7 ?
    C74 C73 C78 . . 120.70(11) ?
    C78 C73 H73 . . 119.7 ?
    C73 C74 H74 . . 120.2 ?
    C73 C74 C75 . . 119.62(11) ?
    C75 C74 H74 . . 120.2 ?
    C74 C75 H75 . . 119.9 ?
    C76 C75 C74 . . 120.21(11) ?
    C76 C75 H75 . . 119.9 ?
    C75 C76 H76 . . 119.6 ?
    C75 C76 C77 . . 120.71(12) ?
    C77 C76 H76 . . 119.6 ?
    C76 C77 S1 . . 119.72(9) ?
    C76 C77 C78 . . 118.98(11) ?
    C78 C77 S1 . . 121.28(9) ?
    C73 C78 C77 . . 119.77(11) ?
    C73 C78 C79 . . 116.79(11) ?
    C77 C78 C79 . . 123.40(11) ?
    O5 C79 O6 . . 123.45(12) ?
    O5 C79 C78 . . 121.67(12) ?
    O6 C79 C78 . . 114.76(11) ?
    C81 C80 S1 . . 122.19(9) ?
    C81 C80 C85 . . 117.98(11) ?
    C85 C80 S1 . . 119.81(9) ?
    C80 C81 H81 . . 119.5 ?
    C82 C81 C80 . . 121.10(12) ?
    C82 C81 H81 . . 119.5 ?
    C81 C82 H82 . . 119.6 ?
    C81 C82 C83 . . 120.85(12) ?
    C83 C82 H82 . . 119.6 ?
    C82 C83 H83 . . 120.6 ?
    C84 C83 C82 . . 118.84(12) ?
    C84 C83 H83 . . 120.6 ?
    C83 C84 H84 . . 119.4 ?
    C83 C84 C85 . . 121.26(12) ?
    C85 C84 H84 . . 119.4 ?
    C80 C85 C86 . . 121.64(11) ?
    C84 C85 C80 . . 119.94(11) ?
    C84 C85 C86 . . 118.41(11) ?
    O7 C86 O8 . . 124.24(11) ?
    O7 C86 C85 . . 123.93(11) ?
    O8 C86 C85 . . 111.83(10) ?
    C92 S2 C94 . . 100.52(5) ?
    C93 O10 H10O . . 110.6(14) ?
    C100 O12 H12O . . 111.0(12) ?
    C88 C87 H87 . . 119.4 ?
    C88 C87 C92 . . 121.16(11) ?
    C92 C87 H87 . . 119.4 ?
    C87 C88 H88 . . 119.7 ?
    C87 C88 C89 . . 120.59(11) ?
    C89 C88 H88 . . 119.7 ?
    C88 C89 H89 . . 120.5 ?
    C90 C89 C88 . . 119.06(12) ?
    C90 C89 H89 . . 120.5 ?
    C89 C90 H90 . . 119.4 ?
    C89 C90 C91 . . 121.30(12) ?
    C91 C90 H90 . . 119.4 ?
    C90 C91 C92 . . 119.64(11) ?
    C90 C91 C93 . . 118.82(11) ?
    C92 C91 C93 . . 121.50(10) ?
    C87 C92 S2 . . 121.33(9) ?
    C87 C92 C91 . . 118.24(11) ?
    C91 C92 S2 . . 120.40(9) ?
    O9 C93 O10 . . 123.83(11) ?
    O9 C93 C91 . . 123.56(11) ?
    O10 C93 C91 . . 112.61(10) ?
    C95 C94 S2 . . 118.49(9) ?
    C95 C94 C99 . . 119.21(11) ?
    C99 C94 S2 . . 122.30(9) ?
    C94 C95 H95 . . 119.6 ?
    C96 C95 C94 . . 120.76(12) ?
    C96 C95 H95 . . 119.6 ?
    C95 C96 H96 . . 120.0 ?
    C97 C96 C95 . . 120.05(12) ?
    C97 C96 H96 . . 120.0 ?
    C96 C97 H97 . . 120.1 ?
    C98 C97 C96 . . 119.71(12) ?
    C98 C97 H97 . . 120.1 ?
    C97 C98 H98 . . 119.5 ?
    C97 C98 C99 . . 120.98(12) ?
    C99 C98 H98 . . 119.5 ?
    C94 C99 C100 . . 124.32(11) ?
    C98 C99 C94 . . 119.28(11) ?
    C98 C99 C100 . . 116.38(11) ?
    O11 C100 O12 . . 123.80(12) ?
    O11 C100 C99 . . 121.95(11) ?
    O12 C100 C99 . . 114.18(10) ?
    O1 P1 C6 . . 112.35(5) ?
    O1 P1 C12 . . 111.32(5) ?
    O1 P1 C18 . . 111.73(5) ?
    C6 P1 C12 . . 106.40(5) ?
    C6 P1 C18 . . 107.57(5) ?
    C18 P1 C12 . . 107.14(5) ?
    C2 C1 H1 . . 120.0 ?
    C6 C1 H1 . . 120.0 ?
    C6 C1 C2 . . 120.03(11) ?
    C1 C2 H2 . . 120.1 ?
    C3 C2 C1 . . 119.77(11) ?
    C3 C2 H2 . . 120.1 ?
    C2 C3 H3 . . 119.8 ?
    C2 C3 C4 . . 120.38(11) ?
    C4 C3 H3 . . 119.8 ?
    C3 C4 H4 . . 119.9 ?
    C5 C4 C3 . . 120.12(11) ?
    C5 C4 H4 . . 119.9 ?
    C4 C5 H5 . . 120.1 ?
    C4 C5 C6 . . 119.81(11) ?
    C6 C5 H5 . . 120.1 ?
    C1 C6 P1 . . 122.24(9) ?
    C1 C6 C5 . . 119.86(10) ?
    C5 C6 P1 . . 117.90(9) ?
    C8 C7 H7 . . 119.9 ?
    C8 C7 C12 . . 120.14(12) ?
    C12 C7 H7 . . 119.9 ?
    C7 C8 H8 . . 119.9 ?
    C9 C8 C7 . . 120.28(13) ?
    C9 C8 H8 . . 119.9 ?
    C8 C9 H9 . . 120.1 ?
    C8 C9 C10 . . 119.85(12) ?
    C10 C9 H9 . . 120.1 ?
    C9 C10 H10 . . 119.8 ?
    C9 C10 C11 . . 120.47(13) ?
    C11 C10 H10 . . 119.8 ?
    C10 C11 H11 . . 120.0 ?
    C10 C11 C12 . . 120.08(13) ?
    C12 C11 H11 . . 120.0 ?
    C7 C12 P1 . . 123.65(9) ?
    C7 C12 C11 . . 119.17(11) ?
    C11 C12 P1 . . 117.18(10) ?
    C14 C13 H13 . . 119.9 ?
    C14 C13 C18 . . 120.22(11) ?
    C18 C13 H13 . . 119.9 ?
    C13 C14 H14 . . 120.2 ?
    C13 C14 C15 . . 119.66(12) ?
    C15 C14 H14 . . 120.2 ?
    C14 C15 H15 . . 119.8 ?
    C16 C15 C14 . . 120.38(12) ?
    C16 C15 H15 . . 119.8 ?
    C15 C16 H16 . . 119.9 ?
    C15 C16 C17 . . 120.22(12) ?
    C17 C16 H16 . . 119.9 ?
    C16 C17 H17 . . 120.1 ?
    C16 C17 C18 . . 119.82(11) ?
    C18 C17 H17 . . 120.1 ?
    C13 C18 P1 . . 121.99(9) ?
    C17 C18 P1 . . 118.34(9) ?
    C17 C18 C13 . . 119.66(11) ?
    O2 P2 C24 . . 113.00(5) ?
    O2 P2 C30 . . 110.92(5) ?
    O2 P2 C36 . . 111.25(5) ?
    C24 P2 C30 . . 106.18(5) ?
    C36 P2 C24 . . 107.09(5) ?
    C36 P2 C30 . . 108.12(5) ?
    C20 C19 H19 . . 120.0 ?
    C24 C19 H19 . . 120.0 ?
    C24 C19 C20 . . 120.09(11) ?
    C19 C20 H20 . . 120.1 ?
    C21 C20 C19 . . 119.78(11) ?
    C21 C20 H20 . . 120.1 ?
    C20 C21 H21 . . 119.8 ?
    C20 C21 C22 . . 120.45(11) ?
    C22 C21 H21 . . 119.8 ?
    C21 C22 H22 . . 120.0 ?
    C23 C22 C21 . . 120.02(11) ?
    C23 C22 H22 . . 120.0 ?
    C22 C23 H23 . . 120.0 ?
    C22 C23 C24 . . 119.91(11) ?
    C24 C23 H23 . . 120.0 ?
    C19 C24 P2 . . 122.36(9) ?
    C19 C24 C23 . . 119.73(10) ?
    C23 C24 P2 . . 117.90(9) ?
    C26 C25 H25 . . 119.9 ?
    C26 C25 C30 . . 120.21(11) ?
    C30 C25 H25 . . 119.9 ?
    C25 C26 H26 . . 119.8 ?
    C27 C26 C25 . . 120.31(12) ?
    C27 C26 H26 . . 119.8 ?
    C26 C27 H27 . . 120.1 ?
    C26 C27 C28 . . 119.79(12) ?
    C28 C27 H27 . . 120.1 ?
    C27 C28 H28 . . 119.8 ?
    C27 C28 C29 . . 120.33(13) ?
    C29 C28 H28 . . 119.8 ?
    C28 C29 H29 . . 119.9 ?
    C28 C29 C30 . . 120.27(13) ?
    C30 C29 H29 . . 119.9 ?
    C25 C30 P2 . . 123.58(9) ?
    C25 C30 C29 . . 119.09(11) ?
    C29 C30 P2 . . 117.33(9) ?
    C32 C31 H31 . . 120.2 ?
    C32 C31 C36 . . 119.67(11) ?
    C36 C31 H31 . . 120.2 ?
    C31 C32 H32 . . 119.8 ?
    C33 C32 C31 . . 120.40(12) ?
    C33 C32 H32 . . 119.8 ?
    C32 C33 H33 . . 119.9 ?
    C32 C33 C34 . . 120.29(11) ?
    C34 C33 H33 . . 119.9 ?
    C33 C34 H34 . . 120.1 ?
    C33 C34 C35 . . 119.76(11) ?
    C35 C34 H34 . . 120.1 ?
    C34 C35 H35 . . 119.9 ?
    C34 C35 C36 . . 120.18(11) ?
    C36 C35 H35 . . 119.9 ?
    C31 C36 P2 . . 117.85(9) ?
    C31 C36 C35 . . 119.68(11) ?
    C35 C36 P2 . . 122.46(9) ?
    O3 P3 C42 . . 112.18(5) ?
    O3 P3 C48 . . 111.75(5) ?
    O3 P3 C54 . . 110.01(6) ?
    C48 P3 C42 . . 105.87(6) ?
    C54 P3 C42 . . 107.61(6) ?
    C54 P3 C48 . . 109.24(6) ?
    C38 C37 H37 . . 120.0 ?
    C38 C37 C42 . . 120.05(13) ?
    C42 C37 H37 . . 120.0 ?
    C37 C38 H38 . . 119.8 ?
    C39 C38 C37 . . 120.41(13) ?
    C39 C38 H38 . . 119.8 ?
    C38 C39 H39 . . 120.1 ?
    C38 C39 C40 . . 119.79(13) ?
    C40 C39 H39 . . 120.1 ?
    C39 C40 H40 . . 119.8 ?
    C39 C40 C41 . . 120.39(13) ?
    C41 C40 H40 . . 119.8 ?
    C40 C41 H41 . . 119.9 ?
    C40 C41 C42 . . 120.28(13) ?
    C42 C41 H41 . . 119.9 ?
    C37 C42 P3 . . 123.98(10) ?
    C37 C42 C41 . . 119.08(12) ?
    C41 C42 P3 . . 116.74(10) ?
    C44 C43 H43 . . 119.8 ?
    C44 C43 C48 . . 120.32(12) ?
    C48 C43 H43 . . 119.8 ?
    C43 C44 H44 . . 120.1 ?
    C43 C44 C45 . . 119.82(13) ?
    C45 C44 H44 . . 120.1 ?
    C44 C45 H45 . . 119.9 ?
    C46 C45 C44 . . 120.25(13) ?
    C46 C45 H45 . . 119.9 ?
    C45 C46 H46 . . 119.9 ?
    C45 C46 C47 . . 120.28(13) ?
    C47 C46 H46 . . 119.9 ?
    C46 C47 H47 . . 120.1 ?
    C46 C47 C48 . . 119.82(12) ?
    C48 C47 H47 . . 120.1 ?
    C43 C48 P3 . . 121.55(10) ?
    C47 C48 P3 . . 118.94(9) ?
    C47 C48 C43 . . 119.50(12) ?
    C50 C49 H49 . . 120.0 ?
    C50 C49 C54 . . 120.05(12) ?
    C54 C49 H49 . . 120.0 ?
    C49 C50 H50 . . 120.0 ?
    C51 C50 C49 . . 120.01(13) ?
    C51 C50 H50 . . 120.0 ?
    C50 C51 H51 . . 119.9 ?
    C52 C51 C50 . . 120.25(13) ?
    C52 C51 H51 . . 119.9 ?
    C51 C52 H52 . . 120.0 ?
    C51 C52 C53 . . 120.08(13) ?
    C53 C52 H52 . . 120.0 ?
    C52 C53 H53 . . 119.9 ?
    C52 C53 C54 . . 120.19(13) ?
    C54 C53 H53 . . 119.9 ?
    C49 C54 P3 . . 118.37(9) ?
    C49 C54 C53 . . 119.40(12) ?
    C53 C54 P3 . . 122.23(10) ?
    O4 P4 C60 . . 111.07(5) ?
    O4 P4 C66 . . 111.08(5) ?
    O4 P4 C72 . . 111.95(5) ?
    C66 P4 C60 . . 105.35(6) ?
    C72 P4 C60 . . 107.95(6) ?
    C72 P4 C66 . . 109.19(6) ?
    C56 C55 H55 . . 119.9 ?
    C56 C55 C60 . . 120.19(13) ?
    C60 C55 H55 . . 119.9 ?
    C55 C56 H56 . . 120.0 ?
    C57 C56 C55 . . 119.95(14) ?
    C57 C56 H56 . . 120.0 ?
    C56 C57 H57 . . 119.8 ?
    C58 C57 C56 . . 120.41(13) ?
    C58 C57 H57 . . 119.8 ?
    C57 C58 H58 . . 120.0 ?
    C57 C58 C59 . . 120.05(14) ?
    C59 C58 H58 . . 120.0 ?
    C58 C59 H59 . . 120.0 ?
    C58 C59 C60 . . 120.01(13) ?
    C60 C59 H59 . . 120.0 ?
    C55 C60 P4 . . 117.07(10) ?
    C59 C60 P4 . . 123.46(10) ?
    C59 C60 C55 . . 119.39(12) ?
    C62 C61 H61 . . 119.9 ?
    C62 C61 C66 . . 120.23(13) ?
    C66 C61 H61 . . 119.9 ?
    C61 C62 H62 . . 119.9 ?
    C63 C62 C61 . . 120.12(14) ?
    C63 C62 H62 . . 119.9 ?
    C62 C63 H63 . . 120.0 ?
    C64 C63 C62 . . 120.07(13) ?
    C64 C63 H63 . . 120.0 ?
    C63 C64 H64 . . 119.9 ?
    C63 C64 C65 . . 120.19(13) ?
    C65 C64 H64 . . 119.9 ?
    C64 C65 H65 . . 119.9 ?
    C64 C65 C66 . . 120.23(14) ?
    C66 C65 H65 . . 119.9 ?
    C61 C66 P4 . . 117.83(10) ?
    C61 C66 C65 . . 119.14(12) ?
    C65 C66 P4 . . 122.83(10) ?
    C68 C67 H67 . . 120.0 ?
    C68 C67 C72 . . 120.06(12) ?
    C72 C67 H67 . . 120.0 ?
    C67 C68 H68 . . 120.0 ?
    C69 C68 C67 . . 119.93(12) ?
    C69 C68 H68 . . 120.0 ?
    C68 C69 H69 . . 119.8 ?
    C68 C69 C70 . . 120.30(12) ?
    C70 C69 H69 . . 119.8 ?
    C69 C70 H70 . . 119.9 ?
    C69 C70 C71 . . 120.30(12) ?
    C71 C70 H70 . . 119.9 ?
    C70 C71 H71 . . 120.2 ?
    C70 C71 C72 . . 119.70(12) ?
    C72 C71 H71 . . 120.2 ?
    C67 C72 P4 . . 121.96(10) ?
    C67 C72 C71 . . 119.70(11) ?
    C71 C72 P4 . . 118.33(9) ?
loop_
    _geom_hbond_atom_site_label_D
    _geom_hbond_atom_site_label_H
    _geom_hbond_atom_site_label_A
    _geom_hbond_site_symmetry_A
    _geom_hbond_distance_DH
    _geom_hbond_distance_HA
    _geom_hbond_distance_DA
    _geom_hbond_angle_DHA
    O6 H6O O4 1_555 0.95(2) 1.66(2) 2.6070(12) 171(2)
    O8 H8O O1 1_655 0.90(2) 1.70(2) 2.5763(12) 163(2)
    O10 H10O O2 1_656 0.91(2) 1.72(2) 2.6077(12) 163(2)
    O12 H12O O3 1_556 0.90(2) 1.71(2) 2.5978(12) 170.9(19)
    C16 H16 O4 1_555 0.93 2.53 3.3333(15) 144
    C44 H44 O4 4_464 0.93 2.43 3.2404(17) 145
    C52 H52 O11 4_564 0.93 2.49 3.3231(16) 149
    C62 H62 O11 1_655 0.93 2.51 3.367(2) 153
    C64 H64 O5 4_565 0.93 2.46 3.263(2) 144
    C68 H68 O3 4_565 0.93 2.55 3.2747(17) 135
    C71 H71 O5 1_555 0.93 2.59 3.2765(18) 131
    C75 H75 O2 1_655 0.93 2.41 3.1184(16) 133
    C96 H96 O1 1_555 0.93 2.49 3.1832(15) 132
_shelx_space_group_comment
;
The symmetry employed for this shelxl refinement is uniquely defined
by the following loop, which should always be used as a source of
symmetry information in preference to the above space-group names.
They are only intended as comments.
;
_shelx_estimated_absorpt_T_min     ?
_shelx_estimated_absorpt_T_max     ?
_shelx_hkl_file
;
   0   0   2 5805.93 148.801   3
   0   0  -2 5537.53 156.988  18
   0   0  -3-17.9866 28.0388  18
   0   0   3-3.54482 23.6555   3
   0   0  -3-1.31428 21.3524   3
   0   0  -4 372519. 5661.75   3
   0   0   4 360789. 5651.02   3
   0   0   5 26.9826 30.2963   3
   0   0  -5-44.2164 44.6341  18
   0   0  -5 16.5379 31.5326   3
   0   0  -5-28.2172 29.7946   2
   0   0   6 25042.2 572.694   3
   0   0  -6 25739.5 589.232   3
   0   0  -6 23899.4 528.146   2
   0   0   6 23156.2 599.256  18
   0   0  -6 24060.5 594.740  18
   0   0  -7-10.6286 34.4772   3
   0   0   7 19.9953 16.2461  23
   0   0   7 0.64517 43.3166  18
   0   0  -7 5.49352 36.6860  18
   0   0  -7-31.9025 34.5864   2
   0   0   7 2.23573 19.0839  19
   0   0   7 42.2871 41.5158   3
   0   0   8 127455. 2193.08   3
   0   0   8 122601. 2259.91  18
   0   0  -8 124768. 2121.55   2
   0   0  -8 124002. 2246.23  18
   0   0   8 126022. 1968.54  23
   0   0   8 120478. 1979.14  19
   0   0  -8 119848. 2206.14   3
   0   0   9 64.2412 51.8618  18
   0   0   9 17.5513 20.7086  23
   0   0  -9-32.5301 30.8321   2
   0   0  -9-43.9883 44.8593   3
   0   0   9 44.4089 26.5410  19
   0   0  -9 39.9167 41.3152  18
   0   0 -10 36192.2 964.318  18
   0   0 -10 37968.9 848.190   2
   0   0  10 39402.1 735.312  19
   0   0  10 36024.9 971.590  18
   0   0  10 41486.7 715.844  23
   0   0 -10 40604.9 968.787   3
   0   0  11 33.0087 21.9793   5
   0   0  11-14.0795 25.6024   9
   0   0  11 47.6345 27.7017  17
   0   0  11 2.27691 26.0675  19
   0   0 -11-5.55366 26.8281   2
   0   0  11 2.67444 19.5432  23
   0   0  12 8412.49 242.175   5
   0   0  12 7927.90 257.929  19
   0   0  12 8398.77 237.760  23
   0   0  13 19.6109 22.7852  23
   0   0  13-25.8592 35.8672   9
   0   0  13-0.43570 25.0051   5
   0   0  13-9.63182 37.2756  19
   0   0  14 6958.42 268.373   9
   0   0  14 6796.26 250.767  19
   0   0  14 6813.87 220.788  23
   0   0  15-24.8619 27.0702  23
   0   0  15 24.1415 44.2587   9
   0   0  15-69.5160 49.9437  19
   0   0  16 64151.9 1148.26  23
   0   0  16 65762.4 1280.38   9
   0   0  16 63492.1 1231.58  19
   0   0 -17 2.67273 34.1239   6
   0   0  17 26.4233 44.3305  19
   0   0  17-19.7944 43.2056   7
   0   0  17 12.9720 51.5555   9
   0   0  18 10681.2 375.011   9
   0   0  18 10134.4 307.417   8
   0   0  18 10162.1 337.835   7
   0   0 -18 10707.2 308.611   6
   0   0  19-47.6296 56.8094   9
   0   0  19 7.06405 29.3102   8
   0   0  19 14.6330 41.5098   7
   0   0 -19 45.9693 33.5628   6
   0   0 -19-16.8608 38.2005  22
   0   0  20 1501.27 111.290   7
   0   0 -20 1585.40 91.4835   6
   0   0 -20 1495.54 104.557  22
   0   0  20 1737.20 95.5111   8
   0   0  21 7.98050 32.2806   7
   0   0 -21-37.3009 23.5287  22
   0   0  22 1466.22 85.4544   7
   0   0  23 30.1273 16.7881   7
   0  -1   2 32603.0 571.093   3
   0   1   2 32615.3 562.500   3
   0  -1  -2 32553.4 562.340   3
   0   1  -2 31140.6 577.164  18
   0  -1  -2 31448.8 577.463  18
   0  -1  -3 54.9797 23.1772   3
   0   1  -3 93.4924 35.5708  18
   0  -1  -3 18.8256 30.5905  18
   0   1   3 65.8039 25.9705   3
   0  -1   3 49.5702 27.3827   3
   0  -1  -4 588.305 81.1023  18
   0   1  -4 144.454 37.3420   3
   0  -1  -4 160.280 36.5853   3
   0   1  -4 652.241 84.2617  18
   0   1   4 144.159 34.0245   3
   0  -1   4 179.368 40.9313   3
   0   1  -5 78.2119 42.9114  18
   0  -1  -5-45.7252 39.7217  18
   0   1   5 128.761 42.1663   3
   0   1  -5 77.6042 28.6514   2
   0  -1   5 129.551 42.6685   3
   0   1  -5 113.272 41.0231   3
   0  -1  -5 120.632 33.6387   2
   0  -1  -5 87.6092 32.9960   3
   0  -1   6 27930.2 670.234  18
   0   1   6 27865.9 670.225  18
   0  -1   6 29137.8 639.119   3
   0  -1  -6 27648.8 578.207   2
   0  -1  -6 27228.3 656.628  18
   0   1  -6 27310.2 596.740   2
   0   1  -6 27002.2 655.329  18
   0   1   6 29181.4 628.146   3
   0  -1  -6 28564.9 638.208   3
   0   1  -6 28411.4 647.732   3
   0  -1  -7 1336.63 126.424  18
   0   1   7 1360.07 58.8677  23
   0  -1   7 1421.10 120.282   3
   0   1   7 1345.24 63.5914  19
   0   1  -7 1393.74 106.517   2
   0   1  -7 1335.90 119.524   3
   0   1  -7 1343.15 125.053  18
   0  -1  -7 1433.82 120.832   3
   0   1   7 1259.48 126.726  18
   0  -1   7 1364.31 60.1518  23
   0  -1   7 1323.01 126.318  18
   0  -1  -7 1318.59 97.3408   2
   0   1   7 1376.80 114.208   3
   0  -1   7 1290.28 62.3569  19
   0   1   8 64197.9 1072.57  19
   0   1  -8 66249.4 1299.33   3
   0  -1   8 61600.2 1321.93  18
   0   1  -8 62004.9 1304.02  18
   0   1   8 63882.5 1054.34  23
   0  -1   8 64656.8 1072.96  19
   0   1  -8 62907.9 1209.60   2
   0   1   8 61949.1 1322.51  18
   0  -1   8 64352.6 1267.13   3
   0  -1   8 64337.0 1060.43  23
   0  -1  -8 64318.7 1188.84   2
   0  -1  -8 61339.4 1303.01  18
   0  -1  -8 65798.8 1289.20   3
   0   1   9 3309.59 121.706  19
   0  -1  -9 3082.73 216.197  18
   0  -1  -9 3226.72 205.740   3
   0  -1   9 3085.94 111.368  23
   0   1   9 3077.90 110.277  23
   0   1   9 3201.41 225.740  18
   0   1  -9 3311.61 212.787   3
   0   1  -9 2905.18 171.642   2
   0  -1   9 3232.09 121.574  19
   0  -1   9 2857.34 214.208  18
   0   1  -9 2802.66 204.189  18
   0  -1  -9 3084.74 166.070   2
   0  -1  10 7851.09 384.993  18
   0   1 -10 7917.82 308.559   2
   0   1 -10 8119.34 383.496  18
   0   1  10 8675.61 238.178  19
   0  -1 -10 7745.60 372.589  18
   0  -1 -10 7971.59 357.697   3
   0  -1 -10 7829.73 292.845   2
   0  -1  10 8721.59 239.218  19
   0  -1  10 8564.26 220.036  23
   0   1 -10 8573.06 375.995   3
   0   1  10 7904.90 382.852  18
   0   1  10 8065.27 212.760  23
   0  -1 -11 233.432 52.9497   2
   0   1  11 245.161 42.4060  19
   0   1  11 346.952 45.2650  17
   0   1  11 195.160 35.1000  23
   0  -1  11 203.768 43.1860  19
   0  -1  11 295.411 48.7454   9
   0   1 -11 350.660 67.9947   2
   0   1  11 219.874 36.0712   5
   0  -1  11 213.537 37.5727  23
   0  -1  11 254.569 41.4859   5
   0  -1  11 281.708 42.5416  17
   0   1  11 281.598 51.3046   9
   0   1  12 5062.72 196.656  19
   0   1  12 5719.07 210.596   9
   0  -1  12 5306.27 180.610   5
   0   1  12 5289.19 187.639  17
   0  -1  12 5847.59 214.919   9
   0  -1  12 5039.46 196.712  19
   0  -1  12 5068.58 175.779  23
   0   1  12 5051.83 178.468   5
   0   1  12 4851.81 168.935  23
   0  -1  13 257.922 48.1678   5
   0   1  13 287.660 44.5770  23
   0  -1  13 258.675 55.0072  19
   0   1  13 341.957 61.4260  19
   0  -1  13 323.812 61.1337   9
   0   1  13 252.911 52.4395   9
   0  -1  13 302.103 43.2529  23
   0   1  13 277.920 49.5950   5
   0  -1  14 4163.09 203.417   9
   0  -1  14 4001.43 163.342  23
   0  -1  14 4243.63 195.380  19
   0   1  14 4060.37 191.339  19
   0   1  14 4277.16 203.523   9
   0   1  14 3860.99 158.680  23
   0   1  15 870.325 93.6943  19
   0  -1  15 904.370 99.5028   9
   0   1  15 861.959 74.5834  23
   0  -1  15 956.303 99.5188  19
   0  -1  15 836.249 74.4333  23
   0   1  15 978.284 105.846   9
   0  -1  16 456.565 90.7374  19
   0  -1  16 336.056 50.3357  23
   0   1  16 249.652 48.0489  23
   0   1  16 341.673 94.0539   9
   0   1 -16 429.717 82.3649   6
   0   1  16 321.867 83.0874  19
   0  -1  16 494.037 91.2321   9
   0  -1 -17 619.937 73.2922   6
   0  -1  17 583.499 59.3336  23
   0  -1  17 723.075 87.6437   7
   0   1  17 757.474 99.9934   9
   0  -1  17 724.133 99.4988   9
   0   1  17 691.976 91.2527   7
   0   1 -17 764.151 83.5032   6
   0   1 -18 15206.2 389.534   6
   0   1  18 15280.0 460.276   9
   0   1  18 13866.2 415.381   7
   0  -1  18 14466.5 454.897   9
   0  -1  18 14330.5 418.792   7
   0  -1  18 14650.6 391.951   8
   0   1  18 14538.2 380.543   8
   0  -1 -18 15279.9 383.982   6
   0  -1 -19 373.365 64.6808  22
   0  -1  19 459.440 86.5418   9
   0   1 -19 445.075 65.8862  22
   0  -1  19 319.840 59.0075   7
   0   1 -19 474.307 60.0967   6
   0   1  19 382.061 78.5741   9
   0   1  19 361.972 51.5990   8
   0  -1  19 359.434 54.6623   8
   0  -1 -19 306.556 47.5349   6
   0   1  19 360.634 66.3327   7
   0   1 -20 4080.73 175.502  22
   0   1  20 4172.78 187.210   7
   0  -1 -20 4115.75 177.571  22
   0   1 -20 4214.25 157.330   6
   0  -1  20 4305.49 162.745   8
   0  -1 -20 4129.90 151.196   6
   0  -1  20 4216.75 186.196   7
   0   1  20 4387.97 154.127   8
   0   1  21 53.0385 35.4885   7
   0  -1 -21-7.61216 17.5592   6
   0   1 -21 12.8627 18.4070   6
   0   1 -21-33.8572 28.4322  22
   0  -1 -21 9.35057 22.9924  22
   0  -1  21-34.6714 35.6991   7
   0   1  22 369.453 45.8466   7
   0  -1  22 378.087 45.0543   7
   0   1  23 247.231 29.6746   7
   0  -1  23 255.657 29.6595   7
   0   2  -1 4.60153 10.9219  18
   0  -2   1 16.9068 11.4881   3
   0  -2  -1 14.4379 12.0994  21
   0  -2  -1-11.2637 10.3127  18
   0  -2   2 28004.2 524.147  18
   0  -2  -2 29708.4 504.139   3
   0  -2   2 29597.3 524.815   3
   0  -2  -2 27116.3 520.429  18
   0   2   2 28200.9 525.243  18
   0   2  -2 27406.6 520.938  18
   0   2   2 29032.9 501.823   3
   0   2   3 328.342 39.6977   3
   0  -2  -3 320.864 46.4410  18
   0   2  -3 343.249 47.8536  18
   0  -2   3 297.116 42.4604   3
   0  -2  -3 306.034 40.1236   3
   0  -2   3 281.256 45.5088  18
   0   2   3 286.548 45.8281  18
   0   2   4 75777.1 1268.06   3
   0  -2   4 72387.9 1287.14   3
   0  -2  -4 73528.3 1270.66   3
   0  -2  -4 73293.2 1305.68  18
   0   2  -4 73466.1 1305.25  18
   0   2   5 130.595 38.9291   3
   0  -2  -5 144.856 32.8725   2
   0  -2  -5 179.484 49.3214  18
   0  -2  -5 128.052 34.9629   3
   0   2  -5 159.878 41.9849   2
   0   2  -5 115.097 45.1483  18
   0  -2   5 142.143 42.8110   3
   0  -2  -6 104829. 1756.08   2
   0  -2  -6 100030. 1862.64  18
   0   2   6 104247. 1887.40  18
   0   2   6 105554. 1816.17   3
   0   2  -6 106389. 1861.25   3
   0   2  -6 105794. 1807.17   2
   0  -2   6 103280. 1885.46  18
   0  -2  -6 110065. 1845.65   3
   0   2  -6 102427. 1867.47  18
   0  -2   6 107406. 1849.66   3
   0  -2   7 5538.10 245.796   3
   0   2   7 5419.87 144.815  19
   0   2   7 5453.90 134.326  23
   0   2  -7 5221.40 218.768   2
   0  -2   7 5386.41 138.491  23
   0  -2   7 4949.58 254.225  18
   0   2   7 5047.12 255.121  18
   0  -2  -7 5620.17 201.994   2
   0   2  -7 5539.60 251.485   3
   0   2  -7 5268.34 254.043  18
   0  -2  -7 5471.38 258.876  18
   0  -2  -7 5248.81 236.309   3
   0  -2   7 5447.18 145.282  19
   0   2  -8 161467. 2654.31   2
   0  -2  -8 160300. 2593.38   2
   0   2   8 159148. 2774.09  18
   0  -2  -8 156564. 2746.27  18
   0   2  -8 167847. 2752.37   3
   0   2   8 160250. 2478.78  19
   0  -2   8 156137. 2775.37  18
   0   2   8 155639. 2456.98  23
   0  -2  -8 162157. 2711.50   3
   0  -2   8 168079. 2722.75   3
   0  -2   8 155266. 2464.47  23
   0  -2   8 142291. 2468.71  19
   0   2  -8 157650. 2743.68  18
   0   2   9 4503.34 264.061  18
   0  -2  -9 4798.87 272.159  18
   0   2  -9 4743.78 267.530  18
   0   2  -9 4847.06 262.876   3
   0  -2   9 4716.77 145.804  23
   0  -2  -9 4780.99 251.832   3
   0   2  -9 4598.83 223.227   2
   0  -2   9 4892.07 277.083  18
   0  -2  -9 4722.04 204.832   2
   0   2   9 4911.97 143.935  23
   0  -2   9 4968.03 157.573  19
   0   2   9 4976.72 157.053  19
   0  -2   9 4743.32 251.196   3
   0   2  10 31955.5 609.468  19
   0  -2 -10 29353.3 828.279  18
   0  -2  10 31985.9 586.732  23
   0   2  10 30654.6 849.679  18
   0  -2  10 29685.0 842.908  18
   0   2 -10 33019.4 841.094   3
   0   2 -10 29213.5 824.898  18
   0  -2 -10 30595.0 802.563   3
   0  -2 -10 30318.8 688.988   2
   0  -2  10 30998.2 607.582  19
   0   2  10 31183.5 575.732  23
   0   2 -10 29631.1 727.535   2
   0  -2 -11 1447.00 145.049   3
   0   2  11 1398.48 85.8882  17
   0   2  11 1437.74 81.2069  23
   0  -2 -11 1344.88 107.402   2
   0  -2  11 1392.74 92.0839  19
   0   2  11 1392.21 92.6584  19
   0  -2  11 1428.60 85.1458   5
   0  -2  11 1365.88 83.5481  23
   0   2  11 1410.31 84.8171   5
   0  -2  11 1581.58 102.834   9
   0   2  11 1439.09 98.2705   9
   0   2 -11 1331.69 120.300   2
   0   2  12 572.586 59.2656  17
   0   2  12 521.721 52.6677  23
   0  -2  12 529.795 58.2330   5
   0  -2  12 520.724 53.9056  23
   0   2  12 616.112 71.9383   9
   0  -2  12 409.046 57.7890  19
   0   2  12 530.341 57.1936   5
   0   2  12 474.875 60.6724  19
   0   2  13 704.241 77.1093  19
   0   2  13 610.904 59.6343  23
   0  -2  13 652.422 64.1227  23
   0   2  13 622.279 66.4033   5
   0  -2  13 766.656 85.0231   9
   0  -2  13 707.324 69.4826   5
   0   2  13 638.608 74.7822   9
   0  -2  13 642.865 73.6102  19
   0   2  14 11723.9 361.235   9
   0   2  14 11283.3 344.956  19
   0  -2  14 11513.1 310.840  23
   0   2  14 11431.5 302.975  23
   0  -2  14 11724.1 363.359   9
   0  -2  14 11272.7 345.766  19
   0   2  15 73.2948 51.3411   9
   0  -2  15-5.38109 47.7625   9
   0   2  15 71.3498 51.0507  19
   0  -2  15 69.0025 37.5156  23
   0  -2  15 120.250 50.8397  19
   0   2  15 99.6275 33.8223  23
   0   2  16 244.153 63.7255  19
   0  -2  16 171.058 41.9755  23
   0  -2  16 191.908 61.1596  19
   0  -2  16 121.050 59.1098   9
   0   2  16 158.091 61.2726   9
   0   2 -16 155.844 49.9869   6
   0   2  17 2446.08 171.106   9
   0  -2 -17 2746.33 142.309   6
   0  -2  17 2385.73 154.367   7
   0  -2  17 2578.39 126.101  23
   0   2  17 2577.82 160.215   7
   0   2 -17 2714.99 148.539   6
   0  -2  17 2418.56 176.036   9
   0   2 -18 448.990 65.4491   6
   0  -2  18 370.018 61.0122   8
   0   2  18 468.223 78.2267   7
   0  -2  18 416.447 75.4542   7
   0  -2  18 579.704 97.5925   9
   0   2  18 589.435 96.0916   9
   0  -2 -18 566.444 73.3345   6
   0   2  18 473.027 60.9199   8
   0   2 -19 580.414 65.8549   6
   0  -2 -19 686.074 75.6597  22
   0   2  19 728.132 89.2588   7
   0   2 -19 665.359 75.7177  22
   0  -2 -19 619.958 62.2195   6
   0   2  19 605.599 90.9963   9
   0  -2  19 561.964 86.3306   9
   0   2  19 706.861 66.5770   8
   0  -2  19 664.935 70.9044   8
   0  -2  19 579.875 79.2967   7
   0  -2 -20 67.1632 25.8475   6
   0  -2  20 121.729 34.0046   8
   0  -2 -20 100.618 36.5896  22
   0   2  20 22.6220 36.6023   7
   0   2 -20 42.4193 36.7877  22
   0  -2  20 71.4311 40.1513   7
   0   2 -20 30.9386 23.4488   6
   0   2  21 394.394 55.9608   7
   0   2 -21 410.290 43.6293   6
   0  -2 -21 464.376 53.4980  22
   0  -2  21 400.259 56.8088   7
   0  -2 -21 454.155 37.4594   6
   0   2 -21 415.592 48.3459  22
   0   2  22 696.184 60.7033   7
   0  -2  22 644.846 59.4363   7
   0  -2  23 8.97989 16.3807   7
   0   2  23-3.58950 16.2242   7
   0  -3   0 82.3523 16.5626  21
   0   3   0 56.8427 10.3178   3
   0   3   0 53.5865 11.4167   2
   0  -3   0 74.2696 14.2860  20
   0  -3  -1 4.43671 13.6142  21
   0   3   1 17.8504 11.9811  18
   0  -3  -1 16.2908 10.4557  18
   0  -3   1 20.7604 14.0097   3
   0  -3   1 25.8662 11.9454  18
   0   3   1 21.2088 9.19014   4
   0   3   1 10.2371 13.0747  20
   0  -3  -1 29.6466 11.2799   4
   0  -3  -1 35.0892 15.5624  20
   0   3  -1 12.9318 12.2824  18
   0  -3  -2 105278. 1725.22  18
   0  -3  -2 107770. 1734.02  21
   0   3  -2 106245. 1725.39  18
   0  -3   2 106987. 1733.81   3
   0   3   2 110006. 1730.73  18
   0  -3   2 104566. 1725.65  18
   0   3   2 105995. 1677.17   4
   0  -3  -2 111166. 1702.34   3
   0  -3   3 63.5832 27.6040   3
   0   3  -3 89.7922 31.1281  18
   0  -3   3 16.2244 29.1677  18
   0  -3  -3 38.7181 21.3211   3
   0   3   3 58.8175 27.0251  18
   0  -3  -3 32.7443 23.8122  18
   0  -3   4 224863. 3687.87  18
   0  -3  -4 224911. 3681.04  18
   0   3  -4 228863. 3655.75   2
   0  -3  -4 235371. 3642.74   3
   0  -3   4 234416. 3674.81   3
   0   3  -4 227276. 3683.83  18
   0   3   4 229647. 3685.87  18
   0   3  -5 301.558 52.1166   2
   0  -3   5 445.862 63.0767   3
   0   3   5 413.415 64.6008  18
   0   3  -5 482.619 66.9675  18
   0  -3  -5 520.980 61.7156   3
   0  -3  -5 417.869 45.3180   2
   0  -3   5 410.955 66.7315  18
   0  -3  -5 414.603 62.1417  18
   0   3  -6 19681.7 517.593  18
   0  -3  -6 19193.8 423.364   2
   0   3   6 20138.3 361.903  19
   0   3  -6 19608.6 513.472   3
   0  -3  -6 19041.8 512.965  18
   0  -3  -6 20081.8 487.836   3
   0  -3   6 18730.9 521.895  18
   0  -3   6 19871.1 504.072   3
   0   3   6 18930.1 521.308  18
   0   3  -6 19212.3 477.140   2
   0  -3   7 2326.80 83.6212  23
   0   3   7 2255.87 164.643  18
   0  -3  -7 2581.66 157.881   3
   0   3  -7 2488.25 168.283   3
   0   3   7 2518.89 89.6443  19
   0  -3   7 2584.87 90.5264  19
   0  -3   7 2364.96 171.274  18
   0  -3   7 2302.22 156.141   3
   0   3   7 2410.32 79.9738  23
   0   3  -7 2219.98 140.695   2
   0   3  -7 2255.46 161.052  18
   0  -3  -7 2429.10 168.368  18
   0  -3  -8 28156.1 609.552   2
   0  -3   8 29787.6 530.894  23
   0   3  -8 28364.9 673.107   2
   0  -3   8 28946.3 711.701   3
   0   3  -8 28502.6 735.435  18
   0  -3   8 29151.5 537.324  19
   0   3   8 29579.1 537.948  19
   0  -3  -8 27646.2 727.538  18
   0   3   8 28843.3 750.840  18
   0   3   8 28790.5 517.279  23
   0   3  -8 29968.6 741.016   3
   0  -3  -8 28546.8 700.287   3
   0  -3   8 28177.7 748.029  18
   0   3   9 1555.72 83.4182  19
   0   3  -9 1481.99 148.162  18
   0   3  -9 1592.76 130.957   2
   0  -3  -9 1395.93 144.075  18
   0   3   9 1592.29 157.495  18
   0  -3   9 1535.02 152.728  18
   0  -3  -9 1357.11 132.947   3
   0  -3  -9 1323.69 101.313   2
   0  -3   9 1504.28 83.2557  19
   0   3  -9 1428.79 142.171   3
   0  -3   9 1534.38 78.3976  23
   0   3   9 1540.83 73.9439  23
   0  -3   9 1505.25 140.533   3
   0  -3 -10 74822.9 1344.27   2
   0   3  10 75493.5 1565.81  18
   0  -3  10 69238.3 1246.62  19
   0   3  10 67581.5 1242.80  19
   0   3 -10 77114.2 1544.35   3
   0   3 -10 74157.2 1544.54  18
   0  -3  10 73395.7 1231.19  23
   0   3 -10 72685.4 1420.09   2
   0  -3 -10 73467.9 1540.40  18
   0  -3 -10 74768.0 1493.58   3
   0   3  10 75969.8 1220.80  23
   0  -3  10 72364.2 1545.65  18
   0  -3  11 443.892 50.2604  23
   0  -3 -11 517.035 65.9570   2
   0  -3  11 344.485 51.3462   9
   0  -3  11 417.584 54.8581  19
   0   3  11 378.428 43.1660  23
   0   3  11 425.846 48.8234   5
   0   3  11 511.123 50.4547  17
   0   3  11 442.668 56.0175   9
   0   3 -11 463.646 76.4958   2
   0  -3  11 444.589 48.5646   5
   0   3  11 410.369 52.9028  19
   0   3  11 397.084 60.0609   4
   0  -3 -11 375.127 79.8781   3
   0   3  12 1848.94 104.367  17
   0  -3  12 1674.71 109.265  19
   0  -3  12 1714.75 98.3833  23
   0  -3  12 1846.59 101.631   5
   0   3  12 1701.32 98.4996   5
   0  -3  12 1786.33 116.113   9
   0   3  12 1969.43 119.810   9
   0   3  12 1710.63 108.913  19
   0   3  12 1738.41 94.4729  23
   0  -3  13 1084.81 92.2640  19
   0   3  13 954.874 81.8475   5
   0  -3  13 901.314 75.7537  23
   0   3  13 1043.60 93.7390   9
   0   3  13 920.520 87.2817  19
   0  -3  13 925.698 77.2811   5
   0   3  13 1049.66 75.7752  23
   0  -3  13 1003.83 98.2900   9
   0  -3  14 10896.9 345.405   9
   0  -3  14 9368.71 310.234  19
   0  -3  14 10209.8 289.097  23
   0   3  14 9370.10 311.879  19
   0   3  14 10612.0 338.239   9
   0   3  14 9928.02 275.235  23
   0  -3  15 3522.54 195.073   9
   0  -3  15 3287.13 177.437  19
   0   3  15 3289.54 144.227  23
   0  -3  15 3127.74 148.738  23
   0   3  15 3155.08 184.320   9
   0   3  15 3480.48 182.319  19
   0  -3  16 3565.49 158.051  23
   0  -3  16 3449.54 184.449  19
   0   3  16 4130.38 213.078   9
   0   3  16 3760.97 193.468  19
   0   3 -16 3896.91 178.784   6
   0  -3  16 4062.22 215.875   9
   0  -3 -17 229.887 47.9677   6
   0  -3  17 204.839 56.0468   7
   0   3 -17 389.101 69.3665   6
   0  -3  17 320.004 79.7843   9
   0   3  17 222.672 69.1370   9
   0   3  17 335.781 73.4541   7
   0  -3  17 272.741 45.7733  23
   0  -3  18 1659.56 120.066   8
   0   3  18 1509.69 132.026   9
   0  -3  18 1688.13 130.539   7
   0   3 -18 1770.06 118.319   6
   0  -3 -18 1627.95 104.789   6
   0   3  18 1618.80 127.751   7
   0  -3  18 1617.98 142.531   9
   0   3  18 1596.40 103.155   8
   0  -3  19 927.028 95.0300   7
   0   3  19 938.701 95.1199   7
   0  -3  19 968.852 88.3980   8
   0   3 -19 1009.41 93.5010  22
   0  -3  19 1024.55 115.078   9
   0  -3 -19 951.843 89.4915  22
   0   3 -19 979.582 83.9253   6
   0   3  19 865.161 98.4255   9
   0  -3 -19 931.312 74.4622   6
   0   3  19 943.448 73.9221   8
   0   3  20 53.4783 42.3329   7
   0  -3  20-26.1166 39.1694   7
   0  -3 -20 2.33210 28.0563  22
   0  -3  20 31.2597 28.3683   8
   0  -3 -20-0.53494 19.9900   6
   0   3 -20 1.16498 31.4100  22
   0   3 -20-33.2086 26.6675   6
   0  -3  21 78.2441 26.2360   8
   0   3  21 28.1789 32.5394   7
   0   3 -21 12.0163 24.1325  22
   0   3 -21 49.3230 22.4331   6
   0  -3  21 54.4530 38.8560   7
   0  -3 -21 22.2502 23.3748  22
   0   3  22 6669.16 196.692   7
   0  -3  22 6613.30 196.271   7
   0   3  23 22.6374 16.7084   7
   0  -3  23 0.56440 15.2119   7
   0  -4   0 23846.7 407.469   3
   0   4   0 23670.5 409.695   3
   0  -4   0 24192.7 426.282  21
   0   4   0 24087.4 413.875   2
   0  -4   0 23776.8 426.955   4
   0   4   0 23874.2 426.447  21
   0  -4   0 23990.1 426.639  20
   0   4   0 24081.5 428.984  20
   0  -4  -1 264.191 23.5776   4
   0  -4  -1 287.490 29.3057  20
   0  -4  -1 264.794 28.6984  21
   0   4   1 280.998 32.8600  21
   0   4   1 255.330 28.7050  20
   0   4   1 287.393 24.4200   4
   0  -4   1 270.088 29.4227   3
   0  -4  -1 317.359 25.6150  18
   0   4  -1 256.092 30.0063   3
   0  -4   1 261.716 23.3226  18
   0   4  -1 320.614 33.7831   2
   0   4  -1 279.264 23.7808  18
   0   4   1 266.348 22.8940  18
   0  -4  -2 123690. 1925.75   4
   0   4   2 124800. 1970.42  18
   0   4  -2 124417. 1984.37   2
   0  -4  -2 125049. 1983.39  21
   0  -4  -2 120540. 1964.30  18
   0   4  -2 122166. 1964.65  18
   0  -4   2 121804. 1980.87   3
   0   4   2 123470. 1921.64   4
   0  -4   2 116552. 1964.14  18
   0  -4  -2 126393. 1941.15   3
   0  -4  -3 2.46392 19.6937   3
   0  -4  -3 15.4874 25.5699  18
   0   4   3-7.18027 16.2834   4
   0  -4  -3 33.5144 30.6301  21
   0   4  -3 3.48145 27.3762   2
   0  -4   3-8.09894 29.1744   3
   0   4  -3 19.2731 25.9924  18
   0   4   3-44.2746 33.7349  18
   0  -4   3 21.8294 26.7538  18
   0   4  -4 8859.07 264.547   2
   0   4  -4 9212.11 275.325  18
   0  -4  -4 9219.31 248.818   3
   0  -4  -4 9093.61 274.413  18
   0  -4   4 9620.70 283.234   3
   0   4   4 9159.38 276.742  18
   0   4   4 9212.94 213.925   4
   0  -4   4 8806.85 274.923  18
   0  -4  -5 22.0337 19.0836   2
   0   4  -5-31.0242 34.4264   2
   0  -4   5 1.00796 30.8333   3
   0   4   5-7.69314 37.6338  18
   0   4  -5 1.25613 30.8728  18
   0  -4   5-45.5232 45.5826  18
   0  -4  -5-38.1470 38.4782  18
   0  -4  -5-32.6394 34.3673   3
   0  -4   6 2395.14 80.2070  24
   0  -4  -6 2046.26 145.145  18
   0  -4   6 2294.94 147.771   3
   0   4   6 2335.91 80.5241  19
   0   4  -6 2313.09 153.070   3
   0  -4  -6 2366.69 106.687   2
   0   4  -6 2305.82 139.948   2
   0  -4  -6 2255.05 134.469   3
   0  -4   6 2312.82 158.109  18
   0   4   6 2376.13 160.126  18
   0   4  -6 2593.03 160.524  18
   0   4   7 960.104 106.707  18
   0   4  -7 1063.60 112.924   3
   0   4   7 1092.56 57.4710  19
   0   4  -7 1033.93 110.610  18
   0  -4  -7 1049.74 101.316   3
   0  -4  -7 1095.08 77.3735   2
   0  -4   7 1112.02 108.963   3
   0   4   7 1006.36 49.5656  23
   0  -4   7 1157.92 122.002  18
   0   4  -7 967.816 94.1615   2
   0  -4   7 1033.73 56.1305  19
   0  -4  -7 981.049 109.908  18
   0  -4   7 1058.51 55.4908  23
   0  -4  -8 31209.4 793.803  18
   0  -4   8 31492.2 814.667  18
   0   4   8 32074.8 811.939  18
   0   4  -8 31746.0 748.257   2
   0  -4   8 34144.4 599.725  23
   0   4  -8 32295.5 802.247  18
   0  -4  -8 33538.6 771.894   3
   0  -4  -8 32411.9 666.193   2
   0  -4   8 33759.3 602.898  19
   0   4   8 33532.5 600.849  19
   0   4  -8 34347.6 816.016   3
   0   4   8 33695.9 583.747  23
   0  -4   8 34221.3 797.658   3
   0   4  -9 675.481 101.883   3
   0  -4  -9 727.231 103.817  18
   0  -4   9 786.945 57.1655  23
   0   4   9 728.929 50.6133  23
   0   4   9 815.831 112.076  18
   0   4   9 717.094 73.2623   4
   0  -4   9 647.882 97.7608   3
   0   4   9 792.758 59.9577  19
   0   4  -9 544.837 79.7952   2
   0  -4  -9 831.415 103.178   3
   0  -4   9 839.430 61.2396  19
   0  -4  -9 689.551 71.5866   2
   0   4  -9 684.619 105.255  18
   0  -4   9 601.246 99.1521  18
   0   4 -10 114128. 2076.14   2
   0  -4  10 117517. 1871.83  23
   0   4  10 115395. 1967.43   4
   0  -4 -10 113930. 2186.82  18
   0  -4  10 113484. 1887.66  19
   0  -4 -10 112780. 2173.34  21
   0  -4  10 114124. 2147.89   3
   0  -4  10 112350. 2202.64  18
   0  -4 -10 117333. 1962.80   2
   0   4 -10 113516. 2186.88  18
   0   4  10 112344. 1851.68  23
   0   4 -10 123212. 2212.67   3
   0  -4 -10 113988. 2131.85   3
   0   4  10 115020. 2208.31  18
   0   4  10 112119. 1883.22  19
   0  -4 -11-37.5489 39.6099   3
   0  -4  11 1.70211 26.5002   5
   0   4  11 82.5673 34.7665   9
   0  -4  11-2.20239 20.5542  23
   0  -4  11-14.6970 34.1268  19
   0   4  11-0.24349 18.8114  23
   0   4 -11 49.6763 34.4712   2
   0   4  11 31.3245 22.6021   5
   0  -4  11 57.9984 31.9399   9
   0   4  11-2.65079 29.8588  19
   0   4  11-12.0206 25.8689  17
   0   4  12 13151.3 349.408   9
   0  -4  12 12682.2 315.698   5
   0   4  12 12340.2 302.730  23
   0   4  12 12199.2 335.721  19
   0   4  12 13083.5 324.778  17
   0   4  12 12703.2 315.264   5
   0  -4  12 12092.4 338.059  19
   0  -4  12 13195.0 355.342   9
   0  -4  12 12422.2 318.334  23
   0   4  13 2284.23 125.512  17
   0  -4  13 2452.82 147.945   9
   0  -4  13 2485.54 126.940  23
   0  -4  13 2244.68 121.340   5
   0   4  13 2335.07 113.695  23
   0   4  13 2290.32 137.073  19
   0  -4  13 2344.71 137.390  19
   0   4  13 2280.38 122.353   5
   0   4  13 2374.52 142.264   9
   0  -4  14 385.042 72.1841   9
   0   4  14 307.966 59.1700  19
   0  -4  14 296.062 61.2032  19
   0   4  14 285.646 42.9429  23
   0  -4  14 303.014 51.3090  23
   0   4  14 325.359 63.9533   9
   0  -4  15 563.956 80.6570  19
   0   4 -15 648.410 73.3110   6
   0   4  15 621.741 86.5562   9
   0   4  15 634.550 82.4175  19
   0  -4  15 683.397 89.3404   9
   0  -4  15 654.689 68.8340  23
   0   4 -16 1080.73 100.530   6
   0   4  16 1099.09 119.849   9
   0  -4  16 969.130 100.247  19
   0  -4  16 944.571 81.7353  23
   0  -4  16 1001.04 110.732   9
   0   4  16 947.392 101.023  19
   0  -4 -17 7599.70 241.563   6
   0  -4  17 6724.10 222.140  23
   0   4  17 6721.88 265.304   7
   0  -4  17 6778.17 295.803   9
   0   4  17 6976.67 291.959   9
   0  -4  17 6968.11 267.838   7
   0   4 -17 6960.12 252.621   6
   0  -4  18 4310.73 232.347   9
   0  -4  18 4338.25 204.215   7
   0  -4  18 4196.41 194.864   8
   0   4  18 4082.78 217.355   9
   0   4  18 4180.31 164.304   8
   0   4 -18 4144.72 187.653   6
   0   4  18 4340.54 205.192   7
   0  -4 -18 4316.02 171.695   6
   0   4 -19 951.496 89.3949  22
   0   4  19 1035.13 101.358   7
   0  -4  19 888.472 85.7368   8
   0   4 -19 1023.81 87.6345   6
   0  -4  19 905.413 93.8147   7
   0  -4 -19 925.033 72.3147   6
   0   4  19 907.541 67.2259   8
   0   4  19 930.551 106.069   9
   0  -4 -19 929.548 88.8764  22
   0  -4 -20 3174.82 119.693   6
   0   4 -20 3164.46 139.463   6
   0  -4  20 3382.71 149.451   8
   0   4  20 3002.80 153.844   7
   0  -4  20 3074.58 157.449   7
   0  -4 -20 3108.22 147.229  22
   0   4 -20 3195.17 149.103  22
   0  -4  21 39.6877 29.7330   7
   0   4 -21 3.78737 20.3312   6
   0   4  21 51.9047 30.7941   7
   0  -4  21 13.6418 23.3333   8
   0   4 -21 41.9466 26.9196  22
   0  -4 -21 84.4133 25.6282  22
   0  -4  22 6804.60 196.255   7
   0   4  22 6919.93 195.844   7
   0   4  23 667.296 43.3222   7
   0  -4  23 665.880 44.1591   7
   0  -5   0 7.34806 21.8425  20
   0  -5   0 14.8020 19.5356   4
   0   5   0 45.9601 23.2310  21
   0   5   0 38.8512 24.0940  20
   0  -5   0 14.2117 19.0087  21
   0   5   0-3.03528 12.9067   2
   0  -5  -1 95.6964 23.9445  21
   0   5   1 95.8440 26.3000  20
   0   5   1 81.7533 14.5772  18
   0  -5  -1 83.7788 16.3392  18
   0   5  -1 61.3445 14.6219  18
   0   5  -1 56.7825 20.7394   2
   0   5   1 84.4471 13.2063   2
   0  -5  -1 76.9681 12.5929   2
   0  -5   1 83.3629 21.3351   3
   0  -5   1 93.0235 15.5107  18
   0   5   1 91.8999 23.8664  21
   0  -5  -1 79.1396 17.9669   4
   0   5  -1 101.025 25.4555   3
   0   5   1 69.2487 17.3957   4
   0   5  -1 76.6072 22.9787  21
   0   5  -1 98.1811 25.5766  20
   0  -5  -1 87.8054 23.6224  20
   0  -5  -2 160860. 2542.75  21
   0   5   2 159637. 2547.55  21
   0   5   2 159958. 2520.09  18
   0  -5   2 150459. 2513.82  18
   0  -5   2 158361. 2543.23   3
   0   5  -2 158615. 2515.76  18
   0   5  -2 161156. 2546.61   3
   0  -5  -2 157130. 2514.74  18
   0   5   2 162323. 2480.90   4
   0  -5  -2 159447. 2484.21   4
   0   5  -2 159841. 2547.82   2
   0  -5  -2 161669. 2527.51  20
   0  -5   3 6969.14 210.749  18
   0  -5  -3 6985.58 209.081  18
   0   5  -3 7027.68 208.102  18
   0   5   3 6878.27 163.246   4
   0  -5  -3 7228.91 186.923   3
   0   5  -3 7117.53 218.736   2
   0   5   3 6974.19 209.853  18
   0  -5   3 6947.41 217.979   3
   0  -5  -3 7335.23 219.114  21
   0   5   4 310.999 51.5586  18
   0  -5   4 345.941 57.5557   3
   0   5  -4 258.722 48.1022  18
   0  -5  -4 302.432 51.8842  18
   0  -5   4 360.986 59.7835  18
   0  -5  -4 339.156 45.3004   3
   0  -5  -4 430.901 58.7270  21
   0   5   4 334.815 33.8992   4
   0   5  -5 4154.96 186.579  18
   0   5   5 3917.25 187.456  18
   0   5  -5 4030.58 178.801   2
   0  -5  -5 3978.82 185.412  21
   0   5   5 3980.89 132.466   4
   0  -5  -5 3866.85 181.953  18
   0  -5  -5 4010.88 123.981   2
   0  -5  -5 4019.27 166.011   3
   0  -5   5 3816.90 186.511  18
   0  -5   5 4124.00 189.818   3
   0   5   6 10543.2 212.921  19
   0  -5   6 10014.1 336.305   3
   0  -5   6 9684.61 344.272  18
   0   5  -6 10119.8 347.569   3
   0   5   6 9725.25 253.902   4
   0  -5   6 10368.6 214.892  24
   0   5  -6 9670.98 320.381   2
   0  -5  -6 10016.2 246.418   2
   0  -5  -6 9932.75 307.190   3
   0   5  -6 9577.15 331.979  18
   0  -5  -6 9748.40 335.819  18
   0   5   6 9847.85 343.400  18
   0  -5   7 444.589 80.1469  18
   0  -5  -7 403.953 63.5283   3
   0   5  -7 407.378 66.6494   2
   0   5  -7 380.083 70.0249  18
   0   5   7 449.103 40.5986  19
   0  -5  -7 436.683 75.8605  18
   0   5  -7 435.622 76.1949   3
   0  -5   7 437.432 36.6995  23
   0   5   7 421.385 33.0640  23
   0  -5   7 428.979 40.1374  19
   0   5   7 506.506 87.7256  18
   0  -5   7 439.014 70.9913   3
   0   5   7 404.495 48.3345   4
   0  -5  -7 378.852 43.8687   2
   0   5   8 5490.01 277.836  18
   0  -5  -8 5408.68 246.311   3
   0   5  -8 5079.68 239.019   2
   0  -5  -8 5315.29 266.334  18
   0  -5   8 4888.84 250.606   3
   0   5  -8 5387.29 269.278  18
   0   5   8 5492.11 193.026   4
   0   5   8 5571.90 143.020  23
   0  -5   8 5568.08 154.083  23
   0   5  -8 5138.72 265.885   3
   0  -5   8 5081.85 272.852  18
   0   5   8 5325.59 153.539  19
   0  -5   8 5478.37 155.363  19
   0  -5  -8 5701.32 271.143  21
   0  -5   9 4693.74 154.186  19
   0  -5   9 4783.36 260.099   3
   0   5   9 4638.69 185.559   4
   0   5  -9 4986.89 271.748   3
   0   5   9 4725.40 270.365  18
   0   5   9 5000.01 156.981  19
   0  -5   9 4900.04 151.965  23
   0  -5  -9 4477.87 237.470   3
   0  -5  -9 4321.52 250.574  21
   0  -5  -9 4373.43 256.485  18
   0   5  -9 4937.89 271.744  18
   0   5   9 4873.47 141.535  23
   0  -5  -9 4422.16 177.330   2
   0   5  -9 4545.56 233.088   2
   0  -5   9 4513.13 265.417  18
   0  -5 -10 1845.94 166.968   3
   0  -5  10 2197.40 116.198  19
   0   5 -10 1745.43 173.121   3
   0  -5  10 1701.05 104.137   9
   0   5  10 1666.67 112.644   4
   0  -5 -10 1575.95 105.265   2
   0  -5  10 1661.72 179.910  18
   0  -5  10 1670.87 92.0827  23
   0   5  10 1868.74 187.346  18
   0   5  10 1721.56 84.0453  23
   0   5 -10 1737.90 182.837  18
   0  -5  10 1394.42 154.304   3
   0  -5 -10 1529.14 155.153  21
   0   5  10 2088.58 114.431  19
   0  -5 -10 1874.00 185.702  18
   0   5 -10 1938.15 157.885   2
   0  -5 -11 545.532 92.2104   3
   0   5  11 498.286 48.2314  23
   0  -5  11 561.973 62.9602  19
   0   5  11 531.193 59.5766  19
   0   5  11 494.501 51.7025   5
   0  -5  11 467.359 48.5643   5
   0   5  11 502.026 56.7758   9
   0   5  11 640.034 56.7397  17
   0   5 -11 385.284 70.6904   2
   0  -5  11 575.375 58.9189  23
   0  -5  11 575.141 66.9967   9
   0   5  12 1270.01 84.3128   5
   0  -5  12 1157.55 90.2568  19
   0  -5  12 1303.19 85.3532   5
   0   5  12 1173.64 83.7397  17
   0   5  12 1317.72 96.8111   9
   0  -5  12 1361.78 102.944   9
   0   5  12 1203.80 77.6923  23
   0   5  12 1133.94 88.8916  19
   0  -5  12 1232.30 85.0125  23
   0  -5  13 2155.97 119.266  23
   0   5  13 2193.29 120.703   5
   0   5  13 2213.39 122.798  17
   0   5  13 2276.08 112.845  23
   0   5  13 2264.11 134.095  19
   0   5  13 2502.11 144.347   9
   0  -5  13 2184.65 120.736   5
   0  -5  13 2101.08 135.237   9
   0  -5  13 2334.68 134.902  19
   0   5  14 1989.49 134.540   9
   0  -5  14 1919.60 139.631   9
   0  -5  14 1872.67 112.645  23
   0   5  14 1846.14 103.068  23
   0  -5  14 1828.57 127.563  19
   0   5  14 1931.81 130.578  19
   0   5 -15 1383.09 106.737   6
   0  -5  15 1430.05 118.374  19
   0   5  15 1267.09 109.562  19
   0   5  15 1518.36 125.695   9
   0  -5  15 1482.32 128.719   9
   0  -5  15 1433.16 101.222  23
   0   5 -16 10652.3 326.248   6
   0  -5  16 10294.6 302.265  23
   0   5  16 11025.4 366.329   9
   0  -5  16 10895.1 374.927   9
   0  -5  16 10483.9 345.222  19
   0   5  16 10432.7 344.908  19
   0  -5  17 1663.79 145.931   9
   0   5 -17 1777.13 122.106   6
   0   5  17 1687.72 138.834   9
   0   5  17 1840.92 107.172   8
   0   5  17 1913.73 134.691   7
   0  -5  17 1685.64 129.694   7
   0  -5  17 1683.70 107.113  23
   0  -5  18 4366.30 201.438   8
   0  -5  18 4590.73 232.972   9
   0   5 -18 4149.72 186.677   6
   0  -5 -18 4336.88 169.466   6
   0  -5  18 4299.62 157.134  23
   0   5  18 4295.31 218.637   9
   0  -5  18 4275.37 201.782   7
   0   5  18 4167.89 158.770   8
   0   5  18 4086.95 199.739   7
   0   5 -19-5.42918 32.0593  22
   0   5  19 42.5995 43.5102   9
   0   5 -19 53.0110 33.9723   6
   0  -5  19 46.8775 36.0395   8
   0  -5 -19 93.3319 31.9414   6
   0  -5 -19-9.58744 35.4955  22
   0   5  19 74.0396 47.3782   7
   0  -5  19 43.6149 38.4064   7
   0  -5 -20 310.653 37.1804   6
   0   5 -20 336.594 49.5053   6
   0  -5  20 335.582 61.4325   7
   0   5  20 424.862 70.2417   7
   0  -5  20 316.412 51.4967   8
   0  -5 -20 294.853 51.1419  22
   0   5 -20 299.235 49.9528  22
   0  -5  21 464.611 58.5424   7
   0   5  21 464.435 58.8748   7
   0   5 -21 507.587 53.7180  22
   0  -5 -21 568.626 55.0156  22
   0   5 -21 442.356 46.6678   6
   0  -5  21 472.069 51.2018   8
   0  -5  22 887.107 64.6085   7
   0   5 -22 752.745 42.3210   6
   0   5  22 793.623 61.5179   7
   0  -5  23 203.182 26.4438   7
   0   5  23 178.102 23.5422   7
   0  -6   0 90160.0 1489.35   4
   0  -6   0 94131.7 1494.30  20
   0   6   0 90005.2 1486.18  21
   0  -6   0 91812.5 1488.19  21
   0   6   0 90946.7 1492.70  20
   0   6   0 91223.2 1465.52   2
   0  -6   0 91872.1 1457.54   3
   0   6   1 186.930 33.0581  21
   0  -6  -1 208.608 32.0267  20
   0   6  -1 133.215 27.4610   3
   0   6   1 191.643 26.6057   4
   0  -6   1 183.767 28.8377   3
   0   6   1 182.965 19.7437   2
   0   6   1 154.221 28.3042  20
   0  -6   1 146.532 17.3431  18
   0   6  -1 172.302 33.7004  20
   0   6  -1 155.147 30.0231   2
   0  -6  -1 194.254 20.3208  18
   0  -6  -1 136.001 28.2829  21
   0  -6  -1 169.375 26.7449   4
   0   6  -1 134.385 26.3748  21
   0   6  -1 149.034 18.0484  18
   0   6   1 166.652 19.0282  18
   0  -6  -2 11732.4 288.477  21
   0   6   2 11961.2 243.083   4
   0  -6  -2 11878.9 262.292  18
   0   6  -2 11742.6 291.324   2
   0  -6  -2 12052.5 277.454  20
   0  -6   2 11741.6 263.066  18
   0   6   2 11971.9 292.801  21
   0   6  -2 12095.5 289.255   3
   0   6   2 12060.7 263.582  18
   0  -6  -2 12192.1 248.500   4
   0  -6   2 11919.7 289.017   3
   0   6  -2 11895.9 261.463  18
   0  -6  -3 998.553 72.9765  18
   0   6   3 1050.62 74.9395  18
   0   6  -3 1103.17 76.5287  18
   0  -6  -3 1082.99 63.8812   3
   0   6   3 976.415 52.0742   4
   0  -6   3 1057.37 81.5219   3
   0  -6  -3 1016.33 72.0675  20
   0  -6  -3 1076.81 80.1516  21
   0  -6   3 960.098 71.2706  18
   0   6  -3 1042.95 81.6021   2
   0  -6   4 48912.2 930.842  18
   0   6  -4 47968.8 920.866  18
   0  -6   4 50610.3 946.410   3
   0  -6  -4 47978.4 921.719  18
   0  -6  -4 50418.5 883.382   3
   0  -6  -4 48459.1 933.424  21
   0   6   4 50098.1 932.588  18
   0   6  -4 52500.8 950.469   2
   0   6   4 49299.4 833.317   4
   0  -6  -4 48699.7 795.616   2
   0  -6   5 2675.04 154.388   3
   0  -6  -5 2656.09 148.659  18
   0  -6   5 2574.02 149.462  18
   0  -6  -5 2506.76 87.0667   2
   0   6  -5 2567.73 144.621  18
   0   6   5 2490.82 101.186   4
   0   6  -5 2749.35 148.649   2
   0  -6  -5 2644.83 128.985   3
   0  -6  -5 2712.78 153.252  21
   0   6   5 2673.28 150.446  18
   0   6   6 4579.53 221.905  18
   0  -6   6 4515.04 216.564   3
   0   6  -6 4834.13 229.806   3
   0  -6  -6 4616.59 216.648  21
   0   6  -6 4347.14 204.776   2
   0  -6  -6 4692.35 141.252   2
   0  -6   6 4692.22 122.122  19
   0  -6   6 4181.63 215.754  18
   0  -6   6 4820.10 126.491  24
   0   6   6 4690.14 121.906  19
   0  -6  -6 4457.01 214.479  18
   0  -6   6 4616.20 124.647  23
   0   6   6 4315.45 149.347   4
   0  -6  -6 4536.01 190.034   3
   0   6  -6 4652.58 218.292  18
   0  -6  -7 1075.27 98.0620   3
   0   6  -7 1038.90 112.008   3
   0  -6   7 1105.17 59.8323  24
   0   6   7 999.160 115.192  18
   0  -6   7 1092.64 59.0993  23
   0  -6  -7 939.972 105.887  18
   0  -6   7 1101.07 118.005  18
   0   6  -7 1119.52 112.556  18
   0  -6   7 1151.71 59.2388  19
   0   6   7 1118.34 58.6059  19
   0  -6  -7 995.236 107.497  21
   0   6  -7 1073.82 104.499   2
   0  -6  -7 1091.95 68.1331   2
   0   6   7 1010.19 50.1924  23
   0   6   7 1035.43 74.5620   4
   0  -6   7 1071.36 110.766   3
   0  -6  -8 73.5337 52.0364  18
   0   6   8 105.707 27.5023  19
   0  -6  -8 170.743 53.1747   3
   0  -6  -8 115.716 28.6045   2
   0  -6   8 136.657 27.9864  23
   0  -6   8 189.888 65.6918  18
   0  -6   8 70.0452 27.9808  19
   0   6   8 99.7583 27.8028   4
   0   6  -8 183.152 56.4011   2
   0   6   8 98.0087 54.5628  18
   0   6  -8 69.6445 43.4353  18
   0   6   8 77.9733 19.8783  23
   0   6  -8 88.7804 44.3653   3
   0  -6  -8 184.929 61.1177  21
   0  -6  -9 486.057 89.7057  18
   0   6   9 513.241 59.4768   4
   0  -6  -9 585.783 98.2735  21
   0   6   9 493.479 41.7589  23
   0   6   9 437.583 84.8031  18
   0   6   9 701.615 56.1746  19
   0   6  -9 449.572 78.2032   2
   0   6  -9 509.294 87.3067  18
   0   6  -9 470.839 84.6270   3
   0  -6   9 451.945 87.4817  18
   0  -6   9 564.220 50.3356  23
   0  -6  -9 576.987 57.8974   2
   0  -6   9 460.375 83.8305   3
   0  -6  -9 589.298 85.5805   3
   0  -6   9 589.364 52.4622  19
   0  -6 -10 232084. 4129.93  18
   0   6 -10 251783. 4177.88   3
   0  -6 -10 241773. 4062.64   3
   0  -6  10 237298. 3816.97  23
   0  -6  10 236663. 4113.63   3
   0  -6 -10 241469. 4136.47  21
   0   6 -10 229709. 4044.26   2
   0   6  10 242151. 3874.06   4
   0  -6  10 237234. 3826.87  19
   0  -6 -10 252075. 3862.18   2
   0   6  10 236181. 4161.33  18
   0   6  10 238047. 3788.50  23
   0   6 -10 238380. 4144.28  18
   0  -6  10 234839. 4163.37  18
   0   6  10 238536. 3823.91  19
   0   6 -11 230.488 62.9661   2
   0   6  11 246.916 42.9113   9
   0   6  11 278.279 37.2249  23
   0   6  11 308.176 43.9546   5
   0  -6  11 376.856 51.0191  23
   0  -6  11 269.087 38.1986   5
   0  -6  11 267.552 48.3530   9
   0  -6 -11 235.269 54.6475   3
   0   6  11 302.661 47.7555  19
   0   6  11 333.806 42.9592  17
   0  -6  11 343.697 49.1794  19
   0  -6  12 13251.8 340.814  23
   0  -6  12 13351.3 356.222  19
   0   6  12 13839.9 334.097   5
   0   6  12 13752.2 355.471  19
   0  -6  12 13573.6 331.554   5
   0   6  12 13368.2 318.642  23
   0   6  12 13826.5 338.167  17
   0  -6  12 14391.1 376.554   9
   0   6  12 13923.8 367.100   9
   0  -6  13 1487.72 118.374   9
   0  -6  13 1557.24 109.892  19
   0   6  13 1338.88 104.210  19
   0   6  13 1557.74 101.266   5
   0   6  13 1566.65 115.045   9
   0   6  13 1647.33 105.502  17
   0   6  13 1466.13 89.7272  23
   0  -6  13 1472.30 97.8691   5
   0  -6  13 1467.64 99.9574  23
   0  -6  14 4205.73 198.302  19
   0  -6  14 4786.49 223.041   9
   0   6  14 4761.89 212.746   9
   0  -6  14 4514.31 185.212  23
   0   6 -14 4521.01 188.141   6
   0   6  14 4367.49 200.596  19
   0   6  15 571.219 81.8593   9
   0  -6  15 487.034 77.2178   9
   0   6  15 468.941 67.1195  19
   0   6 -15 527.354 69.4770   6
   0  -6  15 392.920 66.9964  19
   0  -6  15 562.244 65.0053  23
   0  -6  16 1041.91 85.8285  23
   0   6  16 931.727 98.1220  19
   0   6 -16 997.772 97.4056   6
   0   6  16 1114.68 111.806   9
   0  -6  16 903.647 99.5840  19
   0  -6  16 1062.21 118.193   9
   0   6 -17 2275.98 139.104   6
   0  -6  17 2370.23 169.805   9
   0  -6  17 2244.63 148.074   7
   0   6  17 2436.13 154.000   7
   0   6  17 2305.59 161.422   9
   0  -6  17 2189.72 120.003  23
   0   6  17 2355.76 117.113   8
   0   6  18 8043.85 307.506   9
   0  -6 -18 8479.21 245.764   6
   0   6 -18 8212.36 275.085   6
   0  -6  18 7967.90 231.445  23
   0  -6  18 7905.13 283.689   7
   0   6  18 8306.67 291.891   7
   0  -6  18 8204.24 289.086   8
   0  -6  18 7906.10 321.548   9
   0  -6  19 1383.87 109.408   7
   0  -6 -19 1248.22 78.3153   6
   0   6  19 1322.37 117.174   9
   0   6  19 1175.16 103.400   7
   0   6 -19 1218.41 98.1443  22
   0   6 -19 1148.91 92.3456   6
   0  -6  19 1299.24 104.515   8
   0  -6 -19 1333.42 102.314  22
   0  -6  20 1162.40 91.2621   8
   0   6  20 1115.67 94.4594   7
   0  -6 -20 1096.43 85.2352  22
   0   6 -20 1183.72 88.3551  22
   0   6 -20 1358.63 94.0293   6
   0  -6  20 1153.51 97.0028   7
   0  -6 -21 1965.64 98.7021  22
   0   6 -21 2068.53 97.1342   6
   0  -6  21 1906.01 106.936   7
   0  -6  21 1929.60 102.300   8
   0   6 -21 1929.95 98.0638  22
   0   6  21 1934.07 109.114   7
   0   6 -22 244.712 25.5550   6
   0   6  22 233.775 36.2373   7
   0  -6  22 282.722 39.1688   7
   0   6  23 158.054 23.5773   7
   0  -6  23 131.757 20.5455   7
   0   7   0 41.0772 24.7541  20
   0   7   0 7.79488 16.3118   2
   0  -7   0 25.6348 29.4725   4
   0   7   0 39.9449 24.6002  21
   0  -7   0 3.15431 19.9094  21
   0  -7   0 31.0226 19.9089   3
   0  -7   0 21.0892 29.7005  20
   0   7   1 1403.12 56.9923   2
   0   7  -1 1388.86 79.5402  21
   0   7  -1 1421.20 79.9244   2
   0   7  -1 1404.55 83.5452  20
   0   7   1 1355.15 78.0161  21
   0   7  -1 1357.80 74.3861   3
   0  -7  -1 1446.76 80.7383  21
   0  -7   1 1318.56 47.9940  18
   0  -7  -1 1350.71 70.1045   4
   0   7   1 1427.65 50.3087  18
   0   7   1 1362.54 69.9060   4
   0  -7   1 1373.28 74.3602   3
   0  -7  -1 1456.47 50.6387  18
   0   7  -1 1409.63 50.1755  18
   0   7   1 1388.78 78.3758  20
   0  -7  -1 1352.48 76.6928  20
   0  -7   1 1448.94 86.4978   4
   0   7   2 187724. 2944.74  20
   0  -7   2 178106. 2899.45  18
   0  -7  -2 183520. 2949.95  21
   0   7   2 186636. 2904.33  18
   0   7  -2 176628. 2952.27   2
   0  -7  -2 183991. 2902.39  18
   0  -7  -2 189427. 2898.81   4
   0   7  -2 181882. 2899.81  18
   0  -7  -2 188322. 2935.69  20
   0  -7   2 179502. 2948.86   3
   0   7  -2 186384. 2953.42   3
   0   7   2 189466. 2892.80   4
   0   7   2 182369. 2954.36  21
   0   7  -2 189647. 2974.25  20
   0   7  -3 5733.07 203.273   2
   0   7   3 5562.80 181.969  18
   0  -7  -3 5907.41 162.666   3
   0  -7   3 5616.21 184.791  18
   0  -7  -3 5798.91 189.367  20
   0   7  -3 5583.78 182.755  18
   0  -7   3 5891.70 205.809   3
   0  -7  -3 5781.89 154.587   4
   0  -7  -3 6149.17 206.990  21
   0   7  -3 6012.05 206.132   3
   0   7   3 5712.69 148.983   4
   0  -7  -3 5460.45 181.409  18
   0   7  -4 72083.7 1285.57   2
   0  -7  -4 71629.5 1105.05   2
   0  -7   4 70885.0 1263.70  18
   0  -7  -4 70516.5 1249.71  20
   0  -7   4 71589.1 1285.62   3
   0   7  -4 71352.3 1255.61  18
   0   7   4 72011.3 1262.83  18
   0  -7  -4 69983.9 1105.39   2
   0   7   4 71736.8 1164.45   4
   0  -7  -4 71434.3 1259.59  18
   0  -7  -4 72666.2 1211.35   3
   0  -7  -5 3408.62 173.789  21
   0  -7   5 3107.70 168.903   3
   0  -7  -5 3403.28 146.818   3
   0  -7   5 3332.61 174.038  18
   0  -7  -5 3331.24 92.0329   2
   0   7  -5 3491.83 174.241   2
   0   7   5 3261.71 116.108   4
   0   7  -5 3399.42 179.728   3
   0   7  -5 3389.00 168.119  18
   0  -7  -5 3460.64 171.565  18
   0   7   5 3326.12 172.682  18
   0   7  -6 42721.4 905.681   2
   0   7   6 42381.9 916.023  18
   0  -7  -6 41813.6 903.592  18
   0  -7   6 44297.9 740.646  23
   0  -7   6 43373.4 735.987  24
   0   7   6 44704.3 730.485  19
   0  -7   6 42609.3 919.914  18
   0  -7   6 43764.5 729.740  19
   0   7  -6 44317.4 939.277   3
   0   7   6 43434.5 777.012   4
   0   7  -6 42306.5 903.330  18
   0  -7  -6 44937.9 745.243   2
   0  -7   6 41794.0 911.527   3
   0  -7  -6 43181.2 850.755   3
   0  -7  -6 41607.9 908.051  21
   0  -7   7 18.0150 18.4548  23
   0  -7  -7 3.75013 14.8546   2
   0  -7   7 11.1093 16.3034  24
   0  -7   7 47.5111 21.1810  19
   0   7  -7 54.1394 39.6877   2
   0  -7  -7 22.3011 32.3775  21
   0   7   7-1.09940 16.8717  19
   0   7   7-32.9004 15.8092  23
   0  -7   7 9.18965 34.6703   3
   0   7   7 9.71037 35.9285  18
   0  -7  -7 44.0806 38.9514  18
   0  -7   7-51.2092 48.9753  18
   0   7   7-10.6984 19.5336   4
   0   7  -7-4.13839 39.8407   3
   0   7  -7 17.0381 33.4089  18
   0  -7  -7-5.59195 32.2108   3
   0   7   8 23783.9 498.973   4
   0  -7  -8 24416.3 653.204  21
   0   7  -8 24158.3 649.325  18
   0  -7   8 24576.4 463.242  19
   0   7   8 24990.4 463.446  19
   0  -7  -8 23746.0 476.081   2
   0  -7  -8 22814.2 637.892  18
   0  -7   8 23010.8 652.623  18
   0   7   8 23437.1 654.769  18
   0   7  -8 23219.0 617.423   2
   0   7  -8 24650.8 669.141   3
   0  -7  -8 23775.2 598.962   3
   0   7   8 23910.4 444.527  23
   0  -7   8 24805.4 468.079  23
   0  -7   8 24050.4 652.464   3
   0  -7  -9 113.513 55.6716  21
   0   7   9 77.9259 53.4657  18
   0   7  -9 83.5159 43.6617   3
   0   7   9 80.6825 22.1257  23
   0  -7   9 116.240 29.5536  19
   0  -7   9 128.077 29.9740  23
   0  -7  -9 162.359 52.2519   3
   0   7  -9 83.7856 40.4633  18
   0  -7   9 142.626 59.0727  18
   0  -7  -9 118.452 48.2142  18
   0   7  -9 81.9545 47.4466   2
   0   7   9 122.787 30.9443   4
   0  -7  -9 120.993 29.8476   2
   0  -7   9 146.979 47.9899   3
   0   7   9 96.8332 29.6510  19
   0   7  10 3360.31 138.134  19
   0  -7 -10 3110.33 222.268  21
   0  -7 -10 3110.19 205.094   3
   0  -7  10 2678.65 210.085   3
   0  -7 -10 3193.48 132.138   2
   0  -7  10 3245.14 141.313   9
   0  -7  10 3375.30 136.407  23
   0   7 -10 2921.30 200.885   2
   0   7  10 3260.71 237.629  18
   0  -7  10 3151.55 136.874  19
   0   7 -10 3266.63 230.323  18
   0  -7  10 2896.42 227.328  18
   0   7  10 2984.95 135.577   4
   0   7  10 3286.33 119.467  23
   0  -7 -10 3060.41 224.207  18
   0  -7  11 2148.98 104.760   5
   0   7  11 2343.80 107.934  17
   0   7  11 2244.44 105.801   5
   0   7  11 2226.47 118.582   9
   0   7  11 2223.94 115.708  19
   0  -7  11 2254.55 119.063  19
   0   7  11 2070.63 98.5200  23
   0  -7  11 2208.40 114.962  23
   0  -7  11 2297.66 123.539   9
   0  -7 -11 2054.31 163.252   3
   0  -7  12 12169.6 322.872  23
   0   7  12 13055.5 321.526  17
   0  -7  12 11534.2 328.085  19
   0   7  12 12552.5 312.034   5
   0   7  12 11688.0 328.947  19
   0  -7  12 12590.2 315.209   5
   0  -7  12 12805.7 352.116   9
   0   7  12 12585.3 342.077   9
   0  -7  13 1395.69 96.8344  23
   0   7  13 1349.75 94.3337   5
   0  -7  13 1382.42 112.930   9
   0  -7  13 1409.50 94.9524   5
   0   7  13 1359.27 96.1646  17
   0   7  13 1276.79 100.963  19
   0   7  13 1305.22 104.621   9
   0  -7  13 1389.55 104.644  19
   0  -7  14 48714.9 976.186   9
   0  -7  14 46015.2 901.943  23
   0   7  14 46325.7 932.585  19
   0   7  14 48637.1 953.519   9
   0  -7  14 45872.1 934.265  19
   0   7 -14 48113.0 917.941   6
   0   7  15 1737.61 126.143  19
   0   7  15 1946.77 139.290   9
   0   7 -15 1890.84 125.379   6
   0  -7  15 1764.67 143.270   9
   0  -7  15 1591.56 111.560  23
   0  -7  15 1809.41 129.444  19
   0  -7  16 13172.0 424.857   9
   0  -7  16 12907.2 349.573  23
   0  -7  16 13372.4 392.404  19
   0   7  16 13185.9 408.039   9
   0   7 -16 13426.0 381.040   6
   0   7  16 13002.9 389.100  19
   0  -7  17-19.4845 41.1199   7
   0   7 -17 26.0957 38.4224   6
   0  -7  17 30.9713 53.1057   9
   0   7  17-54.0697 47.3710   7
   0   7  17 42.1483 52.1990   9
   0  -7  17 29.0886 33.7795  23
   0   7 -18 28.3100 46.8838   6
   0  -7  18 46.2996 40.1388   8
   0  -7 -18 36.5554 33.8990   6
   0  -7  18-13.8038 44.2720   7
   0  -7  18 9.68708 52.0065   9
   0   7  18-6.25872 41.3394   7
   0   7  18 33.6232 46.0702   9
   0  -7  18 3.90558 25.0159  23
   0  -7  19 36.5697 41.2557   8
   0   7 -19 48.3909 33.3194  22
   0  -7  19 18.9379 37.1948   7
   0  -7 -19-27.1596 30.8202  22
   0   7 -19 44.3579 37.7218   6
   0  -7 -19 79.5741 30.3939   6
   0   7  19-23.6341 38.8014   9
   0   7  19 25.3106 41.0116   7
   0   7 -20 18901.2 425.837   6
   0   7  20 18079.4 441.543   7
   0   7 -20 18590.4 424.184  22
   0  -7  20 18373.5 439.433   8
   0  -7 -20 18241.7 422.062  22
   0  -7  20 17496.6 437.151   7
   0  -7  21 481.338 57.8150   7
   0   7  21 569.999 59.2257   7
   0   7 -21 511.082 49.8952   6
   0  -7 -21 617.592 56.5370  22
   0   7 -21 533.926 52.4221  22
   0  -7  21 465.406 54.5234   8
   0   7 -22 4866.00 128.093   6
   0   7  22 5205.76 159.011   7
   0  -7  22 5372.54 160.364   7
   0  -7  22 5021.19 146.623   8
   0  -8   0 60062.0 1055.26   4
   0   8   0 61781.1 1055.58  21
   0  -8   0 60551.1 1050.57  21
   0  -8   0 61428.9 1055.37  20
   0   8   0 61416.0 1026.13   2
   0  -8   0 60525.0 1012.51   3
   0   8   0 60956.6 1058.55  20
   0   8  -1 278.627 20.2212   1
   0   8   1 280.066 39.0458   4
   0  -8  -1 325.578 31.8849   3
   0  -8  -1 323.603 45.8739  21
   0  -8   1 364.346 41.4833   3
   0  -8  -1 299.051 39.3300   4
   0  -8  -1 280.028 41.9835  20
   0   8  -1 327.477 43.2054   2
   0  -8  -1 337.483 21.5825   1
   0   8  -1 305.650 22.3731  18
   0   8   1 310.143 44.4793  20
   0   8  -1 299.011 41.9324  21
   0   8   1 289.442 29.1299   2
   0   8  -1 295.503 44.9843  20
   0  -8  -1 339.071 23.7849  18
   0   8   1 286.401 42.2996  21
   0   8  -1 295.454 40.9174   3
   0  -8   1 322.808 46.2508   4
   0   8  -2 425.044 40.2834  18
   0   8   2 427.449 51.5821  21
   0  -8  -2 419.884 53.3029  21
   0   8  -2 346.643 56.7150  20
   0  -8  -2 393.694 38.8107  18
   0  -8  -2 462.685 42.5492   4
   0  -8  -2 305.214 43.8021  20
   0   8  -2 494.563 61.1338   2
   0   8   2 393.664 24.0661   2
   0  -8   2 318.346 35.5649  18
   0   8   2 366.416 50.0281  20
   0   8  -2 430.457 52.8616   3
   0   8  -2 351.752 51.8448  21
   0   8   2 378.583 37.1295  18
   0   8   2 377.264 38.4250   4
   0  -8   3 9150.67 246.749  18
   0  -8  -3 9274.94 221.037   4
   0   8  -3 9288.93 246.020  18
   0  -8   3 9081.92 275.475   3
   0   8   3 9351.87 247.897  18
   0  -8  -3 8897.18 242.901  18
   0   8  -3 9027.55 273.307   3
   0  -8  -3 9263.69 273.966  21
   0   8  -3 9100.33 278.422   2
   0   8   3 9396.98 214.331   4
   0  -8  -3 9397.27 259.955  20
   0  -8  -4 128.421 37.9192  20
   0   8  -4 222.858 49.7157   3
   0  -8  -4 176.401 41.4841  18
   0   8  -4 144.046 43.0103   2
   0  -8   4 159.252 39.9566  18
   0  -8  -4 241.639 51.5424  21
   0  -8   4 84.1337 41.1172   3
   0   8   4 175.599 28.6484   4
   0   8   4 156.652 40.0223  18
   0   8  -4 160.506 40.6630  18
   0  -8  -5 751.160 80.2649  18
   0  -8  -5 731.702 67.0564   3
   0   8  -5 757.444 80.9576  18
   0  -8  -5 598.939 72.1528  20
   0  -8   5 859.156 92.5589   3
   0   8  -5 782.068 84.5081   2
   0   8  -5 765.217 90.7081   3
   0  -8  -5 876.485 88.4541  21
   0  -8   5 739.532 84.3748  18
   0  -8  -5 668.364 28.4402   2
   0  -8  -5 703.408 28.3818   2
   0   8   5 639.155 48.3658   4
   0   8   5 708.384 82.6905  18
   0  -8   6 2117.88 151.808  18
   0   8  -6 2249.05 152.752   2
   0  -8   6 2275.79 156.848   3
   0  -8   6 2341.26 86.5725  23
   0  -8  -6 2017.60 148.718  21
   0   8  -6 2262.97 158.096   3
   0  -8  -6 2372.21 73.8060   2
   0   8   6 2479.71 79.4954  19
   0  -8  -6 2306.04 150.183  18
   0   8   6 2014.54 145.904  18
   0  -8  -6 2050.08 123.800   3
   0  -8   6 2170.11 76.5469  19
   0   8  -6 2180.84 144.901  18
   0  -8   6 2394.95 84.7621  24
   0   8   6 2158.89 95.3791   4
   0  -8  -7 64.5185 30.7574   3
   0  -8   7 73.1785 23.0563  23
   0  -8  -7 50.6801 34.9921  21
   0   8  -7-8.35836 29.1804   3
   0  -8   7 31.5165 36.5565  18
   0   8   7 34.2365 34.0078  18
   0  -8  -7 69.9994 46.3069  18
   0   8   7 56.3749 21.9781  19
   0   8  -7 116.202 43.4139   2
   0  -8   7 134.702 52.2466   3
   0  -8   7 70.8916 23.2003  19
   0   8   7 93.7526 18.9126  23
   0  -8   7 39.7413 19.4375  24
   0   8  -7 112.901 44.2955  18
   0   8   7 66.8975 24.7088   4
   0  -8  -7 66.5070 17.2940   2
   0   8  -8 10479.8 379.518   2
   0   8  -8 11057.7 411.295   3
   0   8   8 10478.6 236.731  23
   0  -8   8 10721.9 399.146   3
   0   8   8 10537.6 272.625   4
   0   8   8 11570.8 253.964  19
   0  -8  -8 10978.1 399.133  21
   0   8   8 10557.1 397.586  18
   0  -8  -8 10841.4 394.575  18
   0   8  -8 10964.5 395.061  18
   0  -8  -8 10934.0 247.495   2
   0  -8   8 10391.3 397.456  18
   0  -8  -8 10313.6 348.702   3
   0  -8   8 11380.7 260.311  23
   0  -8   8 10861.5 250.949  19
   0  -8   9 569.138 95.7882  18
   0  -8   9 461.011 48.4671  23
   0  -8  -9 557.697 97.4707  18
   0  -8  -9 544.202 46.2201   2
   0  -8  -9 539.058 95.1514  21
   0   8   9 628.994 54.7227  19
   0   8   9 499.956 42.6897  23
   0  -8   9 520.408 49.0962  19
   0   8  -9 555.051 96.7544  18
   0  -8  -9 508.142 76.5544   3
   0   8  -9 413.635 80.0733   2
   0   8   9 478.153 51.3115   4
   0   8  -9 605.622 99.1376   3
   0  -8   9 470.613 88.1295   3
   0   8   9 434.395 88.7828  18
   0  -8 -10 6509.41 293.856   3
   0   8  10 6496.63 184.508  23
   0   8 -10 6320.88 328.362  18
   0  -8  10 5843.47 327.025  18
   0   8  10 6691.50 205.697  19
   0  -8  10 6547.89 203.959  19
   0  -8  10 6757.56 181.760   5
   0   8  10 6465.82 339.031  18
   0  -8  10 6738.45 206.873  23
   0  -8 -10 6384.30 324.651  21
   0   8 -10 6430.18 304.849   2
   0  -8 -10 6200.12 325.434  18
   0  -8  10 7182.91 216.151   9
   0   8  10 6680.92 202.580   4
   0   8  11 2707.18 116.070  17
   0   8  11 2910.89 121.576   5
   0  -8  11 2612.19 125.852  23
   0  -8  11 2652.66 117.172   5
   0   8  11 2649.44 128.339  19
   0  -8  11 2770.88 137.507   9
   0   8  11 2525.95 125.901   9
   0  -8  11 2692.51 128.347  19
   0  -8 -11 2297.28 166.394   3
   0   8  12 8402.93 240.428  17
   0  -8  12 7772.60 229.209   5
   0   8  12 7701.43 253.881   9
   0   8  12 7828.87 251.039  19
   0  -8  12 8241.86 266.205   9
   0  -8  12 7670.80 242.944  23
   0  -8  12 7283.80 244.591  19
   0   8  12 7913.95 230.756   5
   0   8  13 148.505 48.6561   9
   0  -8  13 76.9516 41.8110   9
   0  -8  13 117.333 40.7471  23
   0   8 -13 125.727 33.3009   6
   0   8  13 17.0815 29.3476  17
   0  -8  13 128.230 44.8427  19
   0   8  13 105.525 44.3017  19
   0   8  13 122.475 36.1920   5
   0  -8  14 14118.3 379.698  23
   0  -8  14 15092.8 431.196   9
   0   8  14 13724.0 390.028  19
   0  -8  14 13687.5 388.323  19
   0   8  14 15094.8 412.329   9
   0   8 -14 14845.3 390.134   6
   0   8  15 1733.02 132.739   9
   0   8 -15 1725.56 118.423   6
   0   8  15 1611.82 122.103  19
   0  -8  15 1814.00 117.742  23
   0  -8  15 1598.29 121.977  19
   0  -8  15 1584.25 138.031   9
   0   8 -16 1902.71 128.991   6
   0  -8  16 1879.56 152.328   9
   0   8  16 1964.00 143.735   9
   0  -8  16 1822.48 133.445  19
   0   8  16 1732.18 129.678  19
   0  -8  16 1918.11 120.997  23
   0   8 -17 1178.15 104.395   6
   0  -8  17 1232.70 108.020   7
   0  -8  17 1172.02 89.1140  23
   0  -8  17 1268.93 128.038   9
   0   8  17 1284.16 117.474   9
   0   8  17 1340.55 112.595   7
   0  -8  18 6337.71 201.662  23
   0  -8  18 6122.90 248.407   8
   0   8  18 6285.78 259.922   9
   0   8  18 6481.40 246.974   7
   0   8 -18 6317.07 238.309   6
   0  -8  18 6384.02 245.851   7
   0  -8 -18 6152.29 197.534   6
   0   8 -19 72.4198 43.0308  22
   0  -8  19 20.4742 37.3118   8
   0   8 -19 30.2594 30.9966   6
   0  -8 -19 43.8934 32.7486  22
   0   8  19 47.6882 40.7131   7
   0  -8 -19 0.54862 19.8393   6
   0   8  19 54.3811 44.7814   9
   0  -8  19 104.257 45.3974   7
   0  -8  20 409.213 61.0518   8
   0   8 -20 462.043 62.8226   6
   0   8 -20 364.170 49.8647  22
   0  -8 -20 377.671 52.1119  22
   0   8  20 424.482 63.3021   7
   0  -8  20 444.494 64.9821   7
   0  -8  21 1001.65 74.9440   7
   0   8 -21 959.421 66.5087   6
   0   8 -21 927.628 65.6652  22
   0  -8  21 873.958 70.4162   8
   0  -8 -21 1029.65 68.4820  22
   0   8  21 896.374 71.1751   7
   0  -8  22 595.333 49.4255   7
   0  -8  22 591.666 48.5723   8
   0   8 -22 540.704 40.1524   6
   0   8  22 681.978 53.3052   7
   0  -9   0 5.15015 28.1190  20
   0   9   0 17.6819 26.1820  21
   0   9   0 15.5338 25.1323   2
   0   9   0 85.2162 39.1466  20
   0  -9   0 47.8108 26.5880  21
   0  -9   0 16.7393 23.5890   3
   0  -9   1 137.676 40.3788   4
   0   9   1 111.753 23.4057   2
   0   9  -1 113.766 27.0141   3
   0   9   1 125.881 37.6325  20
   0  -9  -1 155.200 39.8031  21
   0   9   1 80.6003 31.8754  21
   0   9  -1 168.632 18.9728  18
   0  -9  -1 173.725 18.5673  18
   0   9  -1 120.519 32.3350   2
   0  -9  -1 142.840 24.9025   3
   0  -9   1 149.718 34.6570   3
   0  -9  -1 127.318 13.7314   1
   0  -9  -1 157.521 40.1693  20
   0   9  -1 185.348 44.0309  21
   0   9  -1 157.587 41.2682  20
   0  -9  -1 104.628 28.8589   4
   0   9  -2 523639. 7857.87  20
   0   9  -2 485750. 7834.57   2
   0  -9   2 488644. 7819.23   3
   0  -9   2 477375. 7744.96  18
   0   9   2 523085. 7776.58   4
   0  -9  -2 511551. 7780.38   4
   0   9  -2 520881. 7832.78   3
   0  -9  -2 505480. 7750.02  18
   0   9   2 492567. 7820.15  20
   0   9  -2 523658. 7839.41  21
   0  -9  -2 503796. 7833.88  21
   0  -9  -2 523468. 7820.63  20
   0   9   2 497249. 7709.71   2
   0   9   2 493360. 7835.64  21
   0   9  -2 498156. 7748.89  18
   0   9   2 517221. 7750.92  18
   0   9  -3 549.027 72.2661   3
   0   9   3 477.843 43.0026   4
   0   9  -3 548.047 74.8319  20
   0  -9  -3 464.613 59.1494  20
   0  -9  -3 453.731 49.7198  18
   0  -9  -3 483.466 46.1886   4
   0   9  -3 547.845 74.6033   2
   0   9   3 413.156 48.5125  18
   0  -9  -3 467.278 64.3881  21
   0   9  -3 443.230 49.9122  18
   0  -9   3 578.564 60.1708  18
   0  -9   3 338.602 60.9488   3
   0  -9  -4 1047.22 94.5311  21
   0   9   4 1120.70 89.4177  18
   0   9   4 1074.46 60.5488   4
   0  -9   4 1105.10 84.3268  18
   0   9  -4 932.875 77.8593  18
   0  -9  -4 1128.83 87.7028  18
   0   9  -4 988.485 93.2071   3
   0  -9  -4 1109.78 88.2828  20
   0   9  -4 1027.64 92.1493   2
   0  -9   4 946.709 89.9537   3
   0  -9  -4 1054.39 69.1195   3
   0  -9  -5 7378.19 224.080   3
   0  -9  -5 7143.17 254.938  18
   0  -9   5 7397.37 165.456  24
   0   9   5 7157.79 260.192  18
   0   9  -5 7305.36 275.395   2
   0   9  -5 6990.14 254.773  18
   0   9  -5 7554.30 285.921   3
   0  -9   5 7562.95 173.521  23
   0   9   5 7235.98 187.804   4
   0  -9   5 6860.55 267.943   3
   0  -9   5 6941.36 260.465  18
   0  -9  -5 6858.67 265.306  21
   0  -9  -5 7259.90 253.127  20
   0  -9   6 18796.0 359.455  23
   0   9   6 18685.9 341.601  19
   0  -9  -6 17694.9 496.601  21
   0   9   6 17726.8 491.688  18
   0  -9   6 17390.1 494.186  18
   0   9   6 18410.3 375.398   4
   0  -9  -6 17968.1 437.454   3
   0   9  -6 18490.3 490.404  18
   0  -9   6 18876.3 353.476  24
   0  -9  -6 17960.6 487.751  18
   0   9  -6 18674.7 524.864   3
   0  -9   6 18004.1 339.703  19
   0  -9  -6 18216.4 476.428  20
   0   9  -6 18370.8 506.381   2
   0  -9   6 18220.5 511.694   3
   0   9  -7 3645.72 217.307   3
   0  -9   7 3526.24 207.076  18
   0  -9  -7 3342.96 196.811  18
   0  -9   7 3867.16 125.406  23
   0   9   7 3536.88 126.714   4
   0  -9   7 3604.53 118.627  24
   0  -9  -7 3330.47 185.438  20
   0   9   7 3763.99 211.549  18
   0   9   7 3764.33 115.108  19
   0  -9  -7 3656.77 174.635   3
   0  -9  -7 3445.13 205.708  21
   0  -9  -7 3440.80 88.5675   2
   0  -9   7 3505.70 208.026   3
   0   9  -7 3591.93 204.530   2
   0  -9   7 3621.23 114.947  19
   0   9  -7 3682.81 202.424  18
   0   9  -8 12497.9 425.323   2
   0  -9  -8 12379.8 429.976  18
   0   9   8 12413.3 295.323   4
   0  -9   8 12415.5 440.932   3
   0   9   8 12753.9 442.349  18
   0  -9   8 12671.6 446.986  18
   0  -9   8 13486.6 285.683  19
   0  -9  -8 12833.1 441.243  21
   0  -9  -8 12667.9 413.457  20
   0   9  -8 13948.6 470.569   3
   0   9   8 13168.1 283.016  19
   0  -9  -8 12338.1 384.447   3
   0   9  -8 13188.5 438.638  18
   0  -9  -8 12724.2 251.440   2
   0  -9   8 13062.5 294.516  23
   0  -9  -9 157.238 58.2852  20
   0   9   9 132.942 54.0367  18
   0  -9  -9 189.374 23.4475   2
   0  -9  -9 244.909 58.9115   3
   0   9  -9 213.083 56.1202   2
   0   9  -9 181.465 54.4045  18
   0  -9   9 186.713 60.2848  18
   0   9  -9 168.628 52.0053   3
   0   9   9 228.048 37.3241  19
   0  -9   9 117.012 47.3888   3
   0   9   9 191.908 32.1102   4
   0  -9  -9 121.313 41.6791  21
   0  -9   9 212.416 37.8322  23
   0  -9   9 208.914 34.5770  19
   0  -9  -9 172.868 55.9568  18
   0  -9  10 17676.5 396.125   9
   0   9  10 17092.9 379.751  19
   0   9 -10 15493.1 520.002   2
   0  -9  10 17056.1 388.880  23
   0  -9 -10 16306.0 516.329  20
   0  -9  10 17063.5 349.983   5
   0  -9  10 16714.0 377.290  19
   0  -9 -10 16481.4 492.603   3
   0   9 -10 16218.8 553.895  18
   0  -9 -10 15150.8 534.306  18
   0   9  10 16731.1 349.744   5
   0  -9  11 83.4313 35.4795  19
   0  -9  11 84.1387 32.3710  23
   0   9  11 104.852 36.6941   9
   0   9  11 87.2104 28.3263  19
   0  -9  11 63.1882 33.4680   9
   0  -9  11 121.169 32.7438   5
   0  -9 -11 71.2748 36.3384   3
   0   9  11 141.477 31.5169  17
   0   9  11 114.872 31.7942   5
   0  -9  12 38112.3 734.662   5
   0   9  12 39418.3 744.410  17
   0  -9  12 38816.2 766.515  23
   0  -9  12 37728.6 764.707  19
   0   9  12 37746.8 762.970  19
   0   9 -12 40185.4 759.219   6
   0   9  12 40148.4 738.614   5
   0   9  12 38950.1 777.721   9
   0  -9  12 41003.4 797.343   9
   0  -9  13 492.699 72.0359   9
   0  -9  13 437.736 62.7078  19
   0   9  13 436.760 63.4511  19
   0  -9  13 531.422 64.2512  23
   0   9  13 447.818 57.6364  17
   0   9  13 491.044 69.5951   9
   0   9 -13 531.053 66.0570   6
   0  -9  14 13305.2 377.704  19
   0  -9  14 13998.3 413.333   9
   0  -9  14 13267.3 366.214  23
   0   9  14 14255.9 394.521   9
   0   9  14 12927.3 372.261  19
   0   9 -14 13664.1 372.822   6
   0   9  15 1673.13 123.280  19
   0  -9  15 1857.97 119.509  23
   0  -9  15 1761.78 125.820  19
   0   9  15 1917.84 136.041   9
   0  -9  16 4149.66 222.614   9
   0  -9  16 4315.45 181.165  23
   0   9  16 4075.03 195.657  19
   0  -9  16 4098.43 193.382   7
   0   9 -16 3910.21 189.780   6
   0   9  16 4005.21 200.901   9
   0   9  16 3909.46 189.409   7
   0  -9  17 326.015 78.2951   9
   0   9  17 302.548 61.9175   7
   0   9 -17 255.586 59.8312   6
   0   9  17 260.755 59.2935   9
   0  -9  17 296.184 57.8980   7
   0  -9  17 264.304 49.1783  23
   0  -9  18 102.053 44.7264   7
   0   9 -18 150.800 54.1169   6
   0   9  18 83.1576 45.0156   7
   0  -9  18 214.876 61.2384   8
   0  -9 -18 131.814 40.9947  22
   0   9  18 256.830 60.7196   9
   0  -9 -18 181.849 36.9331   6
   0   9 -18 165.810 46.6943  22
   0  -9  18 142.680 41.5675  23
   0   9 -19 152.632 44.4222   6
   0  -9 -19 124.916 40.0915  22
   0  -9  19 203.302 54.5381   7
   0   9  19 199.848 53.6125   9
   0   9 -19 183.228 42.7465  22
   0   9  19 214.434 50.0084   7
   0  -9  19 267.925 56.1049   8
   0   9 -20 8675.51 246.090  22
   0   9  20 8192.67 258.759   7
   0   9 -20 8586.50 255.620   6
   0  -9 -20 8523.26 244.748  22
   0  -9  20 8505.52 262.320   7
   0  -9  20 8849.94 272.783   8
   0  -9 -21 35.5626 22.1981  22
   0   9  21 5.88280 25.8839   7
   0  -9  21 66.7643 32.0037   7
   0   9 -21 25.0782 18.6107  22
   0  -9  21 29.4208 28.7216   8
   0   9 -21 42.0426 24.6884   6
   0   9 -22 12182.3 251.625   6
   0  -9  22 12642.8 275.714   7
   0  -9  22 12280.5 274.505   8
   0   9  22 13024.8 277.903   7
   0  10   0 304325. 4714.79  20
   0 -10   0 308144. 4706.03  20
   0 -10   0 293705. 4694.57  21
   0 -10   0 305268. 4648.11   3
   0  10   0 294000. 4697.83  21
   0 -10   0 299962. 4707.39   4
   0  10   0 284979. 4657.28   2
   0 -10   1 2585.98 115.855   3
   0  10  -1 2669.16 134.653  20
   0 -10  -1 2827.48 131.876  21
   0  10  -1 2661.26 118.617   3
   0 -10   1 2626.15 137.937   4
   0  10   1 2436.48 124.554  21
   0  10   1 2558.22 124.530  20
   0 -10  -1 2650.79 119.945   4
   0  10   1 2693.99 100.749   2
   0  10  -1 2759.32 130.887  21
   0  10  -1 2736.25 125.699   2
   0 -10  -1 2760.58 99.2649   3
   0 -10  -1 2844.16 128.726  20
   0 -10  -2 89570.5 1510.92  20
   0  10   2 90041.5 1476.06   4
   0 -10  -2 88018.2 1479.55   4
   0  10  -2 89684.7 1524.89   3
   0 -10   2 87242.4 1514.73   3
   0  10   2 87946.0 1520.28  20
   0  10  -2 88850.2 1527.60  21
   0  10  -2 88270.8 1530.85   2
   0 -10  -2 88223.0 1436.60  18
   0  10  -2 87684.5 1547.16  20
   0  10   2 87357.9 1531.15  21
   0  10   2 88162.8 1411.90   2
   0 -10  -2 89928.8 1531.10  21
   0  10  -2 91347.1 1438.72  18
   0 -10  -3 935.414 78.5123  20
   0 -10   3 913.103 83.7195   3
   0 -10  -3 973.291 68.1735  18
   0  10  -3 1041.38 87.3115   3
   0  10  -3 919.431 85.6919  21
   0  10   3 1037.30 64.3587   4
   0  10   3 992.109 89.9125  21
   0  10  -3 1019.57 91.1667   2
   0 -10  -3 809.151 82.6918  21
   0  10  -3 894.203 91.4489  20
   0  10  -3 934.699 69.9790  18
   0 -10  -3 909.221 63.2008   4
   0 -10   3 848.474 66.5433  18
   0  10   3 993.452 70.9317  18
   0  10   4-7.52066 17.7268   4
   0 -10   4 57.1825 31.0684  18
   0  10  -4-31.9619 38.8961   2
   0 -10  -4 11.1164 30.4620  21
   0 -10  -4 75.7373 29.9026   3
   0 -10  -4 38.0486 31.0754  18
   0 -10  -4-1.46806 27.7864  20
   0  10  -4 42.1547 38.0467   3
   0  10   4-33.2542 30.3787  18
   0  10  -4 11.4750 30.8112  18
   0 -10  -5 488.380 70.1819  20
   0 -10   5 428.045 62.6156  18
   0  10  -5 496.834 75.3618   3
   0 -10   5 456.474 34.9381  24
   0 -10  -5 433.154 67.1696  21
   0  10   5 504.671 65.9290  18
   0 -10   5 442.768 69.0764   3
   0  10  -5 538.099 75.9016   2
   0 -10  -5 496.936 55.4176   3
   0 -10   5 463.749 38.1725  23
   0  10   5 464.159 42.6538   4
   0  10  -5 469.473 65.4697  18
   0 -10  -5 497.103 65.7568  18
   0 -10   6 251977. 3996.36  24
   0  10  -6 266753. 4239.80   2
   0 -10   6 250682. 4204.64  18
   0  10   6 263340. 3981.42  19
   0  10  -6 262899. 4196.84  18
   0 -10   6 259937. 4009.49  23
   0  10   6 265432. 4214.10  18
   0 -10  -6 256325. 4108.92   3
   0 -10  -6 268585. 4237.43  21
   0 -10   6 254537. 4231.71   3
   0 -10   6 246697. 3977.95  19
   0  10   6 262942. 4025.05   4
   0  10  -6 269609. 4266.08   3
   0 -10  -6 256995. 4180.19  20
   0 -10  -6 254228. 4188.53  18
   0  10   7 14687.1 458.742  18
   0 -10   7 13631.9 453.564  18
   0 -10   7 15746.6 324.841  23
   0  10  -7 14016.3 473.315   3
   0 -10   7 14146.2 462.086   3
   0 -10  -7 14627.2 435.166  20
   0 -10   7 15057.9 314.332  24
   0 -10  -7 14971.5 467.033  21
   0  10   7 15458.3 304.672  19
   0  10   7 15221.7 324.777   4
   0  10  -7 15129.2 466.993   2
   0 -10   7 14886.0 304.547  19
   0 -10  -7 14740.1 399.422   3
   0  10  -7 15215.6 455.259  18
   0 -10  -7 14989.8 457.400  18
   0  10   8 9555.60 233.669   4
   0 -10   8 9823.67 228.778  19
   0  10  -8 9792.19 389.511   3
   0 -10  -8 9383.99 316.507   3
   0 -10  -8 9239.38 361.741  18
   0 -10   8 9509.11 242.877  23
   0  10   8 9486.04 226.468  19
   0 -10   8 9357.84 377.296   3
   0  10  -8 9407.05 364.997   2
   0 -10  -8 8852.71 342.438  20
   0 -10  -8 9323.73 369.200  21
   0 -10   8 9586.16 236.407  24
   0  10  -8 9785.19 367.033  18
   0 -10   8 9213.09 371.182  18
   0  10   8 9194.38 369.879  18
   0 -10   9 662.790 106.728   3
   0 -10  -9 764.467 98.1334  20
   0 -10   9 854.465 66.3936  23
   0  10  -9 541.212 93.5069  18
   0  10   9 684.111 51.2965   4
   0  10  -9 628.432 99.4280   2
   0 -10  -9 526.977 95.1942  21
   0 -10  -9 598.713 96.8920  18
   0 -10   9 660.576 56.5404  19
   0 -10  -9 641.435 83.1642   3
   0  10  -9 861.418 120.399   3
   0 -10   9 733.173 109.309  18
   0  10   9 809.992 112.326  18
   0  10   9 670.563 54.9945  19
   0 -10  10 31826.9 625.290  23
   0 -10 -10 29463.6 801.187  18
   0  10 -10 28965.9 801.211  18
   0  10 -10 31355.8 798.906   1
   0 -10  10 30285.7 809.337   4
   0 -10  10 30855.5 606.753  19
   0 -10  10 32426.4 625.489   9
   0 -10 -10 29298.1 755.194  20
   0 -10 -10 30335.6 730.325   3
   0  10  10 32072.7 574.953   5
   0 -10  10 30971.9 572.624   5
   0  10  10 32350.6 609.129  19
   0 -10 -10 29921.7 790.154   1
   0  10 -11-3.25037 20.9720   6
   0 -10  11 91.0203 40.9858   9
   0  10  11 47.4359 24.6559   5
   0 -10  11 13.9953 29.4082  19
   0 -10  11-48.7849 30.6550  23
   0 -10  11 7.63191 21.7042   5
   0  10  11 2.14355 29.8421  19
   0 -10 -11-18.4754 42.1252   3
   0  10  11 31.9954 26.7237   9
   0  10  11 3.28241 21.5676  17
   0  10  12 57821.2 1059.00   9
   0  10  12 59184.9 1026.78  17
   0 -10  12 55980.1 1053.97  23
   0  10 -12 59153.5 1042.67   6
   0 -10  12 57710.3 1074.15   9
   0 -10  12 53748.1 1040.74  19
   0 -10  12 56597.3 1014.09   5
   0  10  12 58617.3 1017.59   5
   0  10  12 54484.7 1037.84  19
   0 -10  13 1624.50 124.183   9
   0 -10  13 1608.98 107.859  23
   0  10  13 1609.92 101.253  17
   0  10 -13 1760.04 114.093   6
   0  10  13 1589.10 111.497  19
   0  10  13 1685.97 115.470   9
   0 -10  13 1523.57 108.889  19
   0  10  14 455.185 68.5161   9
   0 -10  14 517.804 76.7790   9
   0  10  14 349.579 61.8795  19
   0 -10  14 453.401 68.5141  23
   0  10  14 443.937 61.4934  17
   0  10 -14 425.039 62.9845   6
   0 -10  14 386.894 66.7866  19
   0  10  15 646.416 84.5205   9
   0 -10  15 762.423 98.5027   9
   0 -10  15 614.446 76.2108  19
   0  10 -15 773.226 89.1652   6
   0 -10  15 767.942 81.5159  23
   0  10  15 597.641 78.1779  19
   0 -10  16 1696.01 114.441  23
   0  10  16 1875.94 139.190   9
   0  10  16 1826.40 128.198   7
   0  10 -16 1996.06 134.776   6
   0 -10  16 1840.51 126.736   7
   0 -10  16 1884.95 148.828   9
   0  10  17 290.167 63.5455   9
   0 -10  17 327.772 62.7878   7
   0  10 -17 277.763 58.0551   6
   0 -10  17 318.320 49.8342  23
   0  10  17 298.463 60.0137   7
   0 -10  17 291.914 66.5569   9
   0 -10  18 5250.17 229.686   8
   0 -10 -18 4766.56 198.584  22
   0 -10  18 5001.68 177.871  23
   0 -10  18 5017.28 211.357   7
   0  10  18 4919.96 210.898   7
   0  10 -18 5440.21 221.997   6
   0  10 -18 5077.78 203.614  22
   0  10  18 4867.31 220.291   9
   0 -10 -18 5133.15 165.336   6
   0  10 -19 2853.20 147.693   6
   0 -10  19 2594.54 142.369   7
   0 -10 -19 2852.55 139.535  22
   0  10 -19 2827.62 139.777  22
   0  10  19 2893.36 155.711   9
   0 -10  19 2745.93 157.576   8
   0  10  19 2662.75 145.496   7
   0 -10  20 207.867 46.8053   7
   0 -10 -20 223.722 39.3993  22
   0  10 -20 213.142 37.4067  22
   0  10 -20 181.704 43.8976   6
   0  10  20 231.416 49.1489   7
   0 -10  20 289.219 53.1793   8
   0  10 -21 206.894 32.4232  22
   0 -10  21 229.863 41.7673   8
   0  10  21 182.946 36.8448   7
   0  10 -21 224.922 35.8656   6
   0 -10  21 191.440 38.7559   7
   0 -10 -21 203.589 32.3421  22
   0  10 -22 1724.42 70.0353   6
   0 -10  22 1766.65 82.2335   8
   0  10  22 1863.39 80.5701   7
   0 -10  22 1724.42 77.9454   7
   0  11   0 55.1818 37.0874  21
   0  11   0 37.2828 35.0645   2
   0  11   0 46.3237 47.0031  20
   0 -11   0 24.7476 29.9955   4
   0 -11   0-7.23094 29.0239  21
   0 -11   0-8.28847 20.8063   3
   0  11  -1 1910.80 117.942  20
   0 -11   1 2056.56 106.823   3
   0  11   1 1802.62 111.770  21
   0 -11   1 1977.10 122.583   4
   0 -11  -1 1966.46 113.506  21
   0  11  -1 1873.66 102.999   3
   0  11  -1 1879.65 107.620   2
   0 -11  -1 1920.89 111.047  20
   0 -11  -1 1883.79 83.3383   3
   0  11   1 1929.51 88.5952   2
   0  11  -1 2049.09 117.721  21
   0 -11  -1 1820.35 104.773   4
   0  11   1 1890.98 113.515  20
   0 -11  -2 37701.7 638.043   1
   0 -11  -2 38211.4 651.200  18
   0  11  -2 36490.7 763.406  20
   0 -11   2 37116.7 778.571   4
   0  11  -2 37642.5 750.457  21
   0 -11  -2 36405.9 703.827   4
   0  11  -2 37647.8 752.762   2
   0 -11   2 37002.4 733.023   3
   0 -11  -2 37972.7 749.505  21
   0 -11  -2 37169.8 729.361  20
   0  11   2 37439.5 744.103  20
   0  11  -2 36406.8 737.450   3
   0  11  -2 38748.2 641.560   1
   0  11   2 36493.9 749.090  21
   0  11   2 37092.6 640.921   2
   0  11  -2 37855.2 650.988  18
   0  11  -3 70.5706 33.8353   2
   0 -11  -3 49.0647 20.8116  18
   0  11  -3 54.8646 33.5851  20
   0  11   3 66.6166 24.0042   4
   0 -11   3 32.1013 21.6499  18
   0  11  -3 82.1661 26.8410  18
   0  11   3 43.2883 21.4036  18
   0  11  -3 78.5125 38.7102   3
   0  11   3 69.3978 40.6786  21
   0 -11  -3 53.7022 24.7349   4
   0 -11   3 49.3357 31.1670   3
   0  11  -3 42.1632 31.9335  21
   0 -11  -3 31.0962 28.6553  21
   0 -11  -3 100.448 35.9762  20
   0  11  -4 159831. 2652.87   3
   0  11  -4 158531. 2572.34  18
   0 -11  -4 157438. 2516.75   3
   0 -11  -4 159348. 2635.97  21
   0  11  -4 155717. 2648.08   2
   0  11   4 156162. 2570.57  18
   0 -11  -4 155979. 2521.58   4
   0 -11   4 151190. 2630.11   3
   0 -11   4 149356. 2565.12  18
   0  11  -4 161083. 2676.59  20
   0  11   4 161408. 2509.18   4
   0 -11  -4 158310. 2574.82  18
   0 -11  -4 158291. 2599.55  20
   0 -11  -5 1588.11 112.971  18
   0 -11  -5 1386.52 108.075  20
   0  11  -5 1441.66 108.338  18
   0 -11  -5 1568.63 123.783  21
   0 -11  -5 1535.49 89.6471   3
   0 -11   5 1369.28 117.290   3
   0 -11   5 1496.32 64.4253  24
   0  11  -5 1539.11 127.161   3
   0  11   5 1509.34 111.365  18
   0 -11   5 1603.23 72.2284  23
   0  11   5 1375.28 73.5260   4
   0  11  -5 1615.37 128.452   2
   0 -11   5 1351.61 107.352  18
   0 -11   6 90972.5 1481.01  23
   0 -11  -6 90797.4 1643.99  18
   0 -11   6 90757.5 1468.00  24
   0 -11  -6 90527.8 1637.62  20
   0  11   6 89375.3 1646.09  18
   0 -11  -6 92183.9 1565.95   3
   0  11  -6 93349.3 1695.29   2
   0  11  -6 95026.9 1717.91   3
   0 -11   6 87489.7 1646.47  18
   0 -11  -6 92343.9 1679.23  21
   0 -11   6 90475.0 1445.53  19
   0 -11   6 89406.3 1682.21   3
   0  11   6 89375.5 1444.50  19
   0  11   6 93800.7 1491.37   4
   0  11  -6 92533.8 1644.85  18
   0 -11   7 150.312 40.9067  18
   0 -11  -7 158.839 45.4571  20
   0 -11  -7 128.924 55.9068  21
   0  11   7 124.643 21.9125   4
   0 -11   7 119.233 27.3676  24
   0 -11   7 172.680 27.4218  19
   0  11   7 169.567 54.6193  18
   0 -11   7 132.894 29.7777  23
   0 -11  -7 184.468 53.3686  18
   0 -11  -7 109.936 36.1496   3
   0  11  -7 111.026 48.6608   2
   0  11  -7 174.611 57.0050   3
   0 -11   7 179.649 58.1689   3
   0  11   7 152.376 26.5188  19
   0  11  -7 160.423 50.2680  18
   0 -11  -8 37467.4 807.679   3
   0 -11   8 35471.3 890.324  18
   0 -11   8 38606.4 710.083  23
   0  11  -8 38046.0 904.176   2
   0  11   8 41191.7 687.705  19
   0  11   8 38841.8 682.628   4
   0  11  -8 39189.5 892.436  18
   0 -11   8 38156.0 696.650  24
   0  11   8 34969.2 878.616  18
   0  11  -8 39531.6 944.872   3
   0 -11  -8 39050.2 899.012  18
   0 -11   8 38403.5 683.334  19
   0 -11  -8 37792.7 906.454  21
   0 -11   8 37970.1 921.800   3
   0 -11  -8 38227.4 868.236  20
   0  11  -9 404.376 43.5175   6
   0 -11  -9 385.031 78.0382  21
   0  11  -9 316.307 76.7920   3
   0  11   9 353.822 42.6876  19
   0 -11  -9 275.911 65.0096  20
   0  11  -9 364.103 75.5095   2
   0 -11   9 184.953 55.8961   3
   0  11   9 365.217 33.6547   4
   0 -11   9 375.099 42.1123  19
   0  11  -9 322.089 80.0366  18
   0 -11   9 385.656 47.5775  23
   0 -11  -9 349.032 74.9856  18
   0 -11  -9 318.898 58.0638   3
   0 -11  10 12329.0 304.106   9
   0 -11 -10 10708.8 361.817   3
   0  11 -10 11480.3 282.268   6
   0  11  10 11325.4 257.805   5
   0  11  10 11378.4 282.543  19
   0  11 -10 10565.8 405.724   1
   0 -11  10 10735.5 252.888   5
   0 -11  10 11261.3 298.540  23
   0  11 -10 10602.4 421.684  18
   0 -11 -10 10267.6 386.647  20
   0 -11 -10 10267.0 412.112  18
   0 -11  10 11226.6 281.026  19
   0  11  11-17.5539 27.9846  19
   0  11  11 40.7025 29.5133   9
   0  11 -11 16.6910 22.9520   6
   0  11  11 48.4682 23.1504  17
   0 -11  11 34.2363 24.7899  19
   0 -11  11-12.2203 29.7537   9
   0  11  11-24.7890 24.2186   5
   0 -11  11-32.2304 29.6518  23
   0 -11  11 2.92506 24.5857   5
   0 -11  12 14038.4 375.516   9
   0  11  12 13676.4 329.466   5
   0  11  12 13211.4 347.950  19
   0 -11  12 13382.0 360.237  23
   0  11  12 13826.5 337.622  17
   0 -11  12 13161.4 348.825  19
   0  11  12 13615.3 358.842   9
   0  11 -12 14053.3 351.836   6
   0  11  13 1812.57 114.132  19
   0 -11  13 1616.04 111.911  19
   0  11 -13 1741.00 113.541   6
   0 -11  13 1776.54 116.845  23
   0  11  13 1792.46 107.475  17
   0 -11  13 1806.35 130.428   9
   0  11  13 1736.13 116.141   9
   0 -11  14 2618.31 145.821  23
   0  11  14 2690.12 151.361   9
   0 -11  14 2489.92 159.135   9
   0  11  14 2646.23 138.210  17
   0  11  14 2677.52 146.703  19
   0  11 -14 2725.99 150.045   6
   0 -11  14 2542.13 145.340  19
   0  11  15 559.346 77.8543   9
   0  11  15 404.385 63.2505  19
   0  11 -15 546.695 73.0788   6
   0 -11  15 438.105 64.5144  23
   0 -11  15 500.058 72.3149  19
   0 -11  15 382.924 72.1562   9
   0 -11  16 6801.15 251.043   7
   0 -11  16 6705.39 240.025  23
   0  11  16 6855.98 252.526   7
   0  11 -16 7134.44 264.577   6
   0  11  16 6999.19 269.056   9
   0 -11  16 6829.72 289.059   9
   0  11  17 323.212 57.9634   7
   0 -11  17 251.322 48.1246   7
   0  11  17 313.120 61.5233   9
   0 -11  17 348.478 50.5831  23
   0  11 -17 388.921 68.1852   6
   0 -11  18 28213.4 645.463   8
   0  11  18 27222.9 625.460   9
   0  11 -18 25368.1 582.374  22
   0  11 -18 28403.9 623.129   6
   0 -11  18 27300.5 605.726   7
   0  11  18 27491.1 611.658   7
   0 -11 -18 27383.0 596.914  22
   0 -11  18 27858.7 561.431  23
   0  11 -19 16.5535 26.7548  22
   0  11  19 31.9340 41.9435   9
   0 -11 -19-0.17381 26.4720  22
   0  11  19-4.30950 34.9221   7
   0 -11  19 11.4762 41.2483   8
   0  11 -19 50.9841 37.0979   6
   0 -11  19-22.7534 35.6926   7
   0  11 -20 82.7684 36.4270   6
   0 -11  20 66.7835 39.5106   8
   0  11  20 58.3392 32.1048   7
   0 -11 -20-36.4767 24.4449  22
   0  11 -20 39.4757 24.0396  22
   0 -11  20 38.0368 29.1407   7
   0  11  21 197.935 33.5840   7
   0  11 -21 265.399 32.8037  22
   0  11 -21 314.522 41.8561   6
   0 -11  21 209.896 39.8218   8
   0 -11  21 228.582 35.4636   7
   0 -11  22 3425.21 117.346   8
   0  11  22 3274.69 105.883   7
   0  11 -22 3172.90 98.2687   6
   0 -11  22 3345.25 107.391   7
   0  12   0 47454.9 852.234   2
   0  12   0 46087.8 887.527  21
   0  12   0 44863.0 894.166  20
   0 -12   0 46200.6 894.661   4
   0 -12   0 47015.1 886.942  21
   0 -12   0 47629.3 895.039  20
   0 -12   0 47177.5 832.875   3
   0  12  -1 14859.0 358.787   3
   0  12  -1 15058.1 370.151   2
   0 -12  -1 14747.4 367.637   4
   0  12  -1 14477.6 388.930  20
   0 -12   1 14530.9 393.919   4
   0  12   1 14328.1 376.548  20
   0  12   1 15175.9 328.421   2
   0 -12   1 14783.2 352.944   3
   0 -12  -1 14930.8 374.349  20
   0  12   1 14172.4 375.389  21
   0 -12  -1 14912.4 378.048  21
   0 -12  -1 14959.8 316.531   3
   0  12  -1 14527.5 375.707  21
   0  12  -2 127558. 2017.70  18
   0  12  -2 126237. 2149.70  21
   0 -12  -2 127760. 2037.22   3
   0 -12  -2 125545. 2100.59   4
   0 -12  -2 128010. 2147.52  21
   0 -12   2 122523. 2123.18   3
   0 -12   2 127257. 2189.40   4
   0 -12  -2 127591. 2016.20  18
   0  12   2 124130. 2146.96  21
   0  12  -2 126925. 2146.48   2
   0 -12  -2 129129. 2004.17   1
   0  12  -2 126899. 2135.95   3
   0  12  -2 131626. 2006.68   1
   0  12  -2 126123. 2171.92  20
   0  12   2 126236. 2022.37   2
   0 -12  -2 128313. 2130.41  20
   0  12   2 126923. 2143.33  20
   0  12  -3 5264.60 216.834  21
   0 -12  -3 5272.73 168.120  18
   0 -12   3 5048.32 206.069   3
   0  12  -3 5418.80 219.444   2
   0  12  -3 5525.76 162.524   1
   0  12  -3 5781.71 224.350   3
   0 -12   3 5351.85 235.898   4
   0 -12  -3 5444.22 216.937  21
   0  12   3 5487.91 222.734  21
   0 -12  -3 5310.42 159.798   1
   0 -12  -3 5297.44 179.466   4
   0 -12  -3 4589.05 192.530  20
   0  12   3 5504.41 176.607   4
   0  12  -3 5637.96 172.857  18
   0  12  -3 5305.42 228.897  20
   0  12  -4 23727.9 507.683  18
   0  12   4 22652.7 501.931  18
   0 -12   4 22273.4 499.759  18
   0 -12  -4 22807.5 531.659  20
   0 -12  -4 23356.6 559.492  21
   0  12  -4 23554.9 589.147  20
   0  12  -4 23066.0 567.426   3
   0  12  -4 23060.3 563.628  21
   0 -12  -4 23148.6 477.621   4
   0  12  -4 23683.0 575.610   2
   0 -12   4 22604.4 557.091   3
   0 -12  -4 23358.1 463.383   3
   0 -12  -4 23466.1 505.900  18
   0  12   4 23265.5 463.764   4
   0 -12   5 949.165 101.043   3
   0 -12  -5 888.639 87.8375  20
   0  12  -5 911.856 101.944   3
   0  12   5 883.456 59.7659   4
   0  12   5 859.135 82.2388  18
   0 -12  -5 906.236 69.1465   3
   0 -12   5 919.253 56.1174  23
   0  12  -5 874.925 97.6626   2
   0 -12  -5 872.160 92.0666  21
   0  12  -5 978.356 87.9564  18
   0  12  -5 827.766 99.0631  20
   0 -12   5 817.141 83.3455  18
   0 -12   5 919.748 51.0140  24
   0 -12  -5 875.866 83.7009  18
   0 -12   6 106307. 1762.51  19
   0  12  -6 118020. 2040.90   2
   0 -12   6 110510. 2016.30   3
   0 -12  -6 114078. 1883.06   3
   0 -12   6 110420. 1969.95  18
   0 -12  -6 114711. 1972.67  18
   0  12   6 118298. 1815.44   4
   0  12  -6 119790. 2059.48   3
   0 -12   6 110159. 1790.55  24
   0  12   6 111807. 1763.50  19
   0  12   6 113281. 1973.60  18
   0 -12   6 109117. 1806.40  23
   0 -12  -6 116116. 1975.72  20
   0 -12  -6 113890. 2018.03  21
   0  12  -6 120241. 1978.11  18
   0 -12  -7 4817.32 196.695   3
   0 -12   7 5278.45 153.218  24
   0  12  -7 4895.50 252.459   2
   0 -12  -7 4910.80 238.219  18
   0 -12   7 4902.81 256.433   3
   0  12   7 4892.74 239.251  18
   0 -12  -7 4742.75 245.574  21
   0  12  -7 5259.03 243.992  18
   0  12   7 4997.53 147.493   4
   0 -12  -7 4989.45 233.549  20
   0 -12   7 5341.58 162.424  23
   0 -12   7 5076.82 138.889  19
   0 -12   7 5123.30 246.511  18
   0  12  -7 4959.27 262.606   3
   0  12   7 5173.35 138.706  19
   0 -12   8 29220.8 781.462   3
   0 -12   8 30896.6 591.537  23
   0  12  -8 30520.8 751.185  18
   0 -12  -8 28508.5 740.760  18
   0 -12  -8 29739.5 772.583  21
   0  12   8 29906.9 542.432   4
   0 -12  -8 30008.5 670.482   3
   0  12   8 30800.6 558.849  19
   0  12  -8 30482.6 803.831   3
   0 -12   8 30711.6 575.696  24
   0 -12  -8 30020.3 735.041  20
   0  12  -8 30111.8 775.238   2
   0 -12   8 30762.7 558.181  19
   0  12   9 949.948 64.1936  19
   0  12  -9 870.826 110.304   1
   0 -12  -9 858.485 111.657  18
   0  12  -9 994.904 121.491   2
   0 -12   9 1018.89 128.355   4
   0  12  -9 767.865 105.574  18
   0 -12   9 928.717 62.6634  19
   0  12  -9 848.554 119.555   3
   0 -12   9 848.136 117.166   3
   0 -12  -9 1049.21 99.4275   3
   0 -12  -9 873.066 109.215   1
   0 -12  -9 811.755 99.1203  20
   0 -12   9 873.499 70.3780  23
   0  12   9 779.307 40.6664   4
   0 -12  -9 1035.83 124.304  21
   0  12  -9 1035.76 67.4293   6
   0  12  10 7080.44 186.258  17
   0  12 -10 6915.89 207.927   6
   0 -12 -10 7123.70 271.252   3
   0  12 -10 7093.42 317.244   1
   0 -12  10 7141.95 226.595  23
   0 -12 -10 6516.59 294.007  20
   0  12  10 6962.50 206.603  19
   0 -12  10 6803.92 205.171  19
   0  12 -10 6801.46 323.901  18
   0 -12  10 7398.54 224.237   9
   0 -12 -10 6989.05 321.797  18
   0 -12  10 6888.24 184.147   5
   0  12  10 6948.50 184.874   5
   0  12  11 420.790 47.3828   5
   0  12  11 500.525 55.1864  19
   0  12 -11 400.298 51.7438   6
   0 -12  11 386.423 45.9267   5
   0 -12  11 357.706 51.9047  23
   0 -12  11 483.322 55.6302  19
   0 -12  11 478.239 63.0658   9
   0  12  11 488.123 55.1932   9
   0  12  11 418.614 46.9051  17
   0  12  12 32796.8 645.113  17
   0  12 -12 32388.7 667.643   6
   0 -12  12 33901.6 690.335  23
   0 -12  12 32771.5 665.935  19
   0  12  12 32400.8 663.545  19
   0 -12  12 33441.2 694.922   9
   0  12  12 32795.0 675.302   9
   0 -12  13 38.6033 30.2485  19
   0  12  13-24.1570 33.6838  19
   0  12  13 3.58661 31.9420   9
   0 -12  13-31.8627 34.6055   9
   0  12  13-1.48051 26.7899  17
   0 -12  13-31.7169 37.0598  23
   0  12 -13-8.65913 32.9741   6
   0  12  14 15258.8 404.545   9
   0 -12  14 14494.0 426.541   9
   0  12  14 14861.8 396.353  19
   0  12  14 14127.6 370.951  17
   0  12 -14 15308.7 402.428   6
   0 -12  14 14630.5 400.995  23
   0 -12  14 14811.5 393.470  19
   0  12 -15 2159.68 137.614   6
   0 -12  15 1996.97 124.231   7
   0  12  15 2005.95 133.795   9
   0 -12  15 1998.34 146.235   9
   0  12  15 1939.12 124.338   7
   0  12  15 1908.32 126.714  19
   0 -12  15 1875.78 123.761  23
   0 -12  15 1946.34 129.544  19
   0  12 -16 1866.74 137.035   6
   0  12  16 2205.36 136.470   7
   0  12  16 2124.41 142.194   9
   0 -12  16 1910.43 127.694  23
   0 -12  16 1929.92 126.621   7
   0 -12  16 1929.41 150.932   9
   0  12 -17 2644.65 154.594   6
   0 -12  17 2486.89 142.363   7
   0  12  17 2541.06 151.184   9
   0 -12  17 2516.27 132.337  23
   0  12  17 2634.28 148.375   7
   0 -12  17 2622.87 165.492   8
   0 -12  18 948.079 91.6379   7
   0 -12  18 959.538 87.2189  23
   0  12  18 1011.11 93.6358   7
   0  12 -18 978.478 98.1264   6
   0 -12 -18 918.728 80.7337  22
   0  12 -18 870.061 84.0061  22
   0 -12  18 1041.32 105.795   8
   0  12  18 1038.93 98.1508   9
   0 -12 -19 1587.37 96.5919  22
   0  12 -19 1684.48 100.524  22
   0  12 -19 1666.53 113.029   6
   0 -12  19 1563.60 104.404   7
   0 -12  19 1844.28 124.969   8
   0  12  19 1520.79 103.470   7
   0 -12 -20 85.5008 26.2747  22
   0 -12  20 127.260 39.7049   8
   0 -12  20 106.878 33.2603   7
   0  12 -20 106.028 34.1848   6
   0  12  20 214.522 40.1010   7
   0  12 -20 190.861 36.2142  22
   0  12  21 42.8634 22.9093   7
   0 -12  21 71.3216 29.9961   7
   0 -12  21 48.3396 27.0687   8
   0  12 -21 20.2780 23.9065   6
   0  12 -22 302.915 31.5767   6
   0  12  22 278.885 28.3419   7
   0 -12  22 332.985 30.6148   7
   0 -12  22 320.788 39.2944   8
   0 -13   0 24.4525 32.2211   4
   0  13   0-23.5114 33.9602  21
   0  13   0 32.3849 33.5449  20
   0 -13   0-13.6028 28.0083  21
   0  13   0 37.9634 27.8183   2
   0 -13   0 14.8721 20.0233   3
   0  13   1 1613.20 87.1941   2
   0  13  -1 1595.33 109.272  21
   0 -13  -1 1157.60 100.002  20
   0 -13  -1 1305.15 107.706  21
   0 -13  -1 1531.09 78.9155   3
   0 -13   1 1507.49 95.1130   3
   0  13   1 1667.21 113.727  20
   0 -13   1 1411.60 110.495   4
   0  13  -1 1423.28 100.860   2
   0  13  -1 1550.03 114.190  20
   0 -13  -1 1494.72 102.466   4
   0  13   1 1810.70 116.480  21
   0  13   2 7162.54 182.683   2
   0  13  -2 7037.45 248.608   2
   0  13  -2 7086.04 156.267   1
   0  13  -2 7046.00 249.472  21
   0  13   2 6890.16 247.299  20
   0 -13   2 7184.40 272.121   4
   0 -13  -2 6695.77 225.721   4
   0 -13  -2 7173.91 186.648   3
   0 -13   2 7238.10 242.828   3
   0  13  -2 7325.65 167.175  18
   0 -13  -2 7084.09 154.020   1
   0 -13  -2 7155.44 250.700  21
   0  13   2 6698.25 251.290  21
   0  13  -2 7060.96 264.452  20
   0 -13  -2 7279.38 165.075  18
   0 -13  -2 7858.78 256.808  20
   0  13  -2 7392.86 247.046   3
   0 -13  -3 3431.21 146.959   4
   0  13  -3 3586.44 180.902   2
   0  13  -3 3582.42 123.250   1
   0  13  -3 3607.24 179.284   3
   0 -13  -3 3394.38 174.234  21
   0 -13   3 3523.91 194.263   4
   0 -13  -3 3548.08 130.675  18
   0  13  -3 3594.32 133.071  18
   0  13   3 3513.90 180.075  21
   0  13  -3 3594.40 180.127  21
   0 -13  -3 3550.78 122.035   1
   0 -13  -3 3532.15 166.615  20
   0 -13   3 3476.46 171.333   3
   0  13  -3 3619.92 190.660  20
   0  13  -4 1527.75 96.5414  18
   0 -13   4 1584.28 63.0928  24
   0  13  -4 1518.29 127.744  20
   0 -13  -4 1570.94 92.2183   1
   0 -13   4 1631.27 136.945   4
   0  13  -4 1566.33 125.513   2
   0 -13   4 1673.48 124.697   3
   0 -13  -4 1380.87 116.772  21
   0 -13  -4 1609.50 114.266  20
   0  13  -4 1672.53 94.9934   1
   0 -13  -4 1532.65 81.6084   3
   0 -13  -4 1462.65 91.2267   4
   0  13   4 1666.47 90.9491   4
   0 -13  -4 1459.78 93.2333  18
   0  13  -4 1505.95 119.171  21
   0  13  -4 1537.83 124.023   3
   0  13  -5 3723.75 213.308  20
   0  13  -5 4009.82 180.595  18
   0 -13  -5 4089.50 180.913  18
   0 -13  -5 3970.82 203.703  21
   0 -13   5 4348.24 233.451   4
   0  13  -5 3762.35 206.462   2
   0  13  -5 4152.70 215.627   3
   0  13   5 3934.61 138.920   4
   0 -13   5 3943.02 206.448   3
   0 -13  -5 4037.65 191.009  20
   0 -13  -5 4033.15 148.498   3
   0 -13   5 3979.83 117.168  24
   0 -13   6 1529.20 80.8712  23
   0 -13   6 1455.18 72.5196  24
   0  13  -6 1284.78 126.906   3
   0  13   6 1485.48 58.7701  19
   0 -13  -6 1237.45 108.076  20
   0  13  -6 1396.13 134.110  20
   0 -13   6 1322.66 135.039   4
   0 -13  -6 1600.81 98.1459   3
   0  13   6 1309.84 72.8924   4
   0 -13  -6 1425.45 129.620  21
   0  13  -6 1510.15 118.220  18
   0 -13  -6 1670.64 125.365  18
   0  13  -6 1293.96 125.181   2
   0 -13   6 1568.76 136.679   3
   0 -13   6 1430.69 57.6096  19
   0 -13   7 17.2607 17.6328  19
   0 -13  -7 1.93019 23.8538   3
   0  13  -7 2.02754 44.0992   3
   0 -13  -7 61.1762 35.2229  18
   0  13  -7 0.20816 29.9231  20
   0 -13   7-7.99581 23.2358  24
   0  13  -7 92.0078 48.2119   2
   0 -13   7-29.6308 44.4262   4
   0  13  -7 0.98135 31.9679  18
   0  13   7 25.8472 17.4132  19
   0 -13  -7 13.8678 33.2185   1
   0  13   7 26.5059 15.6040   4
   0 -13  -7 5.31728 39.7155  21
   0 -13   7-26.9325 39.9738   3
   0 -13  -7-32.0006 32.8256  20
   0 -13   7-4.61829 23.4875  23
   0 -13   8 0.23772 38.6574   4
   0 -13  -8 12.4589 26.1178   3
   0 -13  -8-14.5208 42.1956  21
   0  13   8 34.0988 12.4736   4
   0  13  -8 12.6957 49.3823   2
   0  13  -8-5.09890 37.5556  18
   0  13  -8 51.7859 39.3043  20
   0  13  -8 55.7826 48.0640   3
   0 -13   8 20.5939 25.1262  23
   0 -13  -8 156.344 49.3098  20
   0  13  -8 70.4380 36.9476   1
   0 -13  -8-3.36010 35.3662  18
   0 -13   8 105.952 35.8334  24
   0 -13  -8 23.1776 27.0326   1
   0 -13   8 45.4088 21.4192  19
   0  13   8 17.7346 18.0139  19
   0  13  -9 300.220 40.4908   6
   0 -13   9 361.562 79.7388   4
   0 -13   9 284.206 38.6537  19
   0  13   9 313.497 38.2328  19
   0 -13  -9 380.032 81.6809  21
   0 -13  -9 409.591 78.6159  18
   0  13  -9 316.007 71.7050  18
   0 -13   9 287.536 47.1929  23
   0 -13  -9 300.104 66.8803   1
   0  13  -9 223.514 53.6284   1
   0 -13  -9 218.687 40.9358   3
   0 -13  -9 207.819 59.0821  20
   0 -13  10 6233.82 190.946  19
   0 -13 -10 5744.64 272.256  20
   0  13  10 5653.06 178.128   9
   0 -13  10 6128.62 204.449   9
   0  13 -10 6338.51 197.570   6
   0 -13  10 6043.21 166.489   5
   0  13  10 6317.09 174.049  13
   0  13  10 6178.06 171.586  17
   0 -13  10 6416.84 215.343  23
   0  13  10 6294.17 190.272  19
   0  13  10 6385.71 171.721   5
   0  13  11 2141.37 109.988  19
   0 -13  11 2037.85 121.392  23
   0 -13  11 2190.77 122.203   9
   0  13  11 1989.96 107.790   9
   0  13  11 2140.57 100.637  17
   0  13  11 2090.28 97.6407  13
   0 -13  11 2178.41 112.500  19
   0  13 -11 2345.54 118.273   6
   0  13  12 4520.17 180.153   9
   0 -13  12 4449.67 176.482  19
   0 -13  12 4453.07 191.843   9
   0  13 -12 4714.48 186.491   6
   0 -13  12 4365.88 190.424  23
   0  13  12 4646.28 168.022  17
   0  13  12 4332.63 173.003  19
   0  13 -13 241.582 48.6239   6
   0  13  13 257.539 47.4073  19
   0  13  13 394.608 63.2089   9
   0  13  13 273.269 45.2707  17
   0 -13  13 265.323 45.9818  19
   0 -13  13 132.757 49.6354   9
   0 -13  13 189.402 46.1297  23
   0  13 -14 6019.48 232.569   6
   0  13  14 6562.64 237.929   9
   0  13  14 6265.46 218.902  17
   0 -13  14 6408.73 259.186   9
   0 -13  14 6202.15 227.564  19
   0 -13  14 6179.13 241.147  23
   0 -13  15 294.076 67.7615   9
   0 -13  15 194.262 47.5693  23
   0 -13  15 330.935 54.6977   7
   0  13  15 399.548 65.6854   9
   0  13  15 251.558 47.6430   7
   0  13 -15 351.867 63.7742   6
   0  13  16 43876.3 872.256   7
   0 -13  16 43594.7 869.602  23
   0  13 -16 43683.7 900.546   6
   0 -13  16 44016.1 869.801   7
   0  13  16 44504.3 894.719   9
   0 -13  17 949.664 87.8030   7
   0 -13 -17 994.391 87.0909  22
   0 -13  17 976.616 100.288   8
   0 -13  17 977.332 83.3000  23
   0  13 -17 1056.01 89.4277  22
   0  13  17 1132.61 97.0320   7
   0  13  17 968.604 92.3526   9
   0  13 -17 1011.31 98.9239   6
   0 -13  18 6975.07 267.381   8
   0 -13  18 6814.68 236.236   7
   0 -13 -18 6941.66 228.308  22
   0 -13  18 6655.58 213.779  23
   0  13 -18 6631.95 248.278   6
   0  13  18 6852.94 238.254   7
   0  13 -18 6791.60 224.987  22
   0  13  18 6945.42 246.895   9
   0 -13 -19 1118.33 79.4274  22
   0  13 -19 1242.67 98.2848   6
   0  13  19 1211.28 90.3339   7
   0 -13  19 1191.36 101.979   8
   0  13 -19 1115.56 77.7213  22
   0 -13  19 1120.51 86.4567   7
   0  13 -20 1498.46 81.7051  22
   0 -13  20 1462.87 89.4701   7
   0 -13 -20 1266.39 74.0847  22
   0  13  20 1336.68 86.2880   7
   0  13 -20 1245.92 90.3693   6
   0 -13  20 1294.29 97.1291   8
   0  13 -21 52.1826 23.0167   6
   0 -13  21 27.9531 22.2700   7
   0 -13  21 1.96098 26.2967   8
   0  13  21 31.6169 20.0243   7
   0  13 -22 16850.0 324.478   6
   0 -13  22 18376.6 356.134   8
   0  14   0 84571.6 1430.77   2
   0 -14   0 84407.7 1484.24  20
   0 -14   0 81052.9 1481.39   4
   0 -14   0 82587.0 1472.56  21
   0  14   0 80697.9 1483.97  20
   0 -14   0 83416.6 1405.43   3
   0  14   0 82727.0 1477.12  21
   0 -14   1 9215.48 315.994   4
   0  14   1 9297.94 303.408  20
   0 -14  -1 9516.66 294.280   4
   0  14   1 9582.42 254.166   2
   0 -14  -1 9537.66 300.176  21
   0 -14  -1 9987.80 303.665  20
   0  14  -1 9618.63 317.099  20
   0 -14  -1 9611.93 241.641   3
   0  14   1 9559.56 304.765  21
   0  14  -1 10071.5 296.123   2
   0 -14   1 9857.53 276.758   3
   0  14  -1 9883.20 306.832  21
   0  14   2 2449.63 97.7720   2
   0 -14  -2 2417.94 65.5622   1
   0  14   2 2243.19 137.010  20
   0 -14   2 2229.53 150.041   4
   0 -14  -2 2335.34 96.8015   3
   0 -14  -2 2491.49 137.318  20
   0  14  -2 2441.89 142.199  21
   0 -14  -2 2366.57 127.536   4
   0 -14   2 2319.36 131.191   3
   0  14  -2 2349.70 67.8049   1
   0  14   2 2184.90 138.187  21
   0  14  -2 2415.41 136.955   3
   0  14  -2 2478.78 153.589  20
   0 -14  -2 2419.44 142.540  21
   0  14  -2 2406.25 139.860   2
   0 -14  -3 7235.71 185.355   1
   0  14  -3 7170.08 195.692  18
   0 -14  -3 7201.30 251.920  20
   0 -14  -3 7235.87 195.501  18
   0 -14   3 7083.93 290.093   4
   0  14  -3 6952.79 278.855  20
   0 -14  -3 7088.10 266.410  21
   0  14  -3 7200.97 272.940  21
   0  14  -3 7231.63 271.558   2
   0  14  -3 7278.17 186.860   1
   0 -14   3 6950.37 255.937   3
   0 -14  -3 7094.33 228.937   4
   0  14   3 6875.67 268.673  21
   0  14  -3 7312.71 268.647   3
   0  14  -4 9347.79 345.830  20
   0 -14  -4 9622.50 270.198   4
   0  14  -4 9517.27 334.361   3
   0 -14   4 9624.03 326.672   3
   0 -14  -4 9711.42 241.776   3
   0 -14   4 9865.43 209.370  24
   0 -14   4 10164.4 366.807   4
   0 -14  -4 9706.08 260.041   1
   0 -14  -4 9632.29 308.818  20
   0 -14  -4 9991.86 276.334  18
   0  14  -4 9953.83 262.706   1
   0  14  -4 10237.6 346.007   2
   0  14  -4 9933.37 275.071  18
   0 -14  -4 9688.17 326.853  21
   0  14  -4 9331.51 329.708  21
   0  14   5 2000.07 97.9805   4
   0 -14  -5 2060.79 118.008   1
   0  14  -5 1926.12 147.578   3
   0  14  -5 2024.93 148.671  21
   0  14  -5 1901.15 153.793  20
   0 -14  -5 1916.78 120.134  18
   0 -14   5 2174.94 82.4656  24
   0 -14  -5 2042.66 99.6308   3
   0 -14  -5 1958.24 133.054  20
   0 -14   5 1920.61 159.224   4
   0  14  -5 2105.88 120.275   1
   0  14  -5 2057.49 125.557  18
   0  14  -5 1996.78 149.944   2
   0 -14  -5 1985.43 144.348  21
   0 -14   5 2016.97 148.889   3
   0 -14   6 5864.85 289.375   4
   0 -14   6 5796.55 173.887  23
   0  14  -6 5610.34 267.802   2
   0 -14   6 5690.39 132.967  19
   0  14  -6 5860.59 238.410  18
   0  14  -6 5620.39 278.926  20
   0 -14  -6 5585.49 234.630  18
   0 -14  -6 5442.14 260.332  21
   0 -14   6 5484.76 262.119   3
   0 -14  -6 5676.42 192.612   3
   0 -14  -6 5736.71 227.312   1
   0 -14  -6 5450.42 237.662  20
   0  14  -6 5506.28 270.556   3
   0  14   6 5800.07 170.420   4
   0  14  -6 6003.35 231.392   1
   0 -14   6 5878.58 159.691  24
   0  14   6 5773.54 133.861  19
   0 -14   7 33.9754 35.9732   3
   0  14  -7 85.5990 48.5470   2
   0  14   7 102.593 20.2692   4
   0 -14  -7 52.9397 28.5347   1
   0  14  -7 86.3343 36.8691   1
   0 -14  -7 64.8522 34.7620  20
   0 -14  -7-1.97158 28.1209  21
   0 -14  -7 43.4408 29.5702  18
   0  14  -7 15.6279 40.0235  20
   0  14  -7 78.2914 42.4409  18
   0 -14   7 129.611 31.6271  23
   0  14  -7 72.2893 45.3188   3
   0  14   7 91.5645 19.5397  19
   0 -14   7 97.7039 28.1116  24
   0 -14   7 93.0470 49.4158   4
   0 -14   7 48.0087 20.5454  19
   0 -14  -7 104.720 32.1651   3
   0  14  -8 81525.6 1617.87  20
   0  14  -8 82128.2 1529.88  18
   0 -14  -8 79728.0 1569.98  21
   0 -14  -8 78648.8 1506.23  20
   0 -14  -8 80466.7 1499.43   1
   0 -14  -8 81935.5 1529.05  18
   0  14  -8 81068.7 1584.71   2
   0  14  -8 80812.0 1612.16   3
   0 -14   8 75454.6 1277.91  19
   0 -14  -8 82311.1 1405.27   3
   0 -14   8 76790.0 1573.29   3
   0 -14   8 70905.9 1299.71  24
   0 -14   8 84881.5 1633.27   4
   0  14   8 75489.5 1277.74  19
   0 -14   8 76667.8 1330.41  23
   0  14  -8 81209.3 1505.41   1
   0 -14   9 1666.32 83.1122  19
   0 -14  -9 1620.87 145.324  18
   0 -14  -9 1492.70 109.115   3
   0  14  -9 1425.39 138.078  18
   0 -14  -9 1297.88 137.610  21
   0  14   9 1578.83 81.7292  19
   0 -14  -9 1501.07 132.713   1
   0  14  -9 1401.35 130.855   1
   0  14  -9 1703.09 90.9710   6
   0 -14   9 1491.14 85.5904   9
   0 -14  -9 1265.83 122.729  20
   0 -14   9 1633.67 100.587  23
   0  14  10 269.800 35.0912  17
   0  14  10 191.129 33.9610  19
   0 -14  10 241.779 38.9536  19
   0 -14 -10 204.131 55.6161  20
   0  14  10 242.718 32.5306   5
   0 -14  10 207.180 48.0889  23
   0 -14  10 243.140 45.4414   9
   0  14  10 255.668 38.3877  13
   0 -14  10 199.743 30.4141   5
   0  14  10 228.131 32.1862   9
   0  14 -10 272.344 41.6402   6
   0  14 -10 304.536 37.3773  14
   0 -14  11 1559.07 92.1391  19
   0  14 -11 1691.23 102.577   6
   0 -14  11 1503.15 103.166   9
   0  14  11 1523.57 92.1865  19
   0  14  11 1630.83 96.5704   9
   0 -14  11 1584.81 108.618  23
   0  14  11 1550.98 84.0174  13
   0  14  11 1542.55 84.6879  17
   0 -14  12 11804.9 318.674  19
   0  14  12 12430.4 332.060   9
   0  14  12 13012.1 316.068  17
   0 -14  12 12375.0 352.532  23
   0  14 -12 12796.6 342.364   6
   0  14  12 11763.5 317.660  19
   0 -14  12 12412.8 351.936   9
   0  14  13 1716.14 109.113  19
   0  14 -13 1835.98 121.370   6
   0 -14  13 1745.29 123.379   9
   0  14  13 1923.91 117.001   9
   0 -14  13 1800.22 113.306  19
   0  14  13 1730.83 103.776  17
   0 -14  13 1832.58 124.186  23
   0 -14  14 31426.7 731.936   9
   0 -14  14 32405.3 710.645  23
   0 -14  14 32534.1 684.849  19
   0  14  14 32763.3 686.758  19
   0  14  14 32496.1 666.983  17
   0  14  14 34153.8 702.123   9
   0  14  15-1.98878 38.3765   9
   0  14  15 28.5513 33.3221   7
   0  14 -15 33.0340 42.5528   6
   0 -14  15-28.8837 38.0813  23
   0 -14  15-2.17856 29.9935   7
   0 -14  15-16.4398 44.0195   9
   0 -14  16 8418.33 270.880   7
   0 -14  16 8246.38 279.607  23
   0  14  16 8177.78 280.527   9
   0  14  16 8073.08 269.700   7
   0  14 -16 8071.39 291.408   6
   0  14  17 39.9035 30.9380   7
   0 -14 -17 39.0727 31.3710  22
   0 -14  17 15.7322 50.2262   8
   0  14  17-58.0026 45.6024   9
   0 -14  17 24.8661 33.9904   7
   0  14 -17 33.6155 40.3059   6
   0  14 -17 26.5768 32.1728  22
   0 -14  17-12.0979 26.8623  23
   0  14  18 1284.31 96.4201   7
   0  14 -18 1340.15 90.7655  22
   0  14 -18 1282.50 106.011   6
   0  14  18 1279.04 98.6277   9
   0 -14  18 1252.59 115.123   8
   0 -14  18 1299.00 95.4900   7
   0 -14  18 1139.22 82.0881  23
   0 -14 -18 1285.85 88.6120  22
   0  14 -19 119.362 40.0742   6
   0  14  19 254.575 44.9158   7
   0 -14  19 234.409 44.8220   7
   0 -14  19 170.793 55.5340   8
   0 -14 -19 228.482 38.4943  22
   0  14 -19 184.800 36.3835  22
   0  14  20 9843.11 252.940   7
   0  14 -20 9282.33 230.549  22
   0 -14  20 9394.68 248.748   7
   0  14 -20 9925.70 274.672   6
   0 -14 -20 9425.47 227.987  22
   0 -14  20 9945.20 290.757   8
   0  14  21 42.1611 21.1796   7
   0 -14  21 49.2921 19.4818   7
   0  14 -21 53.9670 26.0020   6
   0 -14  21 55.9540 29.6687   8
   0 -14  22 10540.5 233.363   8
   0  14 -22 9588.57 203.926   6
   0  15   0 91.3539 41.7382  20
   0 -15   0 0.90674 32.7274   4
   0  15   0 50.0757 32.4792  21
   0 -15   0 32.7066 36.4712  20
   0 -15   0-8.62180 28.3679  21
   0 -15   0 71.2023 31.5215   3
   0 -15   1 264.312 48.7220   3
   0 -15  -1 345.839 58.9649   4
   0  15  -1 304.062 57.6231  20
   0  15  -1 324.098 59.1085  21
   0  15   1 390.080 50.2747   2
   0  15   1 273.501 57.1152  21
   0 -15  -1 299.660 54.7059  21
   0  15   1 360.091 60.6584  20
   0 -15  -1 494.621 67.8636  20
   0 -15   1 297.737 60.6399   4
   0  15  -1 301.097 51.9261   2
   0 -15  -1 339.782 41.6838   3
   0  15  -2 11168.5 335.388   2
   0 -15  -2 10115.7 305.705   4
   0 -15   2 10668.8 314.505   3
   0  15   2 10130.6 329.017  20
   0 -15  -2 10715.6 322.904  20
   0  15  -2 10638.7 336.219  21
   0  15  -2 10359.8 348.116  20
   0  15   2 9856.11 329.899  21
   0 -15  -2 10566.4 330.059  21
   0  15  -2 10484.4 320.022   3
   0 -15  -2 10791.9 250.778   3
   0  15   2 10470.0 251.088   2
   0 -15   2 10182.5 353.538   4
   0  15  -3 3615.82 188.401  21
   0  15  -3 3374.03 194.390  20
   0 -15  -3 3387.98 179.883  21
   0 -15  -3 3290.87 117.241  18
   0 -15  -3 3099.83 164.022  20
   0  15  -3 3406.13 179.622   3
   0  15  -3 3292.74 180.428   2
   0 -15  -3 3094.62 149.040   4
   0 -15  -3 3195.54 115.365   3
   0 -15   3 3068.29 190.216   4
   0  15  -3 3309.71 119.315  18
   0  15  -3 3242.34 109.299   1
   0 -15  -3 3265.37 107.567   1
   0  15   3 3030.77 175.746  21
   0 -15   3 3150.53 166.915   3
   0 -15  -4 103538. 1795.87  20
   0  15  -4 103334. 1713.48  18
   0 -15   4 104108. 1897.91   4
   0  15  -4 104468. 1851.69   2
   0 -15   4 101367. 1826.16   3
   0  15  -4 103410. 1880.72  20
   0 -15   4 97092.9 1621.65  24
   0  15  -4 104130. 1848.23   3
   0  15  -4 104887. 1695.14   1
   0 -15  -4 104853. 1693.21   1
   0  15  -4 102957. 1844.55  21
   0 -15  -4 101512. 1665.93   3
   0 -15  -4 100308. 1724.13   4
   0 -15  -4 104913. 1837.51  21
   0 -15  -4 103401. 1711.98  18
   0 -15  -5 421.089 43.7363   3
   0 -15   5 447.931 74.5153   3
   0  15  -5 427.501 76.3575   3
   0  15  -5 444.706 55.5212   1
   0 -15  -5 440.500 70.8285  21
   0  15  -5 461.619 76.8500   2
   0 -15   5 460.826 82.7330   4
   0 -15  -5 424.370 54.6670   1
   0 -15  -5 459.081 68.9884  20
   0 -15   5 449.793 39.6775  24
   0  15  -5 415.774 71.9133  21
   0  15  -5 372.753 72.2945  20
   0  15  -5 437.920 60.4033  18
   0 -15  -5 339.908 50.6514  18
   0 -15   6 30019.2 755.921   3
   0  15  -6 31584.0 697.406  18
   0 -15  -6 31017.9 613.628   3
   0 -15   6 31971.9 806.805   4
   0 -15   6 31902.1 572.226  24
   0  15  -6 31283.7 777.689   3
   0 -15  -6 30818.8 713.143  20
   0 -15   6 31968.3 598.757  23
   0 -15  -6 31155.6 695.032  18
   0 -15  -6 30995.8 675.840   1
   0  15  -6 30785.1 785.753  20
   0 -15  -6 31034.6 754.319  21
   0  15  -6 32452.3 682.797   1
   0  15  -6 32156.5 770.151  21
   0 -15   6 30912.0 529.767  19
   0  15  -6 31941.4 779.195   2
   0  15   6 31366.7 530.308  19
   0  15  -7 1332.33 138.429   3
   0  15   7 1309.97 61.9462  19
   0 -15  -7 1235.11 115.874  20
   0 -15  -7 1514.32 127.902  18
   0 -15  -7 1451.79 94.4770   3
   0 -15   7 1439.57 78.2534  24
   0 -15   7 1329.39 62.4917  19
   0 -15  -7 1420.81 115.770   1
   0  15  -7 1561.83 127.976  18
   0  15  -7 1474.51 118.297   1
   0 -15  -7 1569.12 141.515  21
   0  15  -7 1528.88 146.191   2
   0 -15   7 1386.35 137.273   3
   0 -15   7 1483.47 87.1214  23
   0  15  -7 1335.61 146.187  20
   0 -15   7 1405.92 148.960   4
   0  15  -8 82.0694 21.9034   6
   0 -15  -8 79.1268 39.3637   1
   0 -15  -8 41.7682 34.0326  20
   0 -15   8 78.1743 21.6659  19
   0 -15   8 147.104 42.2716  24
   0 -15   8 107.177 56.6028   4
   0  15  -8 28.4632 51.3603  20
   0  15  -8 54.1872 35.7295   3
   0 -15   8 99.5502 34.9181  23
   0 -15   8 125.122 55.3595   3
   0  15  -8 69.9017 43.3001   2
   0 -15  -8 123.844 45.0912  18
   0  15  -8 42.5625 30.1385  18
   0 -15  -8 206.290 43.7726   3
   0 -15  -8-32.3730 42.9489  21
   0  15  -8 33.4256 34.8178   1
   0  15   8 78.3641 22.4380  19
   0  15  -9 602.527 87.6317  18
   0  15  -9 820.270 63.6456   6
   0 -15  -9 794.486 100.387  18
   0  15  -9 739.587 92.8613   1
   0 -15   9 813.285 72.7018  23
   0 -15  -9 792.841 94.1780   1
   0 -15   9 732.017 56.1422  19
   0 -15  -9 752.705 94.5448  20
   0  15   9 864.951 61.4276  19
   0 -15   9 845.482 64.8994   9
   0  15  -9 834.824 58.5174  14
   0 -15  10 37374.4 728.682  23
   0 -15  10 37234.7 708.953   9
   0  15  10 34003.4 657.828   9
   0  15  10 36741.9 659.546  13
   0  15 -10 37704.5 699.182   6
   0 -15  10 35910.9 672.893  19
   0  15  10 36119.8 646.762  17
   0  15 -10 34749.2 658.649  14
   0  15  10 36447.2 673.305  19
   0  15  11 1763.13 99.0648  19
   0  15  11 1818.41 92.3286  17
   0  15 -11 1789.67 88.4446  15
   0 -15  11 1751.34 118.723  23
   0 -15  11 1958.31 116.427   9
   0  15  11 1923.67 102.893   9
   0 -15  11 1819.18 100.564  19
   0  15  11 2003.68 97.9966  13
   0  15 -11 1845.91 108.769   6
   0 -15  12 2821.44 134.153  19
   0  15 -12 2805.71 113.085  15
   0  15 -12 2616.60 139.245   6
   0  15  12 2867.91 127.602  17
   0 -15  12 2663.03 147.435   9
   0 -15  12 2773.40 156.811  23
   0  15  12 2901.97 140.344   9
   0  15  12 2528.51 126.437  19
   0  15  13 1253.41 89.8835  17
   0  15  13 1263.63 91.8017  19
   0 -15  13 1141.26 104.277   9
   0 -15  13 1359.18 96.4458  19
   0 -15  13 1194.50 101.936  23
   0  15  13 1204.70 93.5130   9
   0  15 -13 1284.23 101.224   6
   0  15  14 48662.4 914.991   7
   0 -15  14 48127.6 910.184   7
   0  15 -14 47744.1 956.100   6
   0 -15  14 47702.7 957.178  23
   0 -15  14 50289.7 1000.25   9
   0  15  14 46921.9 904.658  17
   0  15  14 50496.1 941.932   9
   0  15  15 47.4499 31.8233   9
   0  15 -15 109.038 47.3964   6
   0 -15  15 11.8782 35.7118  23
   0 -15  15 101.431 34.3865   7
   0  15  15 36.7279 31.5826   7
   0  15  16 7842.49 257.538   7
   0 -15  16 7658.58 250.116   7
   0  15  16 7577.03 261.998   9
   0 -15  16 7683.55 264.238  23
   0  15 -16 7731.21 280.679   6
   0  15 -17 2337.69 124.102  22
   0 -15 -17 2274.41 122.096  22
   0  15 -17 2332.82 147.266   6
   0 -15  17 2392.53 129.512  23
   0  15  17 2262.70 128.647   7
   0 -15  17 2473.88 160.608   8
   0  15  17 2550.47 140.758   9
   0 -15  17 2275.39 126.631   7
   0  15  18 181.844 45.9436   9
   0 -15 -18 78.8870 27.8113  22
   0 -15  18 79.7090 25.9276  23
   0 -15  18 90.1482 39.4980   7
   0 -15  18 162.406 53.1901   8
   0  15 -18 125.333 33.0069  22
   0  15 -18 172.340 49.8015   6
   0  15  18 119.466 38.3809   7
   0  15  19 181.231 38.4864   7
   0 -15  19 211.268 44.5541   7
   0  15 -19 169.175 31.8198  22
   0 -15  19 202.897 54.3471   8
   0 -15 -19 138.942 32.2728  22
   0  15 -19 228.418 51.2605   6
   0  15 -20 105.332 24.1968  22
   0 -15  20 37.6757 25.5396   7
   0 -15  20 100.618 44.1838   8
   0  15 -20 78.6253 33.8530   6
   0 -15 -20 93.9472 20.8502  22
   0  15  20 69.7163 26.1594   7
   0  15 -21 168.266 30.5691   6
   0 -15  21 129.884 23.6652   7
   0 -15  21 193.325 37.8582   8
   0 -15  22 5722.69 155.333   8
   0  16   0 1732.34 107.088   2
   0 -16   0 1538.62 119.526  20
   0  16   0 1366.06 114.798  20
   0 -16   0 1436.55 90.5500   3
   0  16   0 1602.14 120.960  21
   0 -16   0 1481.46 112.831  21
   0 -16   0 1549.85 120.634   4
   0  16   1 8168.94 290.085  21
   0  16  -1 7792.97 295.981  20
   0 -16  -1 7789.48 276.615   4
   0 -16  -1 8129.96 282.022  20
   0 -16  -1 8255.28 285.587  21
   0 -16  -1 7928.63 219.989   3
   0  16   1 7867.00 287.792  20
   0  16  -1 7870.68 287.908  21
   0  16   1 8041.69 236.755   2
   0  16  -1 7908.02 268.914   2
   0 -16   1 7731.82 297.237   4
   0 -16   1 8194.21 256.269   3
   0  16   2 7188.42 275.015  20
   0  16  -2 7343.46 263.077   3
   0  16  -2 7536.75 281.012  21
   0 -16  -2 6999.68 253.328   4
   0  16  -2 7248.88 290.278  20
   0  16   2 7290.50 279.002  21
   0 -16  -2 7512.21 268.357  20
   0  16  -2 7732.63 278.109   2
   0 -16   2 7334.04 298.054   4
   0 -16  -2 7893.92 203.549   3
   0 -16  -2 7181.54 271.373  21
   0 -16   2 7667.70 259.186   3
   0  16   2 7664.71 206.594   2
   0  16  -3 21240.3 539.873   2
   0 -16  -3 20892.9 380.137   1
   0  16   3 20217.1 536.239  21
   0 -16  -3 20119.6 508.688  20
   0 -16  -3 20606.1 406.510   3
   0  16  -3 20141.6 555.769  20
   0 -16   3 20435.8 566.238   4
   0  16  -3 20757.8 401.546  18
   0  16  -3 20683.8 523.661   3
   0 -16   3 19599.0 366.210  24
   0 -16  -3 20421.1 527.522  21
   0 -16  -3 19649.4 477.835   4
   0  16  -3 20724.5 383.700   1
   0  16  -3 20119.7 533.998  21
   0 -16   3 21018.3 518.035   3
   0 -16  -4 82541.1 1460.09   4
   0 -16   4 82936.7 1617.78   4
   0 -16   4 82571.4 1550.12   3
   0  16  -4 84753.6 1432.60  18
   0  16  -4 84273.1 1608.00  20
   0 -16  -4 83965.5 1428.40  18
   0  16  -4 85960.5 1584.91   2
   0 -16  -4 85966.1 1568.51  21
   0  16  -4 86515.2 1579.16   3
   0 -16  -4 85370.4 1529.92  20
   0  16  -4 86461.6 1412.20   1
   0 -16  -4 84772.1 1386.48   3
   0 -16  -4 84621.5 1384.85   3
   0  16  -4 86950.7 1581.52  21
   0 -16  -4 85885.0 1407.05   1
   0 -16   4 79405.5 1350.96  24
   0 -16   5 645.488 48.2966  24
   0 -16   5 767.544 103.680   4
   0  16  -5 754.471 96.5587  21
   0 -16  -5 682.137 65.5575   1
   0 -16  -5 689.240 53.5558   3
   0  16  -5 627.637 62.7548   1
   0  16  -5 555.898 88.4791  20
   0 -16  -5 612.565 65.6433  18
   0 -16  -5 624.242 79.2371  20
   0 -16   5 692.040 89.5189   3
   0  16  -5 579.804 65.1529  18
   0 -16  -5 560.662 83.3656  21
   0  16  -5 692.214 98.6542   3
   0  16  -5 682.179 92.8562   2
   0 -16   6 23898.6 656.159   3
   0 -16   6 25424.1 475.334  24
   0  16   6 24613.4 428.423  19
   0  16  -6 25408.4 676.369   2
   0 -16  -6 23815.9 607.089  20
   0 -16   6 25312.7 701.064   4
   0  16  -6 25437.1 590.427  18
   0 -16  -6 25388.6 569.785   1
   0  16  -6 24126.7 665.900   3
   0 -16  -6 24795.0 504.659   3
   0  16  -6 25094.9 691.412  20
   0 -16  -6 24531.7 584.406  18
   0  16  -6 26029.4 671.687  21
   0  16  -6 25278.0 568.879   1
   0 -16  -6 24985.5 652.554  21
   0 -16   6 24621.4 428.685  19
   0 -16   6 26993.1 509.557  23
   0  16  -7 2462.26 160.253  18
   0 -16   7 2439.03 199.173   4
   0 -16  -7 2380.87 151.217   1
   0  16  -7 2716.47 159.734   1
   0  16  -7 2669.54 204.003  20
   0 -16   7 2552.72 119.524  23
   0 -16  -7 2503.56 185.025  21
   0  16  -7 2504.57 187.791  21
   0 -16  -7 2447.01 120.586   3
   0 -16   7 2490.62 105.322  24
   0  16   7 2441.05 84.8123  19
   0  16  -7 2517.36 191.037   2
   0 -16  -7 2422.02 158.233  18
   0 -16   7 2595.52 191.423   3
   0 -16   7 2475.09 84.4218  19
   0  16  -7 2492.00 192.484   3
   0 -16  -7 2442.37 164.769  20
   0 -16  -8 11753.3 380.122   1
   0  16  -8 11920.2 457.246   3
   0  16  -8 11835.6 383.035   1
   0  16  -8 11257.6 391.277  18
   0 -16   8 11336.0 436.899   3
   0 -16  -8 12066.4 316.695   3
   0 -16  -8 11357.2 388.761  18
   0  16  -8 11290.5 432.901  21
   0 -16  -8 11147.1 421.783  21
   0 -16   8 11522.0 285.410  24
   0 -16   8 11651.8 257.052  19
   0  16  -8 11751.9 280.669   6
   0 -16  -8 11223.9 384.848  20
   0 -16   8 11732.7 307.874  23
   0  16   8 11394.8 255.467  19
   0  16  -9-26.3314 45.7581  18
   0  16   9-4.58191 19.8078  13
   0 -16   9 38.2894 29.8038  23
   0  16   9 45.6172 22.8264  19
   0  16  -9-17.7242 22.9231  14
   0 -16  -9 92.5245 37.2865   1
   0  16  -9 37.0264 29.0548   6
   0 -16  -9 33.8633 38.6263  20
   0 -16   9 9.20950 22.5538   9
   0  16  -9-11.9638 39.0535   1
   0 -16  -9-32.4255 42.7608  18
   0 -16   9-10.1856 18.2894  19
   0  16  10 11190.0 256.534  17
   0 -16  10 10944.7 274.583  19
   0 -16  10 11583.5 325.206  23
   0  16  10 11315.5 272.795  13
   0  16  10 11215.8 274.220  19
   0 -16  10 11578.2 305.079   9
   0  16 -10 11764.1 301.449   6
   0  16 -10 11109.7 280.048  14
   0 -16  11 5956.05 224.567  23
   0  16  11 5443.17 180.801   9
   0 -16  11 5676.91 185.584  19
   0  16 -11 5629.49 178.693  15
   0  16  11 5504.27 171.149  17
   0  16  11 5561.61 183.517  19
   0  16 -11 5985.71 208.585   6
   0 -16  11 5396.29 205.831   9
   0  16  11 5840.84 183.094  13
   0  16 -12 33564.2 631.731  15
   0  16  12 34948.4 670.729   9
   0  16  12 34269.2 648.773  17
   0  16  12 32729.9 655.087  19
   0  16 -12 32842.1 690.824   6
   0 -16  12 32678.4 656.252  19
   0 -16  12 32417.5 697.435   9
   0 -16  12 32942.6 713.424  23
   0  16  13 3359.15 145.335  17
   0  16 -13 3703.92 175.104   6
   0  16  13 3787.89 165.351   9
   0  16  13 3552.47 155.183  19
   0 -16  13 3538.91 179.271   9
   0 -16  13 3715.12 183.748  23
   0 -16  13 3525.90 154.548  19
   0  16 -14 54289.2 1037.49   6
   0 -16  14 51289.6 1031.20  23
   0  16  14 51817.0 974.793  17
   0 -16  14 56012.7 987.431   7
   0  16  14 54770.9 1006.48   9
   0  16  14 50480.5 974.852   7
   0  16  15 195.762 41.9477   7
   0 -16  15 229.843 49.1557  23
   0  16  15 215.581 47.5830   9
   0 -16  15 208.455 44.9742   7
   0  16 -15 133.003 47.9090   6
   0 -16  16 1387.14 97.3944   7
   0  16  16 1383.82 99.1056   7
   0 -16 -16 1384.96 95.1390  22
   0 -16  16 1499.68 126.069   8
   0 -16  16 1404.61 108.663  23
   0  16  16 1469.80 106.853   9
   0  16 -16 1370.25 95.3602  22
   0  16 -16 1538.11 122.726   6
   0 -16  17 7.68599 31.6748   7
   0  16 -17-30.1993 29.2621  22
   0 -16  17 41.2456 54.6289   8
   0  16  17-6.68400 33.9418   9
   0 -16 -17 17.9038 24.4902  22
   0  16  17 9.02643 29.4700   7
   0 -16  17 24.8416 28.3754  23
   0  16 -17 29.6544 49.3345   6
   0  16 -18 56.1249 51.2583   6
   0 -16 -18-14.5931 28.0571  22
   0  16  18 55.0177 32.4431   9
   0  16  18 10.2829 26.9790   7
   0 -16  18 46.5864 42.0406   8
   0 -16  18 8.21424 25.8047   7
   0 -16  18-17.2090 23.3805  23
   0  16 -18 30.7366 28.4383  22
   0  16 -19 115.742 43.6621   6
   0 -16 -19 67.7025 23.3140  22
   0 -16  19 89.7891 35.2818   7
   0  16  19 47.2126 30.7220   7
   0 -16  19 97.2130 45.5081   8
   0  16 -19 41.1155 20.6609  22
   0 -16  20 257.742 36.6137   7
   0  16  20 266.386 36.7921   7
   0 -16  20 296.702 55.1136   8
   0  16 -20 235.723 42.1445   6
   0 -16  21 290.105 41.5363   8
   0 -16  21 230.578 24.2749   7
   0  16 -21 234.605 34.7604   6
   0 -16  22 1455.70 68.3607   8
   0 -17   0 58.7117 42.1762  20
   0  17   0 41.6085 35.5689   2
   0  17   0 45.9723 31.1578  20
   0  17   0 7.24388 27.6829  21
   0 -17   0 48.4008 35.8830   4
   0 -17   0 7.63599 35.5753  21
   0 -17   0 41.0042 24.9293   3
   0 -17   1 656.718 89.6766   4
   0 -17  -1 580.952 75.7091   4
   0  17   1 633.143 79.5633  21
   0  17  -1 624.719 73.6930   2
   0 -17  -1 577.797 54.3375   3
   0  17  -1 584.635 76.6946  21
   0  17   1 621.881 77.2528  20
   0  17   1 787.320 69.1438   2
   0 -17  -1 652.945 80.7977  21
   0 -17  -1 679.860 79.1059  20
   0 -17   1 654.299 66.4946   3
   0  17  -1 654.769 84.3291  20
   0 -17   2 28237.7 701.823   4
   0 -17  -2 27672.4 636.976   4
   0  17   2 27967.6 667.951  20
   0  17   2 28612.0 671.900  21
   0  17  -2 30152.1 669.687   2
   0 -17  -2 28958.3 653.825  20
   0 -17   2 29059.6 635.255   3
   0  17  -2 28932.4 676.395  21
   0 -17  -2 28876.0 545.910   3
   0 -17  -2 28323.9 664.934  21
   0  17   2 29125.7 559.343   2
   0  17  -2 28736.9 698.152  20
   0  17  -3 409.909 71.6760  20
   0  17   3 525.423 72.7379  20
   0 -17  -3 531.107 43.1925   3
   0 -17   3 526.847 36.1217  24
   0  17  -3 562.257 76.9199   3
   0  17  -3 493.539 75.4405   2
   0  17  -3 477.067 32.1747   1
   0 -17   3 497.502 72.1104   3
   0 -17   3 533.107 86.6590   4
   0  17  -3 573.759 80.6774  21
   0  17   3 444.600 73.9325  21
   0 -17  -3 433.373 28.5617   1
   0 -17  -3 468.652 62.0586   4
   0 -17  -3 538.460 72.3528  20
   0 -17  -3 504.825 74.0201  21
   0  17  -4 368312. 5599.24   1
   0 -17  -4 359810. 5580.03   3
   0  17  -4 368828. 5814.35  21
   0 -17   4 349766. 5770.13   3
   0  17  -4 355424. 5620.75  18
   0 -17  -4 370723. 5582.10   3
   0  17  -4 371436. 5859.97  20
   0 -17  -4 368523. 5801.21  21
   0 -17  -4 361374. 5744.44  20
   0 -17   4 371262. 5877.62   4
   0 -17  -4 371500. 5595.47   1
   0 -17  -4 355351. 5679.42   4
   0 -17   4 341517. 5553.88  24
   0 -17  -4 348130. 5611.49  18
   0  17  -4 373169. 5821.92   2
   0  17  -4 366304. 5805.42   3
   0 -17  -5 29.4268 22.2810   4
   0 -17  -5 53.5224 14.3912   3
   0  17  -5-25.6868 35.5847   2
   0 -17  -5 41.6830 23.3936  18
   0  17  -5 55.5673 32.7214  20
   0  17  -5 32.5103 24.7028  18
   0 -17   5-8.94680 39.4202   3
   0 -17   5 37.6216 36.9674   4
   0  17  -5 59.3811 25.7299   1
   0  17  -5 82.6066 38.4442  21
   0 -17  -5 70.1809 26.2406   1
   0  17  -5 23.2948 30.6079   3
   0 -17   5 43.0916 18.4401  24
   0 -17  -5 36.9236 29.4118  20
   0 -17  -5 61.2255 39.2688  21
   0 -17   6 122925. 2003.85  23
   0  17  -6 125362. 2106.99  18
   0  17  -6 123929. 2224.42  21
   0 -17   6 116735. 1958.66  24
   0 -17   6 117923. 2213.99   3
   0  17  -6 126040. 2250.90   2
   0 -17  -6 121840. 2208.82  21
   0 -17  -6 125484. 1986.96   3
   0 -17   6 123085. 2287.46   4
   0 -17  -6 121792. 2096.36  18
   0  17  -6 119531. 2064.82   1
   0 -17  -6 124177. 2156.15  20
   0 -17  -6 123460. 2073.53   1
   0  17  -6 122915. 2239.68   3
   0  17  -6 123183. 2266.26  20
   0  17  -7 4314.40 199.725   1
   0 -17   7 4256.74 145.630  24
   0  17  -7 4222.13 211.031  18
   0 -17  -7 4270.54 155.421   3
   0 -17   7 4412.74 164.419  23
   0 -17  -7 4312.81 244.345  21
   0 -17   7 3713.04 235.684   3
   0 -17   7 4299.51 115.566  19
   0 -17   7 4079.72 268.690   4
   0 -17  -7 4349.12 222.402  20
   0 -17  -7 4002.96 193.812   1
   0 -17  -7 4222.90 207.221  18
   0  17   7 4249.98 114.469  19
   0  17  -7 4161.49 245.211  21
   0  17  -7 4157.59 251.181   2
   0  17  -7 4064.58 257.152  20
   0  17  -7 4244.31 256.520   3
   0  17  -8 3462.69 185.805   1
   0  17  -8 3626.74 136.419   6
   0 -17   8 3485.89 152.923  23
   0  17  -8 3485.55 224.320  21
   0  17   8 3619.34 114.510  19
   0  17  -8 3316.42 196.264  18
   0 -17   8 3687.10 115.864  19
   0 -17   8 3425.74 136.624  24
   0 -17  -8 3359.70 213.618  21
   0  17  -8 3824.65 138.368  14
   0 -17  -8 3445.18 196.354  20
   0 -17  -8 3573.27 187.515   1
   0 -17  -8 3462.88 194.179  18
   0  17  -9 3222.97 184.078   1
   0 -17   9 3784.92 163.194  23
   0  17  -9 3516.13 137.581  14
   0  17   9 3507.19 127.289  13
   0 -17   9 3576.18 137.985   9
   0 -17   9 3635.82 125.786  19
   0  17  -9 3361.51 200.303  18
   0  17   9 3602.27 124.736  19
   0 -17  -9 3442.43 192.625  20
   0 -17  -9 3219.62 191.910  18
   0 -17  -9 3630.21 195.544   1
   0  17  -9 3625.35 143.031   6
   0  17 -10 285.603 44.2889   6
   0  17 -10 256.582 42.0151  14
   0  17  10 369.537 40.5829  17
   0 -17  10 350.414 49.8635   9
   0 -17  10 442.554 67.5148  23
   0  17  10 294.382 38.4663  19
   0  17  10 313.773 41.8683  13
   0 -17  10 328.115 42.0745  19
   0  17 -11 2403.47 129.011   6
   0  17  11 2509.25 115.608  13
   0  17  11 2424.19 111.710   9
   0  17  11 2510.15 105.448  17
   0 -17  11 2341.63 139.790  23
   0 -17  11 2294.22 127.132   9
   0 -17  11 2487.08 115.315  19
   0  17 -11 2399.40 114.927  15
   0  17  11 2308.92 112.273  19
   0  17  12 7558.93 230.090  19
   0  17  12 7540.33 220.520  17
   0 -17  12 7835.60 232.054  19
   0  17 -12 7769.17 260.406   6
   0 -17  12 7951.75 277.911  23
   0  17 -12 7834.53 224.266  15
   0  17  12 8100.89 236.486   9
   0 -17  12 7105.24 255.105   9
   0  17 -13 90.4180 40.9721   6
   0  17  13 122.229 41.1957   9
   0 -17  13 159.490 54.5973  23
   0 -17  13 88.1561 28.8773   7
   0  17  13 93.0531 32.2709   7
   0  17  13 56.2813 31.4015  17
   0  17  14 1786.38 106.854   7
   0  17 -14 1672.40 124.435   6
   0  17  14 2057.29 119.784   9
   0 -17  14 1718.11 128.769  23
   0 -17  14 1871.41 108.941   7
   0 -17  15 1335.08 111.770  23
   0  17  15 1390.91 99.6451   9
   0  17 -15 1419.34 116.894   6
   0  17  15 1261.63 92.6683   7
   0 -17  15 1420.23 94.8814   7
   0  17 -16 9340.66 266.328  22
   0 -17  16 9374.36 329.979   8
   0 -17 -16 9359.36 265.420  22
   0  17  16 9400.67 280.778   9
   0 -17  16 8835.40 266.125   7
   0  17 -16 9202.79 312.155   6
   0  17  16 9055.70 272.175   7
   0 -17  16 8915.31 292.629  23
   0 -17  17 22.6754 29.7750   7
   0  17 -17 6.64977 27.3628  22
   0  17  17 24.6449 31.4459   9
   0  17 -17 20.3794 36.4933   6
   0 -17 -17 14.6962 23.4429  22
   0 -17  17 13.1393 28.7514  23
   0  17  17-0.68828 25.6146   7
   0 -17  17-20.7361 44.2854   8
   0 -17  18 9110.86 253.099  23
   0 -17 -18 9395.86 246.806  22
   0  17  18 9255.15 258.949   7
   0  17 -18 9315.45 295.931   6
   0  17 -18 9186.22 246.303  22
   0 -17  18 10080.0 323.118   8
   0 -17  18 9196.57 254.859   7
   0  17  19 1439.57 81.0457   7
   0 -17 -19 1371.57 68.4433  22
   0  17 -19 1294.86 69.3535  22
   0 -17  19 1357.50 79.0620   7
   0  17 -19 1371.70 101.007   6
   0 -17  19 1434.62 110.044   8
   0  17 -20 3784.86 149.876   6
   0 -17  20 4099.11 168.305   8
   0  17 -21 154.234 27.6348   6
   0 -17  21 157.429 33.0467   8
   0 -17  22 102.991 23.1121   8
   0  18   0 10789.1 354.701  21
   0 -18   0 10360.9 343.353  21
   0 -18   0 10210.2 356.317   4
   0  18   0 10799.1 366.353  20
   0 -18   0 11148.2 299.071   3
   0  18   0 11010.3 322.224   2
   0  18   1 992.269 99.3133  21
   0  18   1 869.343 76.6427   2
   0 -18  -1 1019.53 98.8453   4
   0  18  -1 943.557 102.871  20
   0  18   1 1010.77 101.265  20
   0 -18  -1 1081.23 101.915  20
   0 -18   1 883.410 104.046   4
   0 -18   1 1014.96 84.9271   3
   0  18  -1 1028.72 94.3052   2
   0  18  -1 919.185 96.9723  21
   0 -18  -1 977.937 98.2386  21
   0 -18  -1 919.626 69.7167   3
   0 -18  -2 17333.4 484.053  21
   0 -18  -2 17879.5 478.154  20
   0 -18   2 17909.7 455.770   3
   0  18  -2 17938.7 482.171   2
   0 -18  -2 17657.6 371.449   3
   0  18   2 16962.5 484.994  20
   0  18  -2 17988.8 494.340  21
   0 -18   2 17870.3 521.725   4
   0 -18  -2 16764.2 461.693   4
   0  18  -2 17756.6 514.885  20
   0  18   2 17165.8 488.433  21
   0  18   2 18075.2 388.731   2
   0 -18  -3 3225.44 112.864   3
   0  18   3 3081.23 179.545  20
   0 -18   3 3360.65 177.813   3
   0 -18  -3 3334.69 189.851  21
   0  18  -3 3141.68 186.208  21
   0 -18  -3 3350.32 168.260   4
   0  18  -3 3349.63 205.919  20
   0  18  -3 3328.49 189.663   2
   0  18  -3 3152.97 179.600   3
   0 -18  -3 3149.88 174.159  20
   0 -18   3 3348.58 99.9348  24
   0  18   3 3199.33 188.693  21
   0 -18   3 3416.14 210.393   4
   0 -18  -4 47114.2 966.804  20
   0  18  -4 47340.4 1011.90  21
   0 -18  -4 47959.3 814.554   1
   0 -18   4 45257.2 797.874  24
   0  18  -4 47010.2 818.486   1
   0  18  -4 47287.2 1006.90   3
   0 -18  -4 48618.3 810.272   3
   0 -18  -4 47671.5 810.509   3
   0 -18  -4 45985.4 912.518   4
   0 -18   4 46830.0 1058.52   4
   0  18  -4 49393.5 1026.43   2
   0 -18  -4 47271.3 1001.31  21
   0  18  -4 46098.0 1042.32  20
   0 -18   4 46165.4 983.243   3
   0 -18   5 1298.61 68.0976  24
   0  18  -5 1312.39 129.416  21
   0 -18  -5 1264.30 113.554  20
   0 -18  -5 1224.80 122.618  21
   0 -18  -5 1264.88 82.0337   1
   0  18  -5 1288.19 83.8678   1
   0  18  -5 1325.49 129.478   2
   0 -18  -5 1211.69 88.6581  18
   0  18  -5 1380.82 132.437   3
   0 -18   5 1143.34 119.104   3
   0 -18  -5 1297.40 66.5130   3
   0 -18   5 1303.80 142.364   4
   0  18  -5 1229.55 89.9298  18
   0  18  -5 1149.29 127.784  20
   0 -18  -5 1210.08 64.2050   3
   0 -18  -5 1205.15 88.5461   4
   0 -18  -6 19570.7 536.203  20
   0  18  -6 20051.8 588.005  21
   0 -18  -6 20402.0 472.250   1
   0  18  -6 20065.9 601.271   2
   0 -18  -6 19361.6 486.405  18
   0  18  -6 19934.2 468.010   1
   0 -18   6 19766.8 402.430  24
   0 -18   6 19282.9 581.148   3
   0  18  -6 19682.7 493.382  18
   0 -18   6 20253.7 628.985   4
   0 -18   6 20973.6 445.955  23
   0 -18  -6 20095.5 403.113   3
   0 -18  -6 19405.8 571.655  21
   0  18  -6 20439.0 602.670   3
   0  18  -6 20483.2 622.466  20
   0  18   7 110.088 18.1128  19
   0 -18  -7 58.4746 29.5886  21
   0 -18   7 77.3038 42.5958   3
   0  18  -7 81.4464 23.2382  14
   0 -18   7 47.8022 26.9629  23
   0  18  -7 69.9667 28.6896   1
   0  18  -7 152.063 61.4321  21
   0 -18   7 88.3844 15.1979  19
   0  18  -7 2.10398 43.3972  20
   0 -18  -7 205.724 52.9306  18
   0  18  -7 94.2816 32.5810   6
   0 -18  -7 50.1548 23.8582   1
   0  18  -7 102.580 54.6065   3
   0 -18   7 94.9468 29.4413  24
   0  18  -7 96.9496 39.0355  18
   0 -18  -7 104.113 43.3455  20
   0  18   8 2329.32 85.4514  19
   0  18  -8 2213.28 142.160   1
   0 -18   8 2352.79 126.954  23
   0  18  -8 2390.59 109.248   6
   0 -18  -8 2193.26 146.615  18
   0 -18   8 2347.08 85.3064  19
   0 -18  -8 2516.85 181.152  21
   0 -18  -8 2128.60 137.195   1
   0 -18   8 2293.59 110.419  24
   0  18  -8 2412.63 111.656  14
   0 -18  -8 2387.13 159.931  20
   0  18  -8 2062.90 148.832  18
   0  18  -9 234.540 41.4965   6
   0  18  -9 243.680 41.8506  14
   0  18   9 208.249 33.7817  13
   0 -18   9 240.262 32.3368  19
   0 -18   9 247.290 50.9714  23
   0  18   9 246.691 31.5432  19
   0  18  10 30075.1 591.235  13
   0 -18  10 30604.1 578.435  19
   0 -18  10 30670.7 656.161  23
   0  18 -10 30298.5 613.621  14
   0  18 -10 30288.6 606.157  15
   0  18  10 30466.2 575.411  19
   0  18 -10 31011.4 623.703   6
   0 -18  11 1161.31 101.010  23
   0 -18  11 979.537 69.5851  19
   0  18 -11 952.850 82.2374   6
   0  18  11 1060.38 72.8964  19
   0  18  11 1089.66 68.2063  17
   0  18  11 1163.19 77.9216  13
   0  18 -11 1027.29 77.3926  15
   0  18  12 32543.3 624.387   9
   0  18  12 31264.5 609.773  17
   0 -18  12 30840.3 693.262  23
   0  18  12 32037.8 613.779   7
   0  18 -12 31801.3 673.046   6
   0  18 -12 31775.0 629.231  15
   0 -18  12 31679.3 607.490   7
   0  18  13 4105.08 159.478   7
   0 -18  13 4370.08 161.753   7
   0  18 -13 4127.44 192.465   6
   0  18 -13 4285.78 157.038  15
   0  18  13 4194.08 159.584  17
   0 -18  13 3961.31 196.880  23
   0  18  13 4267.80 167.030   9
   0  18  14 623.742 62.9467   7
   0 -18  14 613.033 61.2219   7
   0  18 -14 513.466 74.3911   6
   0  18  14 762.235 70.9357   9
   0 -18  14 645.777 77.4639  23
   0  18  15 478.349 58.4963   7
   0 -18 -15 556.504 58.9808  22
   0  18  15 533.012 63.2206   9
   0 -18  15 549.781 61.2466   7
   0  18 -15 449.142 72.2744   6
   0 -18  15 560.003 72.7613  23
   0  18 -15 497.503 55.2054  22
   0 -18  16 4641.44 173.875   7
   0  18 -16 4634.59 210.768   6
   0  18  16 4644.67 181.351   9
   0 -18  16 4949.68 228.461   8
   0  18 -16 4522.26 168.530  22
   0 -18  16 4483.34 199.140  23
   0  18  16 4604.83 175.967   7
   0 -18 -16 4608.63 168.577  22
   0 -18  17 238.815 44.4861  23
   0 -18  17 243.462 62.3120   8
   0 -18 -17 235.129 39.2362  22
   0  18  17 195.437 43.9076   7
   0  18 -17 180.018 52.2726   6
   0  18  17 243.032 43.5428   9
   0  18 -17 230.704 36.7388  22
   0 -18  17 247.385 43.0528   7
   0 -18  18 1260.77 81.7057  23
   0 -18 -18 1339.12 74.0597  22
   0  18  18 1238.68 79.9237   7
   0  18 -18 1116.69 96.1946   6
   0 -18  18 1213.89 78.8178   7
   0 -18  18 1351.16 113.244   8
   0  18 -18 1173.17 70.9455  22
   0 -18  19 150.641 53.3642   8
   0 -18  19 73.7736 22.2370   7
   0  18 -19 72.3556 35.9133   6
   0 -18  20 2667.01 130.800   8
   0  18 -20 2658.93 120.606   6
   0 -18  20 2356.55 78.6191   7
   0  18 -21 19.4006 19.6532   6
   0 -18  21 18.7845 22.0134   8
   0  19   0 52.0089 29.6675   2
   0  19   0 54.8708 32.2485  21
   0  19   0 52.2855 33.4059  20
   0 -19   0-31.1771 32.8166   4
   0 -19  -1 4462.80 218.361  21
   0 -19   1 4387.05 184.665   3
   0  19   1 4314.44 216.755  21
   0  19   1 4521.66 225.135  20
   0 -19  -1 4914.07 225.962  20
   0 -19  -1 4369.67 160.003   3
   0  19  -1 4602.74 223.926  21
   0  19  -1 4405.36 228.543  20
   0  19   1 4739.19 182.690   2
   0 -19   1 4479.09 234.377   4
   0 -19  -1 4453.14 218.232   4
   0  19  -1 4727.43 209.361   2
   0  19   2 3407.08 194.969  20
   0 -19  -2 3438.14 192.634  21
   0  19  -2 3451.99 197.089  21
   0  19   2 3369.58 194.294  21
   0  19   2 3480.68 138.299   2
   0 -19   2 3275.27 204.412   4
   0  19  -2 3640.78 212.108  20
   0 -19   2 3608.62 174.538   3
   0 -19  -2 3584.72 128.601   3
   0 -19  -2 3304.57 179.937   4
   0 -19  -2 3561.70 187.560  20
   0  19  -2 3662.86 192.941   2
   0  19   3 203.754 49.3583  20
   0  19  -3 281.850 68.7829  20
   0 -19   3 207.934 26.1978  24
   0 -19  -3 210.378 28.0096   3
   0  19  -3 223.988 54.8541   2
   0 -19  -3 161.795 44.2401  20
   0  19   3 177.318 53.1635  21
   0 -19  -3 104.558 40.5820  21
   0  19  -3 291.405 67.7845  21
   0 -19  -3 193.883 46.0148   4
   0 -19   3 156.174 57.0165   4
   0 -19   3 124.950 42.8873   3
   0  19  -4 21700.8 591.929   3
   0  19  -4 21846.7 630.381  20
   0  19  -4 22823.7 609.325  21
   0  19  -4 22544.9 608.476   2
   0 -19   4 22711.8 425.446  24
   0 -19  -4 22622.9 599.098  21
   0 -19  -4 21916.0 524.217   4
   0 -19  -4 22595.4 419.063   3
   0 -19   4 22536.9 648.495   4
   0 -19  -4 22443.3 411.079   1
   0 -19  -4 22480.3 417.199   3
   0 -19   4 22460.6 586.390   3
   0  19  -4 22214.5 418.027   1
   0 -19  -4 22771.1 573.802  20
   0 -19  -5 148.277 20.8379   3
   0 -19  -5 120.790 25.4962   1
   0  19  -5 108.017 59.4346  20
   0 -19  -5 186.138 24.1005   3
   0 -19  -5 137.874 37.0127   4
   0  19  -5 181.669 32.9034   1
   0 -19  -5 262.083 56.9334  21
   0 -19   5 110.878 48.0499   3
   0 -19  -5 99.5042 38.5604  20
   0  19  -5 213.819 59.6099  21
   0  19  -5 158.035 54.5887   3
   0  19  -5 170.312 59.9173   2
   0 -19   5 166.243 28.9062  24
   0 -19  -5 215.544 39.0735  18
   0 -19   5 203.453 64.0565   4
   0  19  -5 158.294 34.7596  18
   0 -19   6 8996.86 222.431  24
   0 -19  -6 8668.76 319.940  20
   0  19  -6 8358.22 360.563   2
   0  19  -6 8688.95 261.955   1
   0 -19  -6 8494.99 273.376  18
   0 -19   6 8614.68 251.193  23
   0 -19  -6 8303.23 197.076   3
   0 -19  -6 8330.81 345.094  21
   0 -19   6 8382.16 349.634   3
   0 -19  -6 8271.93 196.030   3
   0  19  -6 8375.34 376.210  20
   0  19  -6 8521.75 357.487  21
   0 -19  -6 8774.53 260.089   1
   0  19  -6 9061.12 372.342   3
   0 -19   6 8034.36 380.519   4
   0  19  -6 8530.24 279.919  18
   0 -19  -7 329.666 65.7501  21
   0  19  -7 334.897 59.7504  18
   0 -19  -7 191.493 45.1284  18
   0  19  -7 301.092 66.7793   3
   0  19  -7 311.228 40.2720   6
   0 -19  -7 281.469 46.2929   1
   0  19  -7 321.054 52.9668   1
   0  19  -7 248.838 66.0540  21
   0 -19   7 307.271 48.7918  23
   0 -19   7 397.033 76.0974   3
   0 -19  -7 324.506 59.3327  20
   0 -19   7 368.078 45.6182  24
   0  19  -7 327.545 44.5786  14
   0  19  -8 6339.71 196.165   6
   0 -19   8 6199.22 219.097  23
   0  19   8 6010.94 179.670  13
   0  19  -8 6321.25 202.953  14
   0  19   8 6398.71 154.471  19
   0 -19   8 6402.84 198.135  24
   0 -19  -8 5728.08 252.838  20
   0  19  -9 4004.68 160.086  14
   0 -19   9 4213.47 128.755  19
   0  19  -9 4098.85 159.801  15
   0  19   9 4188.10 128.681  19
   0 -19   9 4193.76 180.532  23
   0  19   9 4033.95 146.668  13
   0  19  -9 4110.36 159.551   6
   0  19 -10 14354.2 360.640   6
   0  19  10 13893.8 336.334  13
   0 -19  10 14151.0 388.390  23
   0  19 -10 14038.9 350.060  15
   0  19  11 295.601 35.1615   7
   0  19 -11 324.328 51.3830   6
   0 -19  11 250.926 51.1924  23
   0  19 -11 291.245 46.7179  15
   0  19  11 242.716 42.0716  13
   0  19 -12 13158.6 336.353  15
   0  19  12 13061.1 306.610  17
   0  19  12 13196.0 329.826  13
   0  19  12 13366.9 308.610   7
   0  19 -12 12913.2 364.795   6
   0 -19  12 13046.7 386.904  23
   0 -19  12 12828.9 299.945   7
   0  19 -13 612.019 82.1009   6
   0  19  13 711.101 61.9694   7
   0 -19  13 673.223 59.6365   7
   0 -19  13 674.467 86.4084  23
   0  19 -13 791.067 70.4453  15
   0  19  13 673.370 59.8247  17
   0  19 -14 677.241 84.8876   6
   0 -19  14 607.706 59.9877   7
   0 -19  14 632.962 83.7343  23
   0  19 -14 567.442 56.6611  22
   0  19  14 513.864 57.2596   7
   0 -19 -14 656.478 62.1090  22
   0  19 -15 218.495 38.4932  22
   0 -19  15 222.377 59.9551   8
   0  19  15 227.100 41.8144   9
   0 -19  15 222.597 51.7422  23
   0  19 -15 191.622 53.4485   6
   0 -19  15 222.674 39.4048   7
   0  19  15 222.888 41.4218   7
   0 -19 -15 246.448 40.2854  22
   0  19 -16 17862.4 472.515   6
   0 -19  16 17563.8 401.290   7
   0 -19  16 19050.6 499.006   8
   0 -19  16 17821.0 453.605  23
   0  19 -16 18452.3 403.844  22
   0  19  16 17572.6 408.409   7
   0 -19 -16 18604.1 402.086  22
   0 -19 -17 814.508 62.1113  22
   0  19  17 717.585 62.0202   7
   0 -19  17 802.762 64.9318   7
   0  19 -17 939.614 97.1738   6
   0 -19  17 765.364 72.5372  23
   0  19 -17 778.675 60.3153  22
   0 -19  17 883.597 95.8789   8
   0 -19  18 651.622 54.2472   7
   0 -19  18 822.204 89.9808   8
   0 -19  18 748.572 63.0190  23
   0  19  18 760.452 60.3414   7
   0  19 -18 770.596 80.3282   6
   0 -19  19 58.2159 38.6737   8
   0 -19  19-58.6809 24.1260   7
   0  19 -19 32.8753 29.0596   6
   0  19 -20 2257.78 110.330   6
   0 -19  20 2528.85 125.711   8
   0 -19  21 176.661 33.2446   8
   0  19 -21 155.970 25.8558   6
   0  20   0 59546.6 1205.61  20
   0 -20   0 59877.7 1075.89   3
   0 -20   0 56349.2 1193.39   4
   0  20   0 61096.2 1127.04   2
   0  20   0 58894.2 1182.86  21
   0  20   1 1281.36 92.9485   2
   0  20   1 1396.19 123.010  21
   0 -20  -1 1371.15 120.706  20
   0 -20  -1 1300.71 119.540  21
   0  20   1 1371.32 124.061  20
   0  20  -1 1411.43 125.088  21
   0 -20   1 1242.42 97.1354   3
   0 -20  -1 1490.95 88.5847   3
   0  20  -1 1462.24 115.261   2
   0 -20   1 1502.08 135.587   4
   0 -20  -1 1277.54 116.004   4
   0  20  -1 1406.46 130.531  20
   0 -20   2 63483.9 1321.98   4
   0 -20  -2 65728.1 1262.35  20
   0  20  -2 64078.5 1315.70  20
   0  20   2 65291.3 1133.71   2
   0 -20  -2 61737.5 1242.77   4
   0 -20   2 65090.8 1221.97   3
   0  20  -2 66738.2 1268.43   2
   0  20  -2 66186.6 1292.61  21
   0  20   2 62870.2 1279.02  20
   0 -20  -2 65611.2 1104.86   3
   0  20   2 63890.3 1283.04  21
   0 -20  -2 66553.3 1280.30  21
   0  20   3 383.883 69.6182  21
   0  20  -3 340.933 70.9450  20
   0 -20   3 353.071 32.9978  24
   0 -20   3 278.701 64.9177   4
   0  20  -3 297.463 60.9094   2
   0 -20   3 281.390 56.6207   3
   0 -20  -3 270.388 57.8798   4
   0 -20  -3 282.546 31.0477   3
   0  20  -3 227.814 53.5221  21
   0 -20  -3 274.968 59.4902  21
   0 -20  -3 321.911 56.6736  20
   0  20  -4 11013.2 206.503   1
   0 -20  -4 12593.5 386.316  20
   0  20  -4 12782.1 411.338   3
   0 -20  -4 12692.2 229.117   3
   0  20  -4 12865.5 420.894  21
   0 -20  -4 13239.4 417.815  21
   0  20  -4 13557.7 434.186   2
   0 -20  -4 11841.2 343.600   4
   0 -20   4 12534.8 396.360   3
   0  20  -4 11508.7 209.988   1
   0 -20  -4 12607.8 231.641   3
   0 -20   4 12976.6 253.412  24
   0 -20   4 12292.5 450.982   4
   0  20  -4 13224.1 451.974  20
   0  20  -5 871.310 106.135  21
   0  20  -5 965.638 114.694   3
   0  20  -5 792.909 113.776  20
   0 -20  -5 727.648 36.3176   3
   0 -20  -5 864.581 96.8681  20
   0 -20   5 787.056 104.380   3
   0 -20  -5 818.798 38.1922   3
   0 -20  -5 830.396 104.341  21
   0 -20   5 963.210 60.1390  24
   0 -20  -5 950.042 61.0096   1
   0  20  -5 812.365 109.461   2
   0 -20   5 830.270 122.470   4
   0 -20  -5 852.267 77.1754   4
   0  20  -5 916.459 61.6436   1
   0  20  -6 1862.71 91.8108   6
   0  20  -6 2077.14 104.968  14
   0  20  -6 2034.50 169.194   3
   0  20  -6 2017.84 108.416   1
   0 -20   6 1839.06 155.313   3
   0  20  -6 1533.67 158.063  20
   0  20  -6 2020.37 120.405  18
   0 -20  -6 2342.86 154.674  20
   0 -20  -6 1881.56 156.531  21
   0 -20   6 1971.88 92.8202  24
   0 -20  -6 2025.95 105.689   1
   0 -20   6 1996.16 117.499  23
   0 -20  -6 1941.40 113.801  18
   0  20  -6 2066.87 167.180  21
   0  20  -7 447.303 48.9637   6
   0 -20   7 457.423 60.2839  23
   0  20  -7 388.157 84.3793  21
   0 -20  -7 490.660 73.6147  20
   0 -20   7 455.328 49.2505  24
   0 -20  -7 270.898 60.5872  21
   0  20   7 540.338 48.2785  13
   0  20  -7 485.940 55.5924  14
   0  20  -8 5120.51 183.623  14
   0 -20   8 5067.19 174.192  24
   0 -20   8 4986.02 197.359  23
   0  20  -8 5060.83 173.803   6
   0  20   8 4889.09 162.479  13
   0  20   9 332.442 43.3964  13
   0  20  -9 375.679 52.6052   6
   0  20  -9 342.972 48.7803  15
   0  20  -9 351.379 47.9977  14
   0 -20   9 238.281 48.2878  23
   0 -20  10 51134.9 992.244  23
   0  20 -10 50738.6 948.903   6
   0  20 -10 51158.5 939.357  15
   0  20  10 49625.8 915.889  13
   0  20  11 73.8785 32.9346  13
   0  20 -11 65.8785 41.1005   6
   0 -20  11 61.3042 42.6193  23
   0  20 -11 62.9505 24.6778  15
   0  20 -12 6070.60 234.394   6
   0  20  12 6144.10 205.791  13
   0  20 -12 6370.40 215.240  15
   0 -20  12 6535.09 256.122  23
   0  20 -13 945.474 93.4503   6
   0  20 -13 1007.11 71.9898  22
   0 -20  13 1025.15 101.445  23
   0 -20 -13 1128.97 73.2569  22
   0  20 -13 958.694 77.9429  15
   0  20  13 1015.85 73.7143   7
   0 -20  13 1081.29 72.4874   7
   0 -20  14 475.365 78.0625  23
   0  20 -14 425.513 48.6462  22
   0  20  14 557.623 57.1006   7
   0  20 -14 523.721 76.2892   6
   0 -20  14 552.464 54.9425   7
   0 -20 -14 567.392 54.3373  22
   0 -20  15 2071.76 147.275   8
   0  20  15 2051.61 107.752   7
   0 -20  15 2188.76 140.458  23
   0 -20 -15 2286.69 106.124  22
   0 -20  15 2208.71 106.174   7
   0  20 -15 2236.08 107.358  22
   0  20 -15 2052.74 140.676   6
   0 -20  16 1382.45 124.124   8
   0  20 -16 1217.58 110.907   6
   0 -20  16 1173.33 99.1618  23
   0 -20  16 1119.10 76.8386   7
   0  20 -16 1219.35 75.5376  22
   0 -20 -16 1172.83 73.1573  22
   0  20  16 1241.26 82.3108   7
   0 -20  17 49.2160 25.9979   7
   0 -20  17 99.5082 48.0532   8
   0  20 -17 48.4815 44.2588   6
   0  20  17 20.9769 18.8987   7
   0 -20  17 65.9231 34.1903  23
   0  20 -18 5695.06 216.733   6
   0 -20  18 5752.77 179.129  23
   0 -20  18 5484.10 157.462   7
   0 -20  18 5829.02 230.513   8
   0  20 -19 165.422 43.3178   6
   0 -20  19 112.994 39.7743   8
   0  20 -20 5034.00 167.320   6
   0 -20  20 5178.52 182.627   8
   0 -20  21 73.9297 27.6020   8
   0  20 -21 33.3732 16.0061   6
   0 -21   0 37.1991 42.8765   4
   0  21   0 27.5955 35.6217  20
   0  21   0 83.6430 34.7104  21
   0 -21   0 41.7132 25.0053   3
   0  21   0 4.27227 24.3564   2
   0  21   1 2410.69 166.423  21
   0  21   1 2519.85 135.485   2
   0  21   1 2238.82 164.763  20
   0 -21  -1 2272.89 111.518   3
   0 -21   1 2421.00 178.018   4
   0 -21  -1 2556.66 167.177  21
   0 -21  -1 2313.95 160.013  20
   0 -21   1 2345.45 135.123   3
   0 -21  -1 2378.83 165.273   4
   0  21  -1 2670.07 161.499   2
   0  21  -1 2279.86 169.453  20
   0  21  -1 2461.23 168.127  21
   0 -21  -2 101.579 45.1948  21
   0 -21   2 102.082 22.0019  24
   0  21   2 22.0631 33.2672  21
   0  21   2 122.479 43.6644  20
   0 -21  -2 48.4119 35.4715   4
   0  21  -2 37.6073 28.6644   2
   0  21   2 57.7444 26.3033   2
   0  21  -2-2.46722 35.9179  21
   0 -21  -2 18.5626 26.3819  20
   0  21  -2 36.3653 34.5822  20
   0 -21   2 51.2707 36.0586   3
   0 -21  -2 135.145 28.6956   3
   0 -21   2 24.5853 47.0370   4
   0 -21   3-12.8564 38.7854   4
   0 -21  -3 7.28411 30.0968  21
   0  21   3 0.18694 42.0477  21
   0 -21  -3 22.5629 15.6700   3
   0  21  -3-12.7891 32.1072  21
   0 -21   3 25.9571 32.5665   3
   0 -21  -3-11.6355 27.7491   4
   0 -21   3 29.6686 17.0294  24
   0  21  -3 7.88384 42.5033  20
   0 -21  -3 13.9006 27.4154  20
   0  21  -3-45.1743 33.6902   2
   0 -21  -4 96507.5 1609.90  20
   0 -21   4 96502.2 1624.50   3
   0  21  -4 97008.1 1683.05   2
   0 -21  -4 94723.8 1639.73  21
   0  21  -4 100507. 1743.24  20
   0 -21  -4 93853.9 1538.35   4
   0 -21   4 93576.2 1382.54  24
   0 -21   4 97359.2 1752.88   4
   0  21  -4 96531.9 1676.49  21
   0  21  -5 1711.78 165.516  20
   0 -21   5 1940.90 154.493   3
   0 -21   5 1856.03 86.3908  24
   0 -21  -5 1732.35 145.241  21
   0 -21  -5 1956.46 143.622  20
   0  21  -5 1896.47 157.284  21
   0  21  -5 2017.07 163.793   3
   0  21  -5 2004.09 104.070  14
   0  21  -5 2027.91 168.391   2
   0  21  -5 1805.43 77.7553   1
   0 -21  -5 1680.01 108.438   4
   0  21  -6 136312. 2504.52  21
   0 -21  -6 135381. 2476.11  21
   0 -21   6 133404. 2311.55  23
   0  21  -6 136096. 2261.62   6
   0  21  -6 136134. 2517.96   3
   0 -21  -6 137974. 2423.20  20
   0 -21   6 141024. 2256.94  24
   0 -21   6 142115. 2499.53   3
   0  21   6 144616. 2259.13  13
   0  21  -7 1162.95 82.7178  15
   0 -21   7 1337.79 81.7962  24
   0 -21   7 1258.42 93.5137  23
   0 -21  -7 1220.16 127.716  21
   0  21  -7 1214.58 78.3765   6
   0  21   7 1239.41 76.1846  13
   0 -21  -7 1231.77 112.391  20
   0  21  -7 1384.57 92.7873  14
   0  21   8 2196.12 108.482  13
   0 -21   8 2118.78 109.716  24
   0  21  -8 2255.89 113.503   6
   0 -21   8 2319.23 133.661  23
   0  21  -8 2183.38 116.704  15
   0  21  -8 2171.18 117.681  14
   0  21  -9 392.891 54.3310   6
   0  21  -9 305.028 46.8877  14
   0  21  -9 423.586 56.8372  15
   0  21   9 361.904 46.6110  13
   0 -21   9 429.425 61.2910  23
   0  21 -10 24460.7 541.064   6
   0  21  10 24416.7 516.296  13
   0  21 -10 25482.8 539.019  15
   0 -21  10 23571.3 570.839  23
   0  21 -11 135.479 42.7876   6
   0 -21  11 109.057 49.5772  23
   0  21  11 84.8070 32.4707  13
   0  21 -11 57.1973 29.3144  15
   0  21 -12 542.274 60.7119  15
   0  21  12 556.238 63.3192  13
   0  21 -12 489.546 68.0621   6
   0  21 -12 537.723 49.3181  22
   0 -21  12 544.385 80.7829  23
   0  21 -13 505.363 60.2062  15
   0 -21  13 475.720 71.6527  23
   0  21 -13 436.124 44.4306  22
   0  21 -13 507.354 72.1875   6
   0 -21 -13 524.909 48.9098  22
   0  21 -14 17755.1 387.417  22
   0  21  14 17884.9 390.220   7
   0  21 -14 17372.1 465.715   6
   0 -21  14 17961.3 485.426   8
   0 -21  14 17691.4 478.139  23
   0  21 -14 19083.7 412.462  15
   0 -21  15 807.816 95.0620   8
   0 -21  15 789.172 87.7266  23
   0  21 -15 668.546 83.1871   6
   0 -21  15 786.780 59.8439   7
   0  21  15 777.960 63.2797   7
   0 -21  16 2940.23 169.935   8
   0  21  16 2731.13 116.609   7
   0  21 -16 2978.28 163.927   6
   0 -21  16 2965.49 115.789   7
   0 -21  16 2605.44 144.538  23
   0  21 -17 815.252 86.5589   6
   0 -21  17 744.892 72.6030  23
   0  21 -18 2148.18 128.175   6
   0 -21  18 2246.63 137.392   8
   0 -21  18 2109.32 101.648  23
   0  21 -19 49.8558 32.6515   6
   0 -21  19 60.9344 39.1910   8
   0  21 -20 2051.55 98.9304   6
   0 -21  20 2248.64 112.513   8
   0  21 -21 1125.70 57.7480   6
   0 -21  21 1163.97 66.2597   8
   0 -22   0 92.0142 44.6005   4
   0  22   0 234.685 68.6581  20
   0  22   0 177.232 55.2206  21
   0 -22   0 111.420 30.7265   3
   0  22   1 2067.88 161.195  20
   0 -22  -1 2231.66 108.810   3
   0 -22   1 1915.96 162.401   4
   0  22   1 2039.07 157.431  21
   0  22  -1 2085.39 145.403   2
   0  22   1 2226.00 129.100   2
   0 -22  -1 2089.30 154.452  21
   0  22  -1 2063.90 157.678  21
   0 -22  -1 1963.88 152.160   4
   0 -22   1 2149.18 130.160   3
   0  22  -1 2190.05 171.279  20
   0 -22   2 6182.95 309.160   4
   0 -22  -2 5617.82 258.620   4
   0  22   2 6093.63 282.250  20
   0  22   2 6434.26 206.598   2
   0 -22  -2 6125.53 269.453  20
   0 -22  -2 6488.35 281.922  21
   0 -22   2 6291.01 152.285  24
   0  22  -2 6463.97 289.025  21
   0  22  -2 6122.41 272.939   2
   0 -22  -2 6410.14 177.635   3
   0  22   2 6372.63 288.432  21
   0 -22   2 6563.71 253.746   3
   0  22  -2 6137.77 299.541  20
   0 -22  -3 82.8747 38.1968   4
   0 -22  -3 31.0589 37.0264  20
   0  22  -3 114.976 53.7274  20
   0 -22  -3 59.1598 12.0998   3
   0  22   3 80.6766 40.2147  21
   0 -22  -3 100.906 42.0299  21
   0 -22   3 61.9995 50.1361   4
   0 -22   3 92.3695 22.7527  24
   0 -22   3 45.4301 27.2886   3
   0  22  -3-0.19743 30.9983  21
   0  22  -3 30.4137 32.1529   2
   0 -22  -4 17692.0 528.776  21
   0 -22   4 18009.6 515.938   3
   0 -22  -4 17971.7 470.278   4
   0  22  -4 19427.0 407.909  15
   0  22  -4 17196.2 573.153  20
   0 -22  -4 17753.2 503.511  20
   0 -22   4 19057.0 372.524  24
   0  22  -4 17729.7 546.630  21
   0  22  -4 18594.1 406.926  14
   0 -22   4 18066.8 595.252   4
   0  22  -4 18150.0 551.288   2
   0  22  -5 1938.30 104.350  14
   0 -22  -5 1616.57 129.026  20
   0 -22   5 1990.42 89.0366  24
   0  22  -5 1805.42 165.806  20
   0  22  -5 1916.80 101.718  15
   0  22   5 1902.02 91.3913  13
   0  22  -5 2014.43 165.221  21
   0 -22   5 1765.62 146.326   3
   0  22  -5 1965.98 93.3568   6
   0 -22  -5 1820.13 149.776  21
   0  22  -6 9896.19 273.061  15
   0  22  -6 10368.4 280.209  14
   0  22  -6 9210.94 370.885   3
   0 -22   6 10113.9 252.061  24
   0  22   6 10291.6 258.331  13
   0  22  -6 9991.69 257.780   6
   0  22  -6 9314.54 374.320  21
   0 -22   6 9777.28 368.492   3
   0 -22  -6 9815.95 336.814  20
   0 -22  -6 9439.40 363.016  21
   0 -22   6 10340.6 298.344  23
   0 -22   7 789.701 79.9949  23
   0 -22   7 835.268 63.8094  24
   0  22  -7 837.557 67.8886   6
   0  22  -7 719.121 70.6145  14
   0  22   7 749.246 62.7063  13
   0  22  -7 745.256 69.1895  15
   0  22  -8 36730.8 714.637  14
   0  22  -8 37027.9 709.149  15
   0  22  -8 35426.6 690.468   6
   0 -22   8 34955.6 681.616  24
   0  22   8 34581.3 678.249  13
   0 -22   8 34896.7 735.449  23
   0  22  -9 998.438 85.4463  14
   0  22  -9 834.408 76.6671   6
   0  22   9 1005.77 77.7713  13
   0 -22   9 1011.90 95.0424  23
   0  22  -9 963.291 83.4254  15
   0 -22  10 3572.94 183.334  23
   0  22 -10 3345.43 158.778   6
   0  22 -10 3333.73 154.802  15
   0  22  10 3272.34 144.859  13
   0 -22  11 2495.64 156.238  23
   0  22 -11 2365.55 130.707  15
   0  22 -11 2226.14 133.647   6
   0  22  11 2300.67 121.404  13
   0 -22  12 19034.8 502.662  23
   0  22 -12 20009.5 456.110  15
   0  22  12 18695.9 432.783  13
   0  22 -12 18612.0 479.451   6
   0  22 -13 71.7993 40.8378   6
   0 -22  13 6.22131 41.1673   8
   0 -22  13 57.8930 46.0709  23
   0  22 -13 45.9028 31.8595  15
   0 -22  14 336.314 78.6289  23
   0  22 -14 146.993 58.7870   6
   0 -22  14 190.802 62.6221   8
   0  22 -14 213.385 45.3643  15
   0 -22  15 311.159 58.0856  23
   0  22 -15 297.453 65.1454   6
   0 -22  15 316.351 68.5640   8
   0 -22  16 2507.80 140.551  23
   0  22 -16 2735.69 155.420   6
   0 -22  16 2729.44 162.606   8
   0  22 -17 72.9625 43.9825   6
   0 -22  17 3.40571 26.8061  23
   0 -22  17 17.6452 39.7379   8
   0  22 -18 694.113 74.1338   6
   0 -22  18 715.608 80.7673   8
   0 -22  18 583.614 49.8896  23
   0  22 -19 5.88513 26.0460   6
   0 -22  19 21.1948 31.5135   8
   0  22 -20 168.448 33.2736   6
   0 -22  20 112.654 33.2208   8
   0  22 -21 423.102 33.4187   6
   0 -22  21 504.299 41.6929   8
   0 -23   0 7.28130 31.8913   4
   0  23   0-21.3589 28.6513  21
   0  23   0-1.86175 35.0633  20
   0 -23   0 4.14227 21.4964   3
   0  23   1 173.897 53.4080  21
   0 -23  -1 143.096 48.9720   4
   0  23   1 193.761 57.4761  20
   0  23  -1 203.553 65.6909  20
   0  23  -1 195.349 60.1491  21
   0 -23   1 211.039 60.5884   4
   0 -23  -1 210.135 36.0958   3
   0  23   1 132.900 34.5374   2
   0 -23  -1 158.241 53.7789  21
   0 -23   1 202.955 42.2816   3
   0  23  -1 231.225 54.8440   2
   0 -23   2 21565.0 394.125  24
   0 -23  -2 21246.3 583.066  21
   0 -23  -2 20296.7 565.689   4
   0  23  -2 20604.4 619.115  20
   0  23  -2 20909.2 597.161  21
   0  23  -2 22188.8 446.662  15
   0  23   2 21873.7 604.427  21
   0  23   2 20413.6 590.041  20
   0  23   2 20324.6 459.529   2
   0 -23   2 20446.9 627.329   4
   0 -23  -2 21872.9 415.912   3
   0 -23  -2 21167.0 570.847  20
   0 -23   2 22255.2 538.116   3
   0  23  -2 22768.0 595.533   2
   0 -23  -3 272.842 53.2324   4
   0  23   3 349.868 72.5231  21
   0 -23   3 327.645 61.9437   3
   0  23  -3 349.613 43.6703  15
   0  23  -3 218.882 65.7363  20
   0  23  -3 388.626 73.5351   2
   0 -23   3 169.780 61.9804   4
   0  23  -3 310.317 44.4217  14
   0 -23  -3 323.111 65.9001  20
   0 -23   3 329.267 33.8984  24
   0 -23  -3 260.167 63.2329  21
   0  23  -3 242.197 63.8532  21
   0  23  -4 11124.6 406.944   2
   0  23  -4 10234.2 391.959  21
   0 -23  -4 10968.8 389.024  21
   0 -23  -4 10933.7 366.590  20
   0 -23   4 11113.4 376.101   3
   0  23  -4 11279.8 292.329  14
   0  23  -4 10470.3 424.882  20
   0  23   4 11270.4 273.760  13
   0 -23  -4 10983.0 339.652   4
   0  23  -4 11601.4 290.390  15
   0  23  -4 11271.9 261.188   6
   0 -23   4 10417.0 249.261  24
   0 -23   5 11502.4 264.502  24
   0  23  -5 11749.4 298.387  15
   0  23  -5 11350.3 298.601  14
   0  23   5 11284.6 277.385  13
   0 -23  -5 10368.7 381.136  21
   0  23  -5 10979.6 403.548  21
   0 -23  -5 10585.9 355.450  20
   0  23  -5 10772.1 269.248   6
   0 -23   5 10407.8 374.586   3
   0  23  -6 9115.58 258.256  15
   0  23  -6 8845.08 260.905  14
   0 -23   6 8478.33 227.472  24
   0 -23  -6 8173.96 328.682  21
   0  23   6 8116.84 232.133  13
   0 -23   6 8600.66 275.180  23
   0  23  -6 8660.69 237.853   6
   0  23   7-22.0802 28.1157  13
   0 -23   7 34.8619 21.9706  24
   0  23  -7 32.0882 25.0362  14
   0  23  -7 45.3524 31.9262  15
   0 -23   7 20.3852 34.9311  23
   0  23  -7 59.9058 31.6982   6
   0 -23   8 396.866 67.4080  23
   0  23  -8 376.230 59.4710  14
   0  23  -8 255.210 42.9452   6
   0  23   8 337.428 51.8534  13
   0 -23   8 281.204 44.9420  24
   0  23  -8 333.274 53.6503  15
   0  23  -9 379.959 58.3909  15
   0  23   9 485.340 57.0434  13
   0  23  -9 367.814 52.9094   6
   0 -23   9 463.804 70.6285  23
   0 -23  10 35655.0 765.414  23
   0  23 -10 36082.1 721.266  15
   0  23 -10 34816.6 718.891   6
   0  23  10 33898.3 688.727  13
   0  23 -11 2528.44 143.153   6
   0  23  11 2655.05 131.583  13
   0  23 -11 2633.14 140.248  15
   0 -23  12 583.631 87.1482  23
   0 -23  12 543.881 71.9110   8
   0  23 -12 556.965 72.2052   6
   0  23  12 582.949 61.8392  13
   0  23 -12 313.574 55.9706  15
   0  23 -13 1340.09 93.0274  15
   0 -23  13 1317.20 116.378  23
   0  23 -13 1206.02 108.909   6
   0 -23  13 1282.60 109.884   8
   0  23 -14 60395.9 1205.91   6
   0 -23  14 62762.8 1219.03   8
   0 -23  14 63925.8 1223.04  23
   0  23 -15 3336.07 176.630   6
   0 -23  15 3683.17 189.317   8
   0 -23  15 3515.90 178.571  23
   0 -23  16 2231.60 145.421   8
   0 -23  16 2115.38 128.099  23
   0  23 -16 2136.28 140.499   6
   0 -23  17-8.72002 45.1898   8
   0 -23  17-15.3191 29.5441  23
   0  23 -17 60.6623 46.1661   6
   0  23 -18 1595.79 104.891   6
   0 -23  18 1671.74 112.069   8
   0 -23  18 1592.64 79.8493  23
   0  23 -19 16.7615 26.2416   6
   0 -23  19 97.2447 34.2686   8
   0 -23  20 5906.18 181.094   8
   0  23 -20 5564.53 165.091   6
   0 -23  21 838.053 49.9722   8
   0  24   0 3935.09 193.951   2
   0  24   0 3975.53 235.310  20
   0 -24   0 4305.16 167.548   3
   0  24   0 4399.35 145.451  15
   0 -24   0 3741.53 225.594   4
   0  24   0 3720.56 218.699  21
   0  24  -1 103.779 41.8618   2
   0 -24   1 165.570 58.0377   4
   0  24  -1 62.8500 30.9840  20
   0  24   1 99.4861 32.4236   2
   0  24  -1 48.5634 33.8762  21
   0  24   1 122.643 50.8155  20
   0  24  -1 81.3290 26.0172  15
   0  24  -1 145.737 36.8527  14
   0 -24   1 80.8274 27.3995   3
   0  24   1 127.985 48.7730  21
   0 -24  -1 66.3377 37.8532   4
   0 -24   2 42633.8 708.107  24
   0 -24  -2 41241.0 916.008  21
   0  24   2 39611.7 936.321  20
   0  24  -2 44397.9 774.780  15
   0  24   2 39597.8 930.117  21
   0  24  -2 42602.0 771.612  14
   0  24  -2 39918.2 971.701  20
   0  24  -2 42234.4 926.588   2
   0  24  -2 40137.4 932.990  21
   0 -24   2 42362.5 853.588   3
   0  24   2 41061.8 775.701   2
   0 -24   2 39957.1 979.403   4
   0 -24  -2 37492.9 893.087   4
   0 -24  -3 544.366 74.8928  20
   0  24  -3 770.716 98.3591   2
   0 -24  -3 649.288 82.9304   4
   0 -24  -3 756.465 92.3487  21
   0  24   3 736.142 61.8500  13
   0 -24   3 771.219 50.7974  24
   0  24  -3 829.177 105.263  21
   0  24   3 784.034 98.5530  21
   0  24  -3 733.391 106.297  20
   0  24  -3 722.698 62.5868  15
   0  24  -3 722.213 53.9767   6
   0  24  -3 775.992 67.6891  14
   0 -24   3 723.492 84.1762   3
   0  24  -4 4975.22 177.444  14
   0  24  -4 4728.90 172.431  15
   0 -24   4 4855.43 145.270  24
   0  24   4 5068.01 169.653  13
   0 -24  -4 4361.06 228.553  21
   0  24  -4 4689.27 153.788   6
   0 -24   4 4126.96 212.911   3
   0  24  -4 4292.03 238.868  21
   0 -24  -4 4637.27 219.998  20
   0 -24  -5 2727.06 178.392  21
   0  24  -5 3177.91 127.833   6
   0 -24   5 3260.62 119.950  24
   0  24   5 3239.60 133.651  13
   0  24  -5 3338.24 143.423  15
   0  24  -5 2670.64 185.532  21
   0  24  -5 3183.93 144.411  14
   0 -24   5 2884.87 180.694   3
   0  24  -6 28756.1 593.995  15
   0  24  -6 28602.8 565.894   6
   0  24   6 27800.0 568.422  13
   0 -24   6 28641.2 617.882  23
   0 -24   6 28592.9 551.079  24
   0 -24   6 27839.0 521.907   8
   0  24  -6 28615.2 598.106  14
   0 -24   7 5197.67 175.330  24
   0  24  -7 5441.37 186.511   6
   0  24   7 5321.06 186.158  13
   0 -24   7 5105.33 166.218   8
   0  24  -7 5233.72 201.591  14
   0 -24   7 5315.28 214.768  23
   0  24  -7 5292.42 198.952  15
   0 -24   8 512.365 73.5906  23
   0 -24   8 547.267 56.2172  24
   0  24  -8 441.113 61.5248  14
   0  24  -8 618.942 67.3799  15
   0  24  -8 525.282 59.1841   6
   0  24   8 536.285 61.4885  13
   0  24   9 75.9799 36.1120  13
   0  24  -9 59.6391 33.7909   6
   0  24  -9 142.711 44.5592  15
   0 -24   9 144.368 54.5629  23
   0 -24  10 828.664 100.407  23
   0  24  10 714.164 72.5592  13
   0  24 -10 674.029 75.3322   6
   0 -24  10 740.679 76.6990   8
   0  24 -10 722.047 77.9582  15
   0  24 -11 487.093 68.0384   6
   0  24  11 449.855 55.9663  13
   0 -24  11 581.242 72.5100   8
   0 -24  11 556.875 80.8942  23
   0  24 -11 514.478 66.6412  15
   0 -24  12 6177.99 257.656  23
   0  24  12 6120.55 209.761  13
   0 -24  12 6222.94 238.815   8
   0  24 -12 6077.96 241.115   6
   0  24 -12 6210.27 226.442  15
   0 -24  13 531.413 77.0443  23
   0  24 -13 713.572 71.8315  15
   0  24 -13 675.183 82.5204   6
   0 -24  13 651.087 82.0263   8
   0  24 -14 926.691 77.8144  15
   0  24 -14 959.793 100.369   6
   0 -24  14 1148.45 113.862  23
   0 -24  14 1128.67 108.016   8
   0  24 -15 2634.06 152.639   6
   0 -24  15 2600.25 152.348  23
   0 -24  15 2575.79 155.432   8
   0 -24  16 27118.6 585.238  23
   0 -24  16 28055.6 623.623   8
   0 -24  17-38.6149 40.5635   8
   0  24 -17-4.46543 36.2597   6
   0 -24  17 16.4036 26.6415  23
   0 -24  18 302.673 35.0531  23
   0 -24  18 450.381 61.3776   8
   0  24 -18 418.521 56.7177   6
   0  24 -19 21.7958 25.6825   6
   0 -24  19 32.6788 33.4696   8
   0 -24  20 13079.5 297.060   8
   0  24 -20 12780.3 281.648   6
   0  25   0 13.5774 21.1621  15
   0  25   0-37.5811 21.3196   2
   0  25   0 55.3730 49.3711  20
   0 -25   0-21.6125 39.0997   4
   0  25  -1 150.261 52.2216  21
   0  25   1 251.542 46.2821   2
   0  25   1 150.281 33.6596  15
   0  25   1 28.2968 34.5223  20
   0  25  -1 234.103 40.9536  14
   0  25   1 180.378 51.7792  21
   0 -25   1 172.217 22.0210  24
   0  25  -1 188.438 49.7386   2
   0  25  -1 153.390 32.9398  15
   0 -25  -1 186.311 56.0077   4
   0  25  -1 86.3237 43.0204  20
   0 -25   1 128.929 60.2586   4
   0  25  -2 8978.32 350.335  21
   0 -25  -2 9052.85 337.245   4
   0  25  -2 8857.89 372.046  20
   0  25   2 9727.26 239.962  12
   0  25  -2 9806.86 352.869   2
   0  25   2 9040.70 355.835  20
   0  25   2 8650.61 346.545  21
   0  25   2 9536.29 236.117  15
   0  25  -2 10222.0 265.768  15
   0  25  -2 10057.3 265.807  14
   0  25  -2 9519.78 228.113   6
   0 -25  -2 9003.17 339.513  21
   0 -25   2 9623.11 210.281  24
   0 -25  -3 12.1278 35.4474   4
   0 -25   3 12.6931 16.1874  24
   0  25   3-48.6850 23.9367  12
   0  25  -3 14.5413 24.3100  15
   0  25  -3 59.3011 39.4824  21
   0  25  -3 2.30186 22.6774  14
   0  25  -3 25.3467 18.7753   6
   0 -25  -3-24.2890 33.8888  20
   0  25   3 4.69496 24.1127  13
   0  25   3 13.0494 33.6694  21
   0  25  -3-45.3083 38.7647   2
   0  25   3 27.4636 20.7082  15
   0 -25   3 12.0846 32.3119   3
   0 -25  -3 4.06450 32.6911  21
   0  25   4 76955.6 1314.41  13
   0  25  -4 78635.3 1329.18  15
   0  25  -4 76883.9 1290.22   6
   0  25  -4 77659.2 1334.47  14
   0 -25   4 77295.1 1265.60  24
   0 -25   4 72585.9 1415.95   3
   0  25  -4 75144.5 1482.90  21
   0  25   4 75049.6 1261.64  12
   0 -25  -4 74425.4 1458.99  21
   0  25  -5 3258.75 152.495  14
   0  25  -5 3773.81 158.178  15
   0  25  -5 3540.77 139.793   6
   0  25   5 3488.38 145.156  13
   0 -25   5 3622.02 128.691  24
   0  25   6 711.938 68.7724  13
   0  25  -6 643.962 67.9178  14
   0  25  -6 626.061 68.0943  15
   0 -25   6 738.598 61.4248  24
   0 -25   6 732.783 84.6517  23
   0 -25   6 719.468 51.8379   8
   0  25  -6 678.542 60.5564   6
   0 -25   7 211.474 37.2399  24
   0  25  -7 299.184 46.4412   6
   0  25  -7 251.446 51.2182  14
   0  25   7 187.409 41.9748  13
   0  25  -7 304.224 50.1826  15
   0 -25   7 268.195 40.2499   8
   0 -25   7 296.810 59.4690  23
   0  25  -8 7739.04 248.477   6
   0 -25   8 8378.02 290.596  23
   0 -25   8 7837.17 235.218   8
   0 -25   8 7975.54 236.138  24
   0  25  -8 8541.24 270.751  15
   0  25   8 8145.92 247.855  13
   0  25   9 569.255 63.1672  13
   0 -25   9 632.453 83.6914  23
   0  25  -9 631.749 74.0411  15
   0 -25   9 455.435 54.4842   8
   0  25  -9 534.608 66.2587   6
   0 -25  10 7761.33 250.125   8
   0  25 -10 7307.19 256.487   6
   0  25 -10 7881.77 263.962  15
   0 -25  10 6852.04 275.722  23
   0  25  10 7435.64 239.283  13
   0  25 -11 1.66791 34.8440   6
   0  25  11-27.9602 28.4631  13
   0 -25  11 24.9022 42.8306  23
   0 -25  11 25.0396 39.6645   8
   0  25 -11 8.30395 31.7423  15
   0 -25  12 1340.51 120.893  23
   0  25  12 1505.06 100.208  13
   0  25 -12 1335.24 102.329  15
   0 -25  12 1418.26 111.080   8
   0  25 -12 1447.71 114.425   6
   0 -25  13 18.9201 39.5883   8
   0  25 -13 51.2855 42.2240   6
   0  25 -13 76.3770 35.8106  15
   0 -25  13 74.6026 45.7089  23
   0 -25  14 12188.2 368.423   8
   0  25 -14 12782.2 377.129   6
   0  25 -14 12920.3 332.403  15
   0 -25  14 12270.0 377.838  23
   0  25 -15 27.9105 42.8553   6
   0 -25  15-16.1005 38.9215  23
   0 -25  15 60.2968 48.0581   8
   0  25 -16 35859.7 735.575   6
   0 -25  16 36112.8 749.464   8
   0  25 -17 514.569 65.2584   6
   0 -25  17 576.601 72.2739   8
   0 -25  17 569.540 58.0847  23
   0  25 -18 24.9882 34.3499   6
   0 -25  18 9.68181 34.2131   8
   0 -25  19 2859.23 127.250   8
   0  25 -19 2814.46 119.255   6
   0  25 -20 26252.8 481.338   6
   0 -25  20 26024.2 494.365   8
   0  26   0 723.063 60.3783  15
   0 -26   0 824.512 102.287   4
   0  26   0 724.351 95.2102  21
   0  26   0 748.001 101.677  20
   0  26   1 883.096 67.2759  15
   0  26  -1 829.699 55.3079   6
   0 -26  -1 605.531 77.7615   4
   0  26  -1 768.088 89.3100   2
   0  26   1 781.513 96.0133  21
   0  26  -1 846.673 97.5227  21
   0  26   1 925.138 107.477  20
   0  26  -1 817.523 68.3314  15
   0  26  -1 681.106 97.7231  20
   0 -26  -2 3787.70 206.116   4
   0 -26  -2 3806.19 207.024  21
   0  26   2 4163.31 146.555  12
   0  26  -2 3829.68 217.448  21
   0  26  -2 4076.46 215.249   2
   0  26  -2 4114.45 136.728   6
   0  26  -2 4069.02 160.440  14
   0  26   2 4092.77 144.390  15
   0  26   2 3936.78 218.838  21
   0  26   2 3599.95 211.601  20
   0  26  -2 4426.92 163.249  15
   0 -26   2 4282.76 119.572  24
   0 -26  -3 39.5400 32.2985  21
   0  26   3 61.0909 32.2083  13
   0  26  -3-42.8973 39.0873  21
   0 -26   3 20.9933 16.8764  24
   0  26   3 31.5628 21.2304  15
   0  26  -3 60.2515 31.2231  15
   0  26   3 60.3604 26.2436  12
   0  26  -3 36.6964 24.4791   6
   0  26   3 106.403 51.5660  21
   0  26  -3 51.8570 33.4918  14
   0  26   4 5175.49 156.904  15
   0 -26   4 6039.74 166.160  24
   0  26  -4 6231.77 208.848  15
   0  26   4 6018.50 201.063  13
   0  26   4 5685.55 168.016  16
   0  26   4 5506.57 166.666  12
   0  26  -4 5696.72 181.822   6
   0  26  -4 5630.49 202.861  14
   0  26   5 304.811 36.7166  12
   0  26  -5 190.027 43.9599  14
   0 -26   5 257.904 37.2010  24
   0  26  -5 274.429 43.7391   6
   0  26   5 238.861 33.0235  16
   0  26  -5 220.891 42.8914  15
   0  26   5 234.424 45.3805  13
   0 -26   6 8628.61 213.130   8
   0 -26   6 9112.44 296.104  23
   0 -26   6 8670.57 232.614  24
   0  26   6 8701.45 258.460  13
   0  26  -6 9277.19 279.127  15
   0  26  -6 8952.58 252.956   6
   0  26  -6 8822.96 279.543  14
   0 -26   7 2519.68 115.999  24
   0 -26   7 2434.81 147.979  23
   0  26  -7 2425.12 136.916  15
   0 -26   7 2406.28 107.765   8
   0  26  -7 2574.70 126.790   6
   0  26   7 2469.42 126.040  13
   0  26  -8 32583.8 676.503  15
   0 -26   8 31639.4 704.986  23
   0  26  -8 30870.6 647.212   6
   0  26   8 31559.3 641.679  13
   0 -26   8 30955.3 621.331   8
   0 -26   9 2045.51 141.648  23
   0  26  -9 1901.28 124.148  15
   0  26  -9 1760.32 116.862   6
   0 -26   9 1764.03 105.996   8
   0  26   9 1912.68 114.696  13
   0  26 -10 883.190 89.4248  15
   0  26  10 770.406 69.3996  13
   0 -26  10 854.104 97.4998  23
   0  26 -10 759.377 81.7971   6
   0 -26  10 863.092 81.3397   8
   0  26 -11-14.5161 33.9146   6
   0  26  11-4.99231 25.9214  13
   0 -26  11 31.3970 36.8112  23
   0 -26  11 87.5784 41.8533   8
   0  26 -11 9.00739 34.7450  15
   0  26  12 21671.8 483.444  13
   0  26 -12 21138.1 529.100   6
   0 -26  12 21385.4 557.147  23
   0 -26  12 22328.8 527.173   8
   0  26 -12 22583.8 520.616  15
   0  26 -13 687.513 85.1749   6
   0  26 -13 699.492 72.6021  15
   0 -26  13 621.012 79.6750   8
   0 -26  13 602.260 81.8552  23
   0  26 -14 5657.57 201.056  15
   0  26 -14 5289.13 226.075   6
   0 -26  14 5664.51 227.716   8
   0 -26  14 5708.45 237.529  23
   0  26 -15 325.469 66.5393   6
   0  26 -15 277.188 42.0910  15
   0 -26  15 234.724 53.6111  23
   0 -26  15 290.015 60.2937   8
   0  26 -16 814.471 84.3138   6
   0 -26  16 648.527 79.2182   8
   0 -26  16 724.255 73.8887  23
   0 -26  17 514.480 54.3863  23
   0 -26  17 414.964 60.4182   8
   0  26 -17 442.712 61.3733   6
   0 -26  18 19888.2 453.414   8
   0  26 -18 19939.5 442.046   6
   0 -26  19 1256.95 79.2206   8
   0  26 -19 1285.99 77.3414   6
   0  26 -20 784.140 47.0317   6
   0 -26  20 808.034 52.6586   8
   0  27   0 71.0308 24.2127   6
   0  27   0 59.7156 34.0842  15
   0  27   0-31.6877 35.4638  21
   0  27   0-37.4742 46.7448  20
   0  27   1 855.078 106.590  20
   0  27  -1 986.961 63.3956   6
   0  27  -1 948.436 73.0235  15
   0  27   1 907.819 56.7795   6
   0  27   1 1008.48 72.9086  15
   0  27   2 5874.46 186.827  12
   0  27  -2 6012.89 202.766  15
   0  27  -2 5825.20 176.595   6
   0  27   2 5902.01 186.830  15
   0  27  -3 21.5645 22.7814   6
   0  27  -3-6.49256 23.7914  15
   0 -27   3 44.9369 20.7597  24
   0  27   3 13.3117 21.2581  12
   0  27   3-0.39155 22.0274  15
   0  27  -3 4.45527 27.6727  14
   0  27   3 1.64419 23.7241  13
   0  27  -4 7066.17 238.113  14
   0  27   4 6680.43 194.451  12
   0  27  -4 6893.22 230.856  15
   0 -27   4 7401.30 188.794  24
   0  27   4 6514.13 186.642  15
   0  27   4 6501.36 191.232  16
   0  27   4 7233.69 226.775  13
   0  27  -4 6997.30 208.748   6
   0 -27   5 407.236 43.0017  24
   0  27   5 409.616 41.7919  16
   0  27  -5 353.168 57.2199  14
   0  27  -5 426.709 51.8945   6
   0  27   5 369.134 40.3217  12
   0  27   5 332.338 52.4924  13
   0  27  -5 382.427 54.9086  15
   0  27   6 20935.8 473.533  13
   0 -27   6 21125.5 439.215  24
   0  27  -6 21349.8 466.470   6
   0  27  -6 21683.2 501.928  15
   0 -27   6 21111.3 521.600  23
   0 -27   7 79.1783 32.6103  24
   0 -27   7 102.265 29.0296   8
   0  27  -7 125.534 38.2127   6
   0  27   7 99.5156 38.8066  13
   0 -27   7 132.383 49.0835  23
   0  27  -7 89.7939 38.4141  15
   0  27   8 25267.5 546.798  13
   0  27  -8 26223.4 582.395  15
   0  27  -8 24540.9 548.704   6
   0 -27   8 24618.8 520.534   8
   0 -27   8 25129.1 603.400  23
   0  27  -9 30.2584 29.8871   6
   0 -27   9 56.8599 27.5030   8
   0  27  -9 7.06381 36.4143  15
   0  27   9 55.7918 36.1008  13
   0 -27   9 67.1738 47.1429  23
   0 -27  10 291.210 68.6086  23
   0  27 -10 200.779 54.1826   6
   0  27 -10 123.912 43.2445  15
   0  27  10 174.818 42.2446  13
   0 -27  10 169.618 41.4705   8
   0  27  11 502.960 60.3739  13
   0 -27  11 555.320 67.9420   8
   0 -27  11 537.291 77.7941  23
   0  27 -11 520.791 72.4147  15
   0  27 -11 470.884 69.0822   6
   0 -27  12 298.314 70.1647  23
   0  27 -12 122.684 41.6389  15
   0  27  12 155.504 44.1482  13
   0 -27  12 172.823 48.9811   8
   0  27 -12 262.876 61.5956   6
   0  27 -13 1513.78 120.400   6
   0 -27  13 1523.15 125.915  23
   0 -27  13 1556.98 116.743   8
   0  27 -13 1831.98 114.564  15
   0  27 -14 7499.34 238.597  15
   0 -27  14 7540.27 274.789  23
   0  27 -14 7301.46 266.772   6
   0 -27  14 7374.60 265.743   8
   0 -27  15 542.234 70.9187  23
   0  27 -15 504.949 73.3494   6
   0 -27  15 526.956 68.1081   8
   0  27 -15 615.793 57.4300  15
   0 -27  16 15602.0 388.341  23
   0  27 -16 16394.7 412.249   6
   0 -27  16 15971.8 411.263   8
   0 -27  17 1422.66 83.5319  23
   0 -27  17 1523.61 102.048   8
   0  27 -17 1512.07 101.369   6
   0  27 -18 21840.9 465.550   6
   0 -27  18 22092.4 474.076   8
   0 -27  19 20.1741 21.7456   8
   0  27 -19-11.0290 19.0548   6
   0  27 -20 520.313 35.8821   6
   0  28   0 113585. 1851.20   6
   0  28   0 116005. 1905.80  15
   0  28  -1 760.953 68.6741  15
   0  28   1 938.727 73.1127  12
   0  28   1 755.794 67.9809  15
   0  28   1 709.560 52.2231   6
   0  28  -1 849.805 60.8388   6
   0  28   2 9536.22 257.598  15
   0  28   2 9324.18 256.664  12
   0  28  -2 9391.95 273.424  15
   0  28  -2 8947.40 240.430   6
   0  28   3 259.892 39.6351  12
   0  28  -3 310.686 41.9970   6
   0  28  -3 365.084 54.8817  15
   0  28   3 295.727 49.1891  13
   0  28   3 263.441 37.9326  15
   0  28  -4 114.074 28.6080   6
   0  28   4 81.0391 35.0389  13
   0 -28   4 127.865 28.2448  24
   0  28   4 59.7974 24.9934  12
   0  28   4 86.9409 31.9253  16
   0  28  -4 91.5766 34.6356  15
   0  28   5 1969.25 114.727  13
   0 -28   5 1881.09 90.9143  24
   0  28   5 2004.10 93.2883  16
   0  28   5 1923.26 94.2174  12
   0  28  -5 1918.80 106.554   6
   0  28  -5 2005.16 122.827  15
   0 -28   6 6256.85 248.233  23
   0  28  -6 5811.73 200.826   6
   0  28   6 5736.32 208.836  13
   0  28  -6 6194.43 230.902  15
   0 -28   6 6044.32 183.418  24
   0 -28   7 5127.40 171.780  24
   0 -28   7 5206.87 229.145  23
   0  28  -7 5049.64 191.877   6
   0 -28   7 5017.19 161.415   8
   0  28   7 5131.37 192.101  13
   0  28  -7 5109.34 213.955  15
   0 -28   8 2255.42 151.491  23
   0  28  -8 2446.82 147.105  15
   0  28   8 2176.13 124.249  13
   0 -28   8 2072.47 108.677   8
   0  28  -8 2053.94 122.553   6
   0  28  -9-4.29819 34.8684   6
   0 -28   9-37.2612 31.5144   8
   0 -28   9 35.0191 46.0643  23
   0  28   9-15.7298 30.1020  13
   0  28  -9 28.5716 41.2097  15
   0  28 -10 2067.89 134.574  15
   0  28  10 1803.97 112.758  13
   0  28 -10 1911.01 127.734   6
   0 -28  10 2218.75 154.997  23
   0 -28  10 1696.26 108.448   8
   0  28  11 383.557 52.7100  13
   0 -28  11 314.192 54.3716   8
   0  28 -11 392.454 65.3021  15
   0  28 -11 338.158 57.2527   6
   0 -28  11 401.549 72.9828  23
   0 -28  12 18010.6 448.668   8
   0  28 -12 17215.3 461.115   6
   0 -28  12 17472.3 488.489  23
   0  28 -12 18622.9 458.694  15
   0  28  12 17423.0 414.186  13
   0  28 -13 1401.30 113.282   6
   0 -28  13 1325.16 116.902  23
   0  28 -13 1443.04 103.245  15
   0 -28  13 1363.82 108.822   8
   0  28 -14 19356.8 490.917   6
   0 -28  14 20221.2 488.251   8
   0 -28  14 20022.7 504.243  23
   0  28 -14 20012.7 456.226  15
   0  28 -15 193.692 51.8231   6
   0  28 -15 206.308 35.0493  15
   0 -28  15 260.361 53.8301   8
   0 -28  15 295.220 56.3367  23
   0  28 -16 18037.4 445.527   6
   0 -28  16 18514.5 429.391  23
   0 -28  16 18894.8 447.564   8
   0  28 -17 386.732 39.6867  12
   0  28 -17 392.844 54.9901   6
   0 -28  17 377.358 54.3914   8
   0 -28  17 279.383 38.1135  23
   0  28 -18 1290.05 82.9236   6
   0 -28  18 1467.46 88.7034   8
   0  28 -19 613.299 48.2116   6
   0 -28  19 647.323 50.5925   8
   0  29   0 89.1799 36.5067  15
   0  29   0 124.267 32.2612   6
   0  29  -1 4686.09 159.156   6
   0  29   1 4839.96 148.271   6
   0  29   1 4922.46 179.923  15
   0  29   1 4995.95 180.743  12
   0  29  -1 5193.18 190.206  15
   0  29   2 6820.70 213.958  12
   0  29  -2 6977.55 229.884  15
   0  29   2 6363.30 207.981  15
   0  29  -2 6474.81 199.182   6
   0  29  -3 1587.17 108.330  15
   0  29  -3 1509.45 90.0925   6
   0  29   3 1458.17 89.2038  15
   0  29   3 1548.85 102.750  13
   0  29   3 1466.28 90.4874  12
   0  29   4 4130.63 152.672  12
   0 -29   4 3998.71 126.864  24
   0  29   4 3869.74 167.654  13
   0  29  -4 3704.08 148.779   6
   0  29   4 3776.16 141.826  16
   0  29  -4 4048.82 178.250  15
   0  29  -5 536.087 58.3789   6
   0  29   5 614.396 69.9424  13
   0  29   5 460.484 46.6792  12
   0  29   5 599.227 53.8528  16
   0 -29   5 562.173 48.0176  24
   0  29  -5 523.436 64.8987  15
   0 -29   6 29953.8 567.299  24
   0 -29   6 29931.9 678.036  23
   0  29  -6 28542.0 645.806  15
   0  29  -6 28808.6 604.163   6
   0  29   6 29199.1 618.874  13
   0  29   7 103.665 40.3596  13
   0 -29   7 193.641 36.1905  24
   0  29  -7 88.2747 31.0560   6
   0  29  -7 178.349 53.7795  15
   0 -29   7 123.219 51.9307  23
   0 -29   8 236.169 67.2863  23
   0  29  -8 214.571 49.9476   6
   0  29   8 200.310 46.0065  13
   0  29  -8 236.166 60.4929  15
   0 -29   8 278.948 41.1444   8
   0 -29   9 2455.04 162.428  23
   0  29  -9 2957.58 167.276  15
   0  29   9 2586.28 137.691  13
   0  29  -9 2526.72 142.092   6
   0 -29   9 2589.00 129.466   8
   0 -29  10 25641.9 558.065   8
   0  29  10 25460.9 562.871  13
   0  29 -10 25549.6 591.587   6
   0 -29  10 26593.2 646.235  23
   0  29 -10 27329.3 617.849  15
   0  29 -11 494.106 71.1962  15
   0 -29  11 611.079 71.2617   8
   0 -29  11 554.643 82.1374  23
   0  29 -11 479.794 71.0158   6
   0  29  11 543.371 61.2972  13
   0  29 -12 3820.24 185.722   6
   0 -29  12 3766.86 200.539  23
   0 -29  12 3551.90 167.628   8
   0  29  12 3501.19 151.826  13
   0  29 -12 3610.98 176.642  15
   0 -29  13 109.074 49.9162  23
   0 -29  13 106.713 44.0006   8
   0  29 -13 121.497 46.7875   6
   0  29 -13 67.2328 33.4390  15
   0  29 -14 12286.2 362.763   6
   0  29 -14 12894.4 334.858  15
   0 -29  14 12698.5 354.503   8
   0 -29  14 13164.3 375.861  23
   0  29 -15 506.637 67.5982   6
   0 -29  15 510.458 67.0538  23
   0  29 -15 613.568 55.4526  15
   0 -29  15 538.762 65.8623   8
   0 -29  16 4131.74 163.076  23
   0  29 -16 4431.53 178.448   6
   0 -29  16 4327.53 175.547   8
   0  29 -17 34.9941 18.0773  12
   0 -29  17 59.8781 30.0701   8
   0  29 -17 51.0630 30.9117   6
   0 -29  18-15.9848 24.9924   8
   0  29 -18-38.7106 27.5651   6
   0  29 -19 1287.91 64.0113   6
   0 -29  19 1248.03 63.1050   8
   0  30   0 15204.9 379.382  15
   0  30   0 14991.4 336.361   6
   0  30   1 772.733 57.2527   6
   0  30  -1 886.849 79.9223  15
   0  30   1 862.109 74.9999  15
   0  30   1 678.007 68.8930  12
   0  30  -1 765.447 60.2096   6
   0  30   2 3761.71 154.236  15
   0  30   2 3628.72 167.445  13
   0  30   2 3683.78 153.572  12
   0  30  -2 3597.74 142.612   6
   0  30  -2 3869.05 169.161  15
   0  30  -3 3353.79 161.995  15
   0  30   3 3230.24 141.831  12
   0  30  -3 3519.40 143.870   6
   0  30   3 3421.23 160.049  13
   0  30   3 3302.54 141.489  15
   0  30   4 209.618 41.6555  12
   0  30   4 246.717 41.1725  16
   0  30   4 316.780 54.6331  13
   0  30  -4 394.719 60.2767  15
   0  30  -4 298.880 44.3176   6
   0 -30   5 271.263 33.4362  24
   0  30  -5 171.413 46.9712  15
   0  30   5 217.247 43.4169  13
   0  30  -5 276.894 46.8459   6
   0 -30   5 221.818 49.8881  23
   0  30   5 227.689 37.4273  16
   0  30   5 220.521 35.8174  12
   0  30  -6 28110.5 627.843  15
   0  30  -6 26238.3 574.358   6
   0  30   6 26617.7 588.203  13
   0 -30   6 27790.0 531.201  24
   0 -30   6 27763.0 648.373  23
   0 -30   7 445.700 77.9573  23
   0  30   7 416.809 60.4550  13
   0  30  -7 317.730 54.0916   6
   0  30  -7 478.570 70.1275  15
   0 -30   8 20777.5 549.113  23
   0  30  -8 20163.9 491.000   6
   0  30   8 21027.9 493.160  13
   0 -30   8 21142.2 449.333   8
   0  30  -9 98.2129 45.2195  15
   0  30  -9 169.037 46.5156   6
   0  30   9 176.635 41.8630  13
   0 -30   9 135.214 37.9675   8
   0 -30   9 140.477 56.2509  23
   0  30 -10 6629.85 259.766  15
   0  30 -10 7022.51 253.394   6
   0 -30  10 6505.60 274.969  23
   0  30  10 6466.75 228.942  13
   0 -30  10 6490.81 220.758   8
   0  30  11 42.6215 29.5523  13
   0 -30  11 10.1616 30.9852   8
   0  30 -11 11.8485 39.0480   6
   0 -30  11-31.1534 41.8204  23
   0  30 -11-37.2523 38.3788  15
   0  30 -12 21383.0 530.789   6
   0 -30  12 22341.6 510.352   8
   0  30 -12 23425.6 540.209  15
   0  30  12 21643.6 479.253  13
   0 -30  12 22612.1 567.777  23
   0  30 -13 815.962 89.0481   6
   0  30 -13 1008.48 86.5532  15
   0 -30  13 932.742 96.0200  23
   0 -30  13 850.835 81.7097   8
   0 -30  14 803.095 84.3392  23
   0  30 -14 747.823 80.8448   6
   0  30 -14 849.277 73.3779  15
   0 -30  14 793.011 79.4456   8
   0 -30  15 407.950 56.7376   8
   0  30 -15 411.364 58.4230   6
   0  30 -15 432.502 46.9872  15
   0 -30  15 461.875 62.5992  23
   0 -30  16 1842.16 101.236  23
   0 -30  16 1958.09 110.494   8
   0  30 -16 1993.93 115.566   6
   0  30 -17 565.136 39.3605  12
   0  30 -17 573.853 59.6510   6
   0 -30  17 661.555 59.8386   8
   0 -30  18 5551.99 162.411   8
   0  30 -18 5393.94 163.931   6
   0  30 -19 1146.31 54.7843   6
   0  31   0 66.0429 39.1628  12
   0  31   0 13.8203 33.6504  15
   0  31   0-18.2528 26.4626   6
   0  31  -1 1147.67 77.5543   6
   0  31   1 1236.76 91.1050  15
   0  31   1 1248.47 90.7199  12
   0  31   1 1244.26 73.0195   6
   0  31  -1 1219.98 95.5420  15
   0  31   2 4956.08 183.673  15
   0  31  -2 4764.95 171.002   6
   0  31   2 4843.11 182.515  12
   0  31   2 4853.46 199.737  13
   0  31  -2 4807.98 197.219  15
   0  31   3 20.6276 25.7239  15
   0  31  -3 46.6175 38.4917  15
   0  31   3 49.0990 31.9281  12
   0  31   3 4.87423 32.3017  13
   0  31  -3 72.4492 31.5431   6
   0  31   4 9552.67 258.063  16
   0  31   4 9805.94 297.759  13
   0  31  -4 9626.50 270.123   6
   0  31  -4 9686.96 306.809  15
   0  31   4 9085.86 263.181  12
   0  31  -5 212.999 51.4164  15
   0 -31   5 340.714 70.3588  23
   0  31  -5 251.717 45.5224   6
   0  31   5 263.585 38.9263  12
   0  31   5 213.629 39.3992  13
   0 -31   6 4974.39 154.209  24
   0  31  -6 4489.54 182.199   6
   0 -31   6 4976.92 230.355  23
   0  31   6 4874.50 198.479  13
   0  31  -6 4740.40 213.614  15
   0  31  -7 51.8923 42.4431  15
   0  31   7 50.6739 35.5794  13
   0  31  -7 48.5094 34.5350   6
   0 -31   7 70.5121 48.2985  23
   0  31  -8 17970.3 471.199  15
   0  31   8 17029.7 428.884  13
   0 -31   8 18180.5 493.128  23
   0  31  -8 16858.1 430.638   6
   0 -31   8 16965.7 381.205   8
   0 -31   9 3815.05 154.503   8
   0  31   9 3894.88 173.290  13
   0  31  -9 4081.45 199.383  15
   0 -31   9 3924.29 208.204  23
   0  31  -9 3946.04 182.443   6
   0 -31  10 348.702 76.2689  23
   0 -31  10 259.413 47.1295   8
   0  31  10 257.389 53.0154  13
   0  31 -10 332.117 62.3461   6
   0  31 -10 419.440 72.8054  15
   0 -31  11 1526.98 127.068  23
   0  31  11 1365.66 95.1451  13
   0 -31  11 1419.03 97.5293   8
   0  31 -11 1427.68 111.501   6
   0  31 -11 1530.89 118.559  15
   0 -31  12 1932.62 141.747  23
   0  31 -12 1717.76 120.101  15
   0  31 -12 1797.85 124.975   6
   0  31  12 1653.55 99.1294  13
   0 -31  12 1707.27 109.291   8
   0  31 -13 155.182 44.4086  15
   0  31 -13 120.144 43.4989   6
   0 -31  13 73.2839 30.8584   8
   0 -31  13 117.596 45.7917  23
   0  31 -14 1809.00 106.397  15
   0  31 -14 1705.32 117.157   6
   0 -31  14 1844.85 111.932   8
   0 -31  14 1931.14 122.375  23
   0  31 -15 79.0729 26.7341  15
   0  31 -15 86.5206 39.2109   6
   0 -31  15 23.5531 30.0890  23
   0 -31  15 80.0856 38.3649   8
   0  31 -16 413.559 53.8210   6
   0 -31  16 415.821 51.6076   8
   0 -31  16 404.904 45.8136  23
   0  31 -16 409.620 44.1781  12
   0  31 -17 77.7147 18.0500  12
   0  31 -17 70.4768 26.9089   6
   0 -31  18 1572.17 73.0946   8
   0  31 -18 1570.14 76.0623   6
   0  32   0 23915.1 540.282  15
   0  32   0 23962.5 488.970   6
   0  32   0 24799.1 545.271  12
   0  32   1 431.929 58.4528  12
   0  32   1 481.986 62.5592  15
   0  32  -1 420.360 61.4852  15
   0  32  -1 499.065 52.2740   6
   0  32   2 2987.83 156.471  13
   0  32   2 3033.28 142.508  12
   0  32   2 2857.95 138.125  15
   0  32  -2 2982.02 132.060   6
   0  32  -2 2941.97 154.728  15
   0  32  -3 4355.05 168.050   6
   0  32   3 4518.06 176.687  12
   0  32   3 4871.23 199.536  13
   0  32  -3 4600.30 200.532  15
   0  32   3 4321.59 171.197  15
   0  32  -4 12085.8 319.047   6
   0  32   4 12205.5 350.885  13
   0  32   4 12424.8 310.694  16
   0  32  -4 12174.7 359.597  15
   0  32   4 11970.4 317.723  12
   0  32  -5 687.191 70.3510   6
   0  32   5 798.160 66.6214  12
   0  32  -5 800.611 90.4953  15
   0 -32   5 703.044 90.4074  23
   0  32   5 776.887 81.8772  13
   0  32   6 545.435 69.6584  13
   0 -32   6 581.988 88.8207  23
   0  32  -6 548.554 62.6565   6
   0  32  -6 449.318 72.1212  15
   0  32  -7 403.999 67.8931  15
   0  32   7 398.335 61.7278  13
   0 -32   7 444.866 74.4824  23
   0  32  -7 363.607 53.8056   6
   0  32   8 8920.28 286.936  13
   0  32  -8 9418.89 293.714   6
   0 -32   8 9562.97 339.990  23
   0  32  -8 9181.91 321.252  15
   0  32  -9 4798.76 220.222  15
   0  32   9 4727.56 193.467  13
   0 -32   9 4649.06 168.331   8
   0 -32   9 4651.18 229.317  23
   0  32  -9 4645.02 200.267   6
   0  32 -10 24742.1 587.448  15
   0 -32  10 23713.9 507.652   8
   0  32 -10 24012.2 558.587   6
   0  32  10 23396.8 528.074  13
   0 -32  10 23737.2 606.664  23
   0 -32  11 836.263 97.0648  23
   0  32 -11 755.821 84.7372   6
   0 -32  11 855.004 76.1856   8
   0  32  11 788.651 73.8385  13
   0  32 -11 961.058 96.4693  15
   0  32 -12 5304.33 215.314  15
   0  32 -12 5117.35 212.109   6
   0 -32  12 5151.81 230.277  23
   0  32  12 4845.72 172.219  13
   0 -32  12 5198.51 191.027   8
   0 -32  13 424.981 63.0620  23
   0  32 -13 387.494 60.8814   6
   0  32 -13 493.399 63.1846  15
   0 -32  13 430.410 55.0905   8
   0 -32  14 293.335 57.8233  23
   0  32 -14 230.186 47.3981   6
   0 -32  14 241.053 43.7669   8
   0  32 -14 294.318 47.9909  15
   0  32 -15-0.07832 28.9820   6
   0 -32  15 17.1900 26.0904  23
   0 -32  15 25.4767 25.4867   8
   0  32 -16 3572.84 145.718   6
   0 -32  16 3673.23 138.365   8
   0  32 -16 3567.32 128.468  12
   0 -32  16 3657.80 131.619  23
   0 -32  17-17.3029 19.4650   8
   0  32 -17 26.8813 23.5920   6
   0  32 -18 3623.99 113.531   6
   0  33   0 65.0285 37.8614  15
   0  33   0 126.775 49.8227  12
   0  33   0 194.739 33.3718   6
   0  33  -1 1578.78 93.9047   6
   0  33  -1 1698.50 117.184  12
   0  33  -1 1696.21 116.851  15
   0  33   1 1732.22 111.405  12
   0  33   1 1571.78 108.103  15
   0  33   2 495.082 63.2549  15
   0  33   2 567.947 64.4967  12
   0  33   2 534.879 71.8292  13
   0  33  -2 494.841 71.7724  15
   0  33  -2 532.478 56.3512   6
   0  33   3 687.079 67.1643  16
   0  33  -3 688.595 79.4844  15
   0  33  -3 687.371 64.1228   6
   0  33   3 760.462 82.4509  13
   0  33   3 808.650 73.8900  12
   0  33   4 619.679 65.2371  12
   0  33  -4 819.117 72.7153   6
   0  33   4 661.007 80.7496  13
   0  33   4 710.839 66.1096  16
   0  33  -4 667.513 84.5807  15
   0  33  -5 644.231 70.8562   6
   0  33   5 647.124 77.6114  13
   0  33  -5 636.386 83.2733  15
   0 -33   5 631.958 88.4332  23
   0  33   5 691.010 63.9275  12
   0  33  -6 115.495 39.5435   6
   0 -33   6 185.646 61.0863  23
   0  33  -6 212.309 59.6581  15
   0  33   6 125.132 45.3453  13
   0  33  -7 4364.10 186.643   6
   0  33  -7 4426.19 211.160  15
   0  33   7 4294.97 190.332  13
   0 -33   7 4537.21 225.177  23
   0  33   8 13112.2 365.993  13
   0 -33   8 13882.5 423.349  23
   0  33  -8 13221.3 369.362   6
   0  33  -8 13789.9 407.740  15
   0 -33   9 47.4624 46.6656  23
   0  33  -9 98.9319 42.3605   6
   0  33   9 34.7440 34.6463  13
   0  33  -9 62.4270 46.7475  15
   0  33 -10 2443.20 144.664   6
   0  33  10 2317.99 130.584  13
   0 -33  10 2449.55 118.463   8
   0  33 -10 2379.53 151.935  15
   0 -33  10 2490.96 164.738  23
   0  33  11-15.8387 26.8678  13
   0  33 -11 18.4133 36.9269  15
   0 -33  11 27.2150 31.2817   8
   0  33 -11 37.1996 34.5136   6
   0 -33  11-2.42322 40.6059  23
   0 -33  12 7176.70 271.122  23
   0 -33  12 6619.60 216.578   8
   0  33 -12 6737.77 245.362   6
   0  33 -12 7456.22 257.976  15
   0 -33  13 3984.48 159.131   8
   0 -33  13 4042.03 186.305  23
   0  33 -13 3966.50 177.271   6
   0  33 -13 4002.31 172.663  15
   0 -33  14 650.487 62.6251   8
   0  33 -14 787.745 69.3307  15
   0 -33  14 672.351 71.2127  23
   0  33 -14 722.197 73.2388   6
   0 -33  15-11.8737 24.0451   8
   0 -33  15 6.95938 24.9791  23
   0  33 -15 10.8528 27.8422  12
   0  33 -15 4.98534 29.2960   6
   0  33 -16 81.3638 28.8025   6
   0  33 -16 88.7149 25.7521  12
   0 -33  16 120.100 30.9255   8
   0 -33  17 211.967 28.4322   8
   0  33 -17 114.186 26.1591   6
   0  33 -18 1963.07 72.9964   6
   0  34   0 6466.79 238.832  15
   0  34   0 6714.85 201.237   6
   0  34   0 6426.71 237.572  12
   0  34  -1 8466.70 243.416   6
   0  34  -1 8591.26 287.262  15
   0  34   1 8313.24 271.337  12
   0  34  -1 8389.99 283.181  12
   0  34   1 8492.16 292.693  13
   0  34   1 8294.15 270.998  15
   0  34   2 9337.06 281.825  12
   0  34   2 9601.27 311.538  13
   0  34   2 9346.55 283.422  15
   0  34  -2 9017.40 260.709   6
   0  34  -2 9713.84 311.625  15
   0  34  -3 684.427 68.1735   6
   0  34  -3 635.790 76.4745  15
   0  34   3 660.589 68.6089  16
   0  34   3 574.495 71.2899  13
   0  34   3 679.948 69.6121  12
   0  34  -4 5914.35 239.503  15
   0  34   4 5416.56 198.363  12
   0  34   4 5051.81 216.894  13
   0  34   4 5602.84 192.579  16
   0  34  -4 5400.07 197.507   6
   0  34   5 1009.27 78.3491  12
   0  34   5 944.736 90.9181  13
   0 -34   5 924.989 106.447  23
   0  34  -5 946.022 99.0876  15
   0  34  -5 918.472 80.5066   6
   0  34  -6 314.685 52.4378   6
   0  34   6 253.909 57.1270  13
   0 -34   6 335.490 70.0560  23
   0  34  -6 356.457 69.3372  15
   0  34  -7 2059.77 123.673   6
   0  34  -7 2017.10 142.045  15
   0 -34   7 2103.09 153.854  23
   0  34   7 2080.16 129.699  13
   0  34  -8 4573.63 196.452   6
   0  34  -8 4828.70 225.900  15
   0 -34   8 4893.79 236.208  23
   0  34   8 4791.50 199.214  13
   0  34  -9 1303.08 103.493   6
   0  34  -9 1442.25 119.517  15
   0  34   9 1445.76 103.003  13
   0 -34   9 1399.37 127.167  23
   0  34  10 5887.28 208.802  13
   0  34 -10 5801.29 227.117   6
   0  34 -10 6067.75 248.214  15
   0 -34  10 6069.82 258.713  23
   0 -34  11 599.577 59.3335   8
   0  34  11 647.702 62.5000  13
   0 -34  11 595.776 82.7018  23
   0  34 -11 652.710 79.7238  15
   0  34 -11 630.814 72.4230   6
   0 -34  12 16432.7 442.822  23
   0  34 -12 16427.8 424.213  15
   0  34 -12 15760.8 412.694   6
   0 -34  12 16280.1 374.803   8
   0 -34  13 675.482 77.1342  23
   0  34 -13 600.683 67.8330  15
   0 -34  13 524.250 53.7484   8
   0  34 -13 484.028 61.5883   6
   0 -34  14 596.221 64.5258  23
   0  34 -14 567.227 56.3846  15
   0  34 -14 639.064 68.6008   6
   0 -34  14 579.455 53.8203   8
   0 -34  15 2635.88 118.204  23
   0  34 -15 2474.47 119.529   6
   0 -34  15 2479.13 105.258   8
   0  34 -15 2697.44 118.070  12
   0  34 -16 1332.49 77.4994   6
   0  34 -16 1206.82 63.9137  12
   0 -34  16 1114.11 60.8925   8
   0  34 -17 379.085 37.5710   6
   0  35   0-5.21364 35.6726  15
   0  35   0 17.9850 36.5524  12
   0  35   1 578.153 72.5531  15
   0  35   1 519.664 72.8524  12
   0  35  -1 561.277 57.1334   6
   0  35  -1 495.070 70.1535  12
   0  35  -1 404.521 65.8292  15
   0  35   1 474.371 73.2525  13
   0  35   2 5961.97 219.628  12
   0  35  -2 5576.96 230.974  15
   0  35   2 5689.67 234.896  13
   0  35   2 5697.93 213.048  15
   0  35  -2 5568.00 193.414   6
   0  35  -2 5681.75 233.386  12
   0  35   3 6583.50 231.206  12
   0  35  -3 6637.07 222.086   6
   0  35   3 7514.81 270.677  13
   0  35   3 7398.01 236.597  16
   0  35  -3 7551.78 275.885  15
   0 -35   4 1685.65 140.452  23
   0  35   4 1597.71 121.728  13
   0  35   4 1793.33 103.670  16
   0  35   4 1567.78 103.347  12
   0  35  -4 1499.61 100.818   6
   0  35  -4 1554.29 120.836  15
   0  35   5 1675.70 119.859  13
   0 -35   5 1746.64 140.660  23
   0  35  -5 1633.27 106.222   6
   0  35   5 1605.56 97.2447  12
   0  35  -5 1668.97 132.093  15
   0 -35   6 4915.27 236.036  23
   0  35  -6 4547.06 186.935   6
   0  35  -6 4496.06 220.140  15
   0  35   6 4693.75 203.342  13
   0  35  -7 4.72966 45.4967  15
   0  35   7 57.2875 46.3746  13
   0  35  -7 10.1462 31.7873   6
   0 -35   7 23.3798 39.4255  23
   0 -35   8 92.2356 48.3338  23
   0  35   8 95.7512 43.9594  13
   0  35  -8 35.4476 32.8740   6
   0  35  -8 63.8787 52.7637  15
   0  35   9 1490.96 102.470  13
   0  35  -9 1441.92 108.444   6
   0 -35   9 1532.73 130.008  23
   0  35  -9 1625.20 126.293  15
   0  35 -10 3478.70 167.234   6
   0  35 -10 3728.70 189.792  15
   0 -35  10 3605.33 194.619  23
   0  35  10 3464.58 152.110  13
   0 -35  11 41.9573 37.9188  23
   0  35 -11 33.1410 38.0619  15
   0  35  11 54.7097 28.6890  13
   0  35 -11 46.9371 36.8329   6
   0 -35  12 10508.7 263.869   8
   0 -35  12 10874.9 334.140  23
   0  35 -12 10432.6 307.970   6
   0  35 -12 10752.9 318.703  15
   0  35 -13 1121.27 87.9737  15
   0  35 -13 1057.19 85.4291   6
   0 -35  13 1079.04 89.8831  23
   0 -35  13 1059.91 69.9668   8
   0 -35  14 8263.63 213.104   8
   0 -35  14 8487.17 250.732  23
   0  35 -14 8123.98 244.340   6
   0  35 -14 8321.03 248.131  12
   0  35 -15 346.883 41.9021  12
   0 -35  15 377.822 35.4248   8
   0  35 -15 320.342 43.6283   6
   0 -35  15 335.217 41.8604  23
   0  35 -16 5020.87 152.385   6
   0  35 -16 4710.21 128.038  12
   0  35 -17 2242.46 81.3654   6
   0  36   0 31575.3 681.751  12
   0  36   0 31012.4 678.870  15
   0  36   1 21.0796 39.6193  15
   0  36   1 81.1791 39.2203  12
   0  36  -1-23.6586 35.6936  15
   0  36  -1-20.4583 28.9150   6
   0  36   1 24.5558 38.5354  13
   0  36  -1 40.3072 41.7277  12
   0  36   2 3252.37 176.082  13
   0  36  -2 3162.71 172.627  12
   0  36  -2 3238.80 174.812  15
   0  36  -2 3252.77 141.831   6
   0  36   2 3097.54 153.360  12
   0  36  -3 262.755 44.5141   6
   0  36   3 301.550 51.4475  12
   0  36   3 295.118 63.1644  13
   0  36  -3 343.910 68.8257  15
   0  36   3 336.592 52.0729  16
   0 -36   4 1272.68 123.423  23
   0  36   4 1024.71 97.9386  13
   0  36   4 914.312 74.3900  16
   0  36  -4 1072.75 83.5197   6
   0  36  -4 1051.38 104.904  15
   0  36   4 987.658 81.6478  12
   0 -36   5 11.5647 44.3530  23
   0  36  -5 51.8420 29.8103   6
   0  36   5 18.5212 34.5266  13
   0  36  -5-5.91617 43.2325  15
   0  36   5 29.7109 28.8876  12
   0 -36   6 2449.03 165.127  23
   0  36   6 2609.59 149.245  13
   0  36  -6 2498.90 136.382   6
   0  36  -6 2592.93 166.699  15
   0 -36   7 987.612 105.667  23
   0  36  -7 1081.13 110.062  15
   0  36  -7 997.067 88.1901   6
   0  36   7 1020.36 93.2914  13
   0  36   8 13896.9 373.103  13
   0 -36   8 14195.4 428.876  23
   0  36  -8 13808.1 411.120  15
   0  36  -8 13752.8 371.072   6
   0  36  -9 1111.57 92.3602   6
   0  36  -9 1264.23 112.721  15
   0  36   9 1272.85 93.2594  13
   0 -36   9 1265.06 115.534  23
   0 -36  10 359.675 69.6388  23
   0  36 -10 366.221 66.3116  15
   0  36  10 375.691 51.5076  13
   0  36 -10 399.205 61.1092   6
   0 -36  11 520.273 70.3992  23
   0  36 -11 448.992 62.1703   6
   0  36 -11 476.776 68.7275  15
   0  36 -12 3418.26 162.382  15
   0  36 -12 3458.04 156.849   6
   0 -36  12 3643.14 174.516  23
   0  36 -13 516.125 59.3199  15
   0  36 -13 606.603 66.8328   6
   0 -36  13 585.566 66.7941  23
   0  36 -13 529.388 63.1683  12
   0 -36  14-57.6714 30.9995  23
   0  36 -14 9.58701 28.3758  12
   0  36 -14-2.94830 26.1703   6
   0  36 -15 38.4709 23.5658  12
   0  36 -15-2.38304 21.6695   6
   0  36 -16 2588.10 96.8311   6
   0  37   0 154.326 62.0457  13
   0  37   0 124.084 51.6438  15
   0  37   0 186.026 53.8936  12
   0  37  -1 475.133 73.0550  15
   0  37   1 477.566 78.2347  13
   0  37   1 559.725 70.7821  15
   0  37  -1 422.915 50.6038   6
   0  37   1 462.798 65.2905  12
   0  37  -1 548.643 78.1905  12
   0  37  -2 1133.11 80.9307   6
   0  37  -2 1103.71 104.763  15
   0  37   2 1333.53 101.606  12
   0  37   2 1125.98 88.5573  16
   0  37   2 1245.66 110.864  13
   0  37  -2 1342.17 115.731  12
   0  37  -3 4627.01 216.067  15
   0  37  -3 4714.78 178.002   6
   0  37   3 4661.02 186.610  12
   0  37   3 4600.81 179.184  16
   0  37   3 4802.25 213.519  13
   0  37  -3 4559.78 211.405  12
   0  37   4 1969.26 115.539  12
   0  37  -4 1861.20 113.067   6
   0  37  -4 2021.40 142.979  15
   0 -37   4 2159.72 155.972  23
   0  37   4 1987.23 135.817  13
   0  37  -5 2485.47 159.612  15
   0  37   5 2070.65 110.037  12
   0 -37   5 2562.16 166.910  23
   0  37   5 2494.05 147.113  13
   0  37  -5 2172.71 121.938   6
   0  37   6 20144.4 493.129  13
   0  37  -6 19136.4 515.115  15
   0 -37   6 20237.1 539.142  23
   0  37  -6 20131.1 467.186   6
   0  37  -7 279.344 50.3327   6
   0  37   7 351.643 60.4345  13
   0 -37   7 227.973 56.7163  23
   0  37  -7 223.346 60.6222  15
   0  37  -8 322.760 57.7426   6
   0  37   8 347.001 55.4367  13
   0 -37   8 443.400 78.3601  23
   0  37  -8 431.447 77.4376  15
   0  37  -9 1836.36 133.357  15
   0 -37   9 1992.52 143.373  23
   0  37   9 1707.73 106.779  13
   0  37  -9 1798.63 114.223   6
   0  37 -10 25.9881 42.5042  15
   0  37 -10 22.2937 29.4330   6
   0 -37  10 3.73808 35.9836  23
   0  37  10 66.0353 31.9567  13
   0  37 -11 868.455 78.7051   6
   0  37 -11 893.143 88.7533  15
   0 -37  11 879.828 89.6350  23
   0  37 -12 856.546 81.3262  15
   0 -37  12 996.403 88.9377  23
   0  37 -12 897.835 76.2294   6
   0 -37  13 195.950 41.2814  23
   0  37 -13 143.427 34.9792  15
   0  37 -13 169.990 38.8305   6
   0  37 -13 143.758 36.6714  12
   0  37 -14 4478.26 156.020   6
   0 -37  14 4706.76 160.131  23
   0  37 -14 4558.13 160.119  12
   0  37 -15 27.9236 18.4534   6
   0  37 -15 42.2372 21.7361  12
   0  37 -16 1466.94 64.2055   6
   0  38   0 83151.6 1505.13  13
   0  38   0 83372.9 1468.48  12
   0  38  -1 4760.17 210.723  12
   0  38   1 4739.85 220.760  13
   0  38   1 4789.51 200.047  12
   0  38  -1 4429.95 206.988  15
   0  38  -2 22.2802 24.3326   6
   0  38  -2 60.9164 44.4446  12
   0  38   2-1.04415 28.8002  12
   0  38   2 125.391 54.5440  13
   0  38   2 57.8084 32.1396  16
   0  38  -2-16.5031 38.9595  15
   0  38  -3 150.727 33.6671   6
   0  38   3 165.550 44.1079  16
   0  38   3 211.859 56.2934  13
   0  38  -3 241.864 64.9597  15
   0 -38   3 153.814 51.4885  23
   0  38  -3 148.275 50.1002  12
   0  38   3 156.411 41.0038  12
   0  38  -4 22381.9 497.605   6
   0  38   4 22070.8 496.158  12
   0  38  -4 22866.9 571.172  15
   0  38   4 23637.8 557.401  13
   0  38  -4 22536.6 564.023  12
   0 -38   4 23044.6 584.173  23
   0  38  -5 44.3052 48.0038  15
   0  38   5 58.5137 40.7636  13
   0  38  -5 28.6200 28.9065   6
   0  38  -5-19.0005 50.5352  12
   0 -38   5 1.02151 45.0882  23
   0  38  -6 2774.84 139.901   6
   0 -38   6 2884.67 175.767  23
   0  38   6 2911.76 155.990  13
   0  38  -6 2764.64 170.703  15
   0  38   7-25.3955 33.6533  13
   0 -38   7 16.3667 40.6213  23
   0  38  -7 13.0474 41.3128  15
   0  38  -7-1.18942 35.3744   6
   0  38   8 968.402 85.3957  13
   0 -38   8 1039.08 106.482  23
   0  38  -8 880.689 79.0232   6
   0  38  -8 1035.21 104.606  15
   0  38  -9 410.947 72.2519  15
   0 -38   9 455.547 69.9628  23
   0  38  -9 351.843 54.4158   6
   0  38   9 225.860 40.8823  13
   0  38  10 35.7092 26.5282  13
   0 -38  10 96.4450 44.7909  23
   0  38 -10-31.2784 33.7354   6
   0  38 -10 75.4918 44.6867  15
   0  38 -11 305.789 54.0469  15
   0  38 -11 250.424 56.3765  12
   0  38 -11 299.373 45.7557   6
   0 -38  11 333.221 58.4047  23
   0  38 -12 25177.8 546.851  15
   0  38 -12 25056.4 527.416   6
   0  38 -12 24768.3 554.719  12
   0  38 -13 94.9944 30.1591   6
   0 -38  13 80.1617 31.7487  23
   0  38 -13 30.4572 28.0870  12
   0  38 -14 2439.73 106.594  12
   0  38 -14 2310.25 100.943   6
   0  38 -15 68.7450 19.0236  12
   0  38 -15 76.6539 19.5988   6
   0  39   0 287.403 63.0642  12
   0  39   0 182.446 53.6250  15
   0  39   0 216.911 67.7576  13
   0  39  -1 578.469 75.9290  12
   0  39   1 625.680 84.0008  13
   0  39   1 596.606 72.3099  12
   0  39  -1 567.376 85.3708  13
   0  39  -1 610.677 80.6782  15
   0  39   2 10013.7 334.847  13
   0  39  -2 10275.3 332.133  12
   0  39   2 10067.6 304.118  12
   0  39  -2 9922.23 268.428   6
   0  39   2 10074.2 290.610  16
   0  39  -2 10268.3 336.057  15
   0  39   3 5882.02 212.990  12
   0  39  -3 6113.79 249.351  12
   0 -39   3 6304.93 263.139  23
   0  39   3 6338.83 207.908  16
   0  39  -3 6036.10 200.062   6
   0  39  -3 5703.32 245.661  15
   0  39   3 6138.70 246.373  13
   0  39  -4 4625.25 216.524  12
   0  39  -4 4211.59 169.106   6
   0 -39   4 4636.91 221.867  23
   0  39   4 4557.05 175.292  12
   0  39  -4 4172.02 211.168  15
   0  39   4 4437.58 203.853  13
   0 -39   5 192.304 58.2565  23
   0  39  -5 201.138 42.7619   6
   0  39  -5 334.862 69.7278  15
   0  39   5 265.888 53.7260  13
   0  39  -5 157.127 55.7600  12
   0  39   6 1288.94 101.985  13
   0 -39   6 1339.37 122.490  23
   0  39  -6 1461.65 121.253  15
   0  39  -6 1292.37 92.8299   6
   0  39  -6 1414.02 121.061  12
   0  39  -7 7263.09 277.033  15
   0 -39   7 6718.86 270.634  23
   0  39  -7 7460.50 277.181  12
   0  39   7 7392.82 247.625  13
   0  39  -7 6921.71 230.598   6
   0  39   8 5019.82 189.400  13
   0  39  -8 5094.55 190.837   6
   0  39  -8 5181.14 223.074  12
   0  39  -8 5293.69 226.297  15
   0 -39   8 5051.59 226.842  23
   0  39  -9 2237.95 140.817  12
   0  39   9 2267.82 115.279  13
   0 -39   9 2248.54 143.783  23
   0  39  -9 2240.17 140.462  15
   0  39  -9 2213.97 119.217   6
   0  39 -10 8502.77 255.139   6
   0 -39  10 8924.95 294.186  23
   0  39 -10 8793.99 288.580  15
   0  39 -10 9029.63 292.847  12
   0  39 -11 813.003 79.3377  15
   0 -39  11 1023.88 89.7945  23
   0  39 -11 922.486 72.9099   6
   0  39 -11 1040.92 87.7071  12
   0  39 -12 11504.9 316.044  12
   0  39 -12 11871.9 292.609   6
   0 -39  12 11699.4 314.001  23
   0  39 -13 367.157 48.1017  12
   0  39 -13 341.556 42.4726   6
   0 -39  13 316.024 42.8241  23
   0  39 -14 3566.01 118.750   6
   0  39 -14 3549.95 124.553  12
   0  39 -15 406.401 32.9068   6
   0  40   0 22449.5 534.964  12
   0  40   0 22174.3 562.094  13
   0  40  -1 1261.68 118.039  13
   0  40   1 1369.53 117.356  13
   0  40  -1 1366.30 111.558  12
   0  40   1 1363.23 97.8840  16
   0  40  -1 1373.84 113.821  15
   0  40   1 1408.16 104.713  12
   0  40  -2 2195.67 153.097  13
   0  40   2 2140.49 143.684  13
   0  40   2 2196.73 120.279  16
   0  40  -2 2125.00 142.204  12
   0  40   2 2337.25 131.991  12
   0  40  -2 2269.55 147.335  15
   0 -40   2 2350.96 156.175  23
   0  40  -3 120.139 48.0809  12
   0  40  -3 202.045 35.8373   6
   0  40  -3 122.420 52.3670  15
   0  40   3 144.190 41.6607  12
   0  40   3 201.805 60.7115  13
   0  40   3 119.306 35.2285  16
   0 -40   3 169.263 57.9087  23
   0  40   4 10134.8 283.927  12
   0  40  -4 10287.6 280.492   6
   0  40  -4 10417.0 340.743  12
   0  40   4 10635.1 330.296  13
   0  40  -4 10246.2 342.750  15
   0  40  -5 3326.15 144.360   6
   0  40  -5 3536.70 187.669  15
   0  40   5 3321.04 167.961  13
   0 -40   5 3459.07 188.493  23
   0  40  -5 3220.38 177.407  12
   0  40  -6 5733.91 198.987   6
   0  40  -6 5939.85 243.021  12
   0  40  -6 5872.26 246.208  15
   0  40   6 6002.55 222.644  13
   0  40   7 16.1159 30.0249  13
   0  40  -7 63.8511 48.2179  12
   0 -40   7 28.3261 37.8881  23
   0  40  -7 97.6842 38.8738   6
   0  40  -7 23.5681 43.9099  15
   0  40  -8 4299.23 168.055   6
   0 -40   8 4464.25 206.129  23
   0  40   8 4273.67 168.162  13
   0  40  -8 4002.72 196.390  15
   0  40  -8 4235.96 199.594  12
   0  40  -9 91.2548 35.0863   6
   0  40  -9 60.8390 36.2237  15
   0 -40   9 127.787 39.4531  23
   0  40   9 111.727 32.7613  13
   0  40  -9 101.235 48.8543  12
   0  40 -10 3137.41 158.659  12
   0  40 -10 3154.89 158.857  15
   0  40 -10 3034.85 134.566   6
   0 -40  10 3270.22 162.051  23
   0  40 -11 2.58383 30.4282  12
   0  40 -11-14.1163 25.3949   6
   0 -40  11-12.7713 28.0582  23
   0  40 -11-12.1602 34.6289  15
   0 -40  12 1235.55 84.8813  23
   0  40 -12 1004.78 77.3140  12
   0  40 -12 1010.72 68.4495   6
   0  40 -13 34.8422 18.4222   6
   0  40 -13 72.4062 25.6285  12
   0  40 -14 3691.12 111.850   6
   0  40 -14 3818.73 121.122  12
   0  41   0 79.7777 49.7545  13
   0  41   0 57.4844 42.1636  12
   0  41   1 434.079 62.2351  12
   0  41  -1 502.018 72.7357  12
   0  41  -1 455.301 68.9292  13
   0  41   1 434.775 57.2337  16
   0  41   1 435.539 70.6973  13
   0  41   2 35837.5 760.735  13
   0  41  -2 34218.7 769.511  13
   0  41   2 34463.0 709.178  12
   0  41   2 34533.0 684.634  16
   0  41  -2 33471.4 746.162  15
   0  41  -2 34933.9 749.204  12
   0  41  -3 2382.29 149.115  15
   0 -41   3 2567.64 157.608  23
   0  41  -3 2328.79 147.606  12
   0  41   3 2669.76 152.696  13
   0  41   3 2269.62 122.912  12
   0  41  -4 25392.8 603.929  12
   0  41   4 26588.3 596.103  13
   0  41  -4 26161.6 611.309  15
   0 -41   4 27309.6 629.113  23
   0  41  -4 24599.4 520.201   6
   0  41   5 4283.55 187.514  13
   0  41  -5 4012.81 153.735   6
   0  41  -5 4067.19 200.379  15
   0 -41   5 3921.88 197.175  23
   0  41  -5 4137.45 197.411  12
   0  41  -6 11964.8 369.770  15
   0 -41   6 13035.6 384.897  23
   0  41  -6 12583.7 374.543  12
   0  41   6 12487.1 342.008  13
   0  41  -6 12006.8 309.321   6
   0  41  -7 0.10657 39.9847  15
   0  41   7-27.5774 26.9240  13
   0  41  -7 38.8581 41.2809  12
   0 -41   7 30.0189 38.7718  23
   0  41  -7 10.1555 24.4653   6
   0 -41   8 18542.5 466.854  23
   0  41   8 17835.1 402.562  13
   0  41  -8 17408.6 397.825   6
   0  41  -8 17914.0 458.470  12
   0  41  -8 17132.9 454.176  15
   0  41  -9 308.847 53.7344  12
   0  41  -9 303.285 58.0213  15
   0  41  -9 335.178 46.1906   6
   0 -41   9 283.342 54.1296  23
   0  41 -10 14928.4 384.343  15
   0 -41  10 15627.1 390.574  23
   0  41 -10 14580.5 339.213   6
   0  41 -10 15115.5 388.863  12
   0 -41  11 29.9016 25.4979  23
   0  41 -11 5.93259 21.2097   6
   0  41 -11 4.30507 29.7286  12
   0  41 -12 7511.46 222.411  12
   0  41 -12 7553.43 195.538   6
   0 -41  12 7677.19 219.246  23
   0  41 -13 2239.24 97.0804  12
   0  41 -13 2127.99 82.8284   6
   0  41 -14 592.543 42.7613  13
   0  41 -14 513.401 37.1708  12
   0  41 -14 488.600 30.9948   6
   0  42   0 7014.15 245.634  12
   0  42   0 6614.34 257.622  13
   0  42   0 6248.10 221.061  16
   0  42   1 84.7972 48.2928  13
   0  42  -1 19.4100 36.7166  12
   0  42   1 48.9161 29.0940  16
   0 -42   1 8.46516 34.9113  23
   0  42   1 5.40188 32.4114  12
   0  42  -1 33.3504 44.9060  13
   0  42   2 531.657 75.1855  13
   0 -42   2 496.646 74.3261  23
   0  42  -2 580.862 79.6247  12
   0  42   2 520.950 64.5567  12
   0  42   2 555.802 57.4332  16
   0  42  -2 541.141 82.7494  13
   0  42  -3 215.078 56.5339  12
   0  42  -3 163.140 53.8818  15
   0  42   3 211.019 57.9130  13
   0  42  -3 194.914 56.8612  13
   0 -42   3 261.175 59.0942  23
   0 -42   4 1946.66 136.010  23
   0  42   4 1747.54 120.687  13
   0  42  -4 1717.50 125.640  12
   0  42  -4 1860.57 133.423  15
   0 -42   5 848.371 91.0276  23
   0  42  -5 823.225 89.0059  12
   0  42  -5 727.330 85.5085  15
   0  42  -5 798.592 63.5807   6
   0  42   5 790.960 79.0091  13
   0  42  -6 51.9938 42.5402  15
   0  42  -6 43.7293 24.8015   6
   0  42   6 88.1404 35.6047  13
   0  42  -6 32.2725 38.0933  12
   0 -42   6 80.0768 43.7438  23
   0  42  -7 1129.03 74.2013   6
   0 -42   7 1253.62 104.092  23
   0  42  -7 1079.42 98.4770  12
   0  42   7 1075.54 80.6226  13
   0  42  -7 1063.19 97.7275  15
   0 -42   8 8929.50 284.071  23
   0  42  -8 8349.73 278.839  15
   0  42  -8 8535.83 278.351  12
   0  42  -8 7810.72 223.278   6
   0  42   8 8212.11 229.223  13
   0  42  -9 832.596 62.1479   6
   0  42  -9 790.097 76.8865  12
   0 -42   9 801.626 77.9513  23
   0  42  -9 788.323 79.5251  15
   0  42 -10 2664.08 108.879   6
   0 -42  10 2656.81 131.641  23
   0  42 -10 2665.41 134.045  12
   0  42 -11 89.4749 23.4287   6
   0 -42  11 127.436 33.1533  23
   0  42 -11 66.5949 31.6593  12
   0  42 -12 1087.26 73.0859  12
   0  42 -12 993.151 55.8894   6
   0  42 -13 442.160 40.9561  12
   0  42 -13 415.843 29.9323   6
   0 -43   0 6.40597 33.2096  23
   0  43   0 17.7351 39.3973  13
   0  43   0 75.5989 36.1019  12
   0  43   0 71.0104 35.7220  16
   0  43   1 902.091 91.2763  13
   0  43  -1 839.916 83.6418  12
   0  43   1 946.180 81.2733  12
   0  43   1 929.904 73.5469  16
   0 -43   1 1011.15 96.4930  23
   0  43  -1 919.274 96.5385  13
   0  43   2 11776.9 317.515  12
   0  43  -2 12441.7 354.870  12
   0 -43   2 13043.6 371.146  23
   0  43  -2 11973.9 366.891  13
   0  43   2 11902.7 354.595  13
   0  43  -3 1502.81 111.658  12
   0  43   3 1536.09 111.872  13
   0  43  -3 1534.66 121.830  13
   0 -43   3 1660.31 121.643  23
   0  43   3 1456.21 88.1222  12
   0  43   4 4184.19 181.711  13
   0  43  -4 4196.29 200.392  13
   0  43  -4 3966.11 186.181  12
   0 -43   4 4293.28 197.119  23
   0  43  -4 3992.27 189.527  15
   0  43  -5 396.652 62.5621  12
   0  43   5 342.912 55.8676  13
   0  43  -5 302.489 61.9506  15
   0 -43   5 343.792 61.2745  23
   0 -43   6 2623.00 146.413  23
   0  43   6 2591.59 127.414  13
   0  43  -6 2391.66 142.704  12
   0  43  -6 2378.86 104.112   6
   0  43  -6 2607.03 148.730  15
   0  43  -7 516.352 68.5342  15
   0  43   7 489.405 53.3506  13
   0  43  -7 520.453 69.5206  12
   0  43  -7 512.715 46.4377   6
   0 -43   7 516.274 66.0806  23
   0  43  -8 3658.19 128.857   6
   0 -43   8 3538.38 164.775  23
   0  43  -8 3578.59 166.451  15
   0  43  -8 3735.14 170.578  12
   0  43  -9 481.641 63.3371  12
   0  43  -9 471.118 43.8956   6
   0 -43   9 507.005 59.3266  23
   0  43 -10 59.2410 34.8958  12
   0 -43  10 120.708 34.9374  23
   0  43 -10 75.2733 21.8211   6
   0  43 -11 2.70762 25.6885  12
   0  43 -12 1777.82 85.9586  12
   0  43 -12 1782.54 86.2312  13
   0  43 -13 581.652 40.5778  13
   0  43 -13 568.779 40.8255  12
   0 -44   0 772.118 81.4279  23
   0  44   0 723.930 72.9535  12
   0  44   0 729.727 66.0989  16
   0  44   0 648.437 76.9434  13
   0  44  -1 619.849 76.0630  13
   0  44  -1 653.295 66.1472  16
   0  44  -1 575.814 68.2795  12
   0 -44  -1 715.488 77.3954  23
   0 -44   1 537.895 70.0987  23
   0  44   1 617.154 64.8265  12
   0  44   1 601.982 75.1522  13
   0  44   2 1849.42 103.301  12
   0 -44   2 2018.37 128.690  23
   0  44  -2 1879.50 128.195  13
   0  44   2 1871.48 122.709  13
   0  44  -2 1844.07 121.535  12
   0  44   3 1294.75 99.1914  13
   0  44  -3 1229.28 100.232  12
   0  44  -3 1176.07 103.116  13
   0 -44   3 1249.29 101.967  23
   0  44  -4 86.4514 47.7864  12
   0 -44   4 88.3061 43.4259  23
   0  44   4 33.9846 32.5558  13
   0  44  -4 111.083 50.9019  13
   0  44   5 390.244 53.5398  13
   0  44  -5 358.920 60.1019  12
   0  44  -5 372.160 65.2618  13
   0 -44   5 405.667 59.9081  23
   0  44  -6 7963.52 266.509  12
   0 -44   6 8460.15 272.382  23
   0  44  -6 8039.83 273.073  13
   0  44   6 8334.47 238.773  13
   0 -44   7 5170.69 197.809  23
   0  44  -7 5071.23 196.296  12
   0  44   7 4789.52 160.027  13
   0 -44   8 2058.12 117.363  23
   0  44  -8 2101.00 120.230  12
   0 -44   9 1685.62 98.9918  23
   0  44  -9 1538.68 97.9537  12
   0  44 -10 214.843 40.9092  13
   0 -44  10 287.995 41.6619  23
   0  44 -10 169.121 35.9595  12
   0  44 -11 2295.72 102.500  12
   0  44 -11 2252.36 101.006  13
   0  44 -12 20560.8 395.742  13
   0  44 -12 20633.2 396.014  12
   0  45   0 40.3617 28.5473  12
   0 -45   0 19.6728 30.0162  23
   0  45   0-29.5486 37.5200  13
   0 -45  -1 575.803 66.5787  23
   0  45  -1 491.580 60.7599  12
   0  45   1 488.216 65.8970  13
   0 -45   1 597.359 70.6735  23
   0  45  -1 447.306 63.3957  13
   0  45   1 472.093 57.1383  12
   0  45  -1 485.857 51.9692  16
   0  45   2 2969.60 149.661  13
   0  45  -2 3180.02 150.000  12
   0 -45  -2 3127.76 147.683  23
   0  45   2 2845.88 123.162  12
   0  45  -2 2963.80 133.278  16
   0  45  -2 3087.17 160.800  13
   0 -45   2 3055.68 152.787  23
   0  45   3 59.9587 32.9564  13
   0 -45   3 53.2915 34.1745  23
   0  45  -3 45.8119 36.5704  13
   0  45  -3 72.5845 38.0906  12
   0  45  -4 1767.01 118.762  13
   0  45  -4 1781.34 114.169  12
   0 -45   4 1637.23 109.641  23
   0  45   4 1746.57 105.357  13
   0  45   5 162.665 36.4001  13
   0 -45   5 307.240 53.4111  23
   0  45  -5 224.439 48.5069  12
   0  45  -5 268.483 53.4976  13
   0  45  -6 11356.6 316.467  12
   0 -45   6 11647.0 319.796  23
   0  45  -6 11176.9 321.987  13
   0  45   6 11128.2 277.785  13
   0 -45   7-10.8675 25.9060  23
   0  45  -7 42.5021 35.2682  12
   0  45  -7 85.4330 37.8246  13
   0  45  -8 6579.74 216.667  13
   0  45  -8 6663.09 216.082  12
   0 -45   8 6566.88 211.183  23
   0  45  -9 1332.95 86.3776  13
   0 -45   9 1306.05 80.6408  23
   0  45  -9 1329.61 86.0984  12
   0  45 -10 2215.60 104.373  13
   0  45 -10 2241.26 102.930  12
   0  45 -11 226.966 33.0553  12
   0  45 -11 247.521 32.0570  13
   0  45 -12 0.83769 13.3531  12
   0  45 -12-3.35827 14.2866  13
   0 -46   0-24.8545 29.0529  23
   0  46   0-5.86243 27.8382  12
   0  46  -1 698.589 78.0041  13
   0  46   1 716.754 73.0384  13
   0  46   1 637.667 56.9806  12
   0 -46  -1 593.140 62.0725  23
   0  46  -1 614.713 62.9585  12
   0 -46   1 672.281 69.8954  23
   0  46   2 317.945 48.8529  13
   0 -46  -2 304.247 47.2137  23
   0  46  -2 355.276 42.9366  16
   0  46  -2 339.667 49.9167  12
   0  46  -2 359.303 60.0961  13
   0 -46   2 360.055 53.8209  23
   0 -46  -3 1680.35 98.9468  23
   0  46  -3 1580.35 90.6976  16
   0  46   3 1679.57 102.291  13
   0  46  -3 1605.12 101.848  12
   0 -46   3 1840.20 111.881  23
   0  46  -3 1741.65 115.086  13
   0  46  -4 55.6185 36.0524  13
   0 -46  -4 16.4957 21.2291  23
   0 -46   4 85.9609 28.6610  23
   0  46  -4 79.2478 34.7032  12
   0  46   4 85.3121 33.3166  13
   0 -46  -5 54.1784 22.8949  23
   0  46  -5 17.8082 29.0312  12
   0 -46   5 2.79323 24.4914  23
   0  46   5 85.5872 31.8347  13
   0  46  -5 6.68496 30.1901  13
   0 -46   6 27.5181 27.3196  23
   0  46  -6 67.1669 37.3763  12
   0  46  -6 35.8476 33.4151  13
   0 -46   7 2731.68 126.343  23
   0  46  -7 2804.86 130.477  12
   0  46  -7 2505.73 128.092  13
   0  46  -8 7375.77 221.411  13
   0 -46   8 7111.50 211.027  23
   0  46  -8 7368.50 219.128  12
   0  46  -9 550.062 54.7036  13
   0  46  -9 542.251 50.8776  12
   0  46 -10 4469.46 141.852  12
   0  46 -10 4431.22 140.647  13
   0  46 -11 285.860 30.7664  12
   0  46 -11 264.838 28.7541  13
   0  47   0 31.7572 25.6927  12
   0  47   0 16.2022 33.2622  13
   0 -47   0-11.4022 28.0539  23
   0 -47   1 1095.43 82.1876  23
   0  47  -1 1108.80 87.2737  13
   0 -47  -1 1057.85 78.3326  23
   0  47  -1 1021.20 73.9291  12
   0  47   1 1086.14 83.4447  13
   0  47  -2 203.066 45.2087  13
   0 -47   2 219.134 41.3584  23
   0 -47  -2 136.886 32.0872  23
   0  47   2 254.530 44.7378  13
   0  47  -2 171.555 38.5499  12
   0  47   3 1852.29 102.648  13
   0  47  -3 1917.55 107.285  12
   0  47  -3 1785.84 110.225  13
   0 -47   3 2193.34 115.361  23
   0 -47  -3 1800.73 92.6238  23
   0  47  -3 1891.77 93.1112  16
   0  47  -4 311.904 47.8539  12
   0  47   4 338.722 45.0217  13
   0 -47  -4 395.589 43.0747  23
   0  47  -4 274.749 47.7277  13
   0 -47   4 278.690 45.4384  23
   0  47  -4 293.658 38.9710  16
   0  47  -5 856.992 73.2163  12
   0  47  -5 770.629 72.6614  13
   0  47   5 777.628 56.9206  13
   0 -47   5 832.117 69.2223  23
   0 -47   6 1573.48 92.5026  23
   0  47  -6 1716.96 97.7992  12
   0  47  -6 1626.71 99.2882  13
   0  47  -7 1505.88 90.1689  13
   0  47  -7 1454.67 87.8322  12
   0  47  -8 14909.5 335.409  12
   0  47  -8 14997.7 336.767  13
   0  47  -9 92.4654 25.1785  12
   0  47  -9 87.4421 25.1969  13
   0  47 -10 1410.47 65.7620  13
   0  47 -10 1349.22 64.8177  12
   0  48   0 986.029 76.8589  13
   0 -48   0 924.838 69.4478  23
   0  48   1 368.874 49.3069  13
   0  48  -1 507.654 59.2553  13
   0  48  -1 484.781 50.6830  12
   0 -48  -1 465.331 48.9439  23
   0 -48   1 396.390 48.2443  23
   0  48   2 9893.49 261.384  13
   0  48  -2 9683.89 254.693  12
   0 -48  -2 10273.4 247.761  23
   0 -48   2 9801.54 266.554  23
   0  48  -2 10045.2 276.923  13
   0 -48   3 872.149 68.4902  23
   0  48   3 869.946 63.1725  13
   0  48  -3 795.682 70.4430  13
   0  48  -3 936.659 70.2037  12
   0  48  -4 1822.73 103.134  13
   0  48  -4 1752.13 95.0631  12
   0 -48   4 1864.68 98.9014  23
   0  48   4 1739.48 85.3315  13
   0  48  -5 969.756 73.9394  13
   0 -48   5 935.419 67.8387  23
   0  48  -5 993.135 60.6559  16
   0  48  -5 986.456 71.1079  12
   0  48  -6 1890.26 98.9708  13
   0  48  -6 1816.94 94.1450  12
   0  48  -6 1735.74 80.2537  16
   0  48  -7 307.721 38.2644  12
   0  48  -7 265.984 32.6852  16
   0  48  -7 259.656 38.1900  13
   0  48  -8 675.374 51.7215  12
   0  48  -8 632.621 42.6606  16
   0  48  -9 7.55484 15.3863  13
   0  48  -9 27.4111 18.0169  12
   0  49   0 69.5568 31.1252  13
   0 -49   1 460.885 45.6078  23
   0  49   1 396.245 45.5005  13
   0  49  -1 405.814 49.4845  13
   0  49  -1 329.232 39.1267  12
   0  49  -2 50.3157 24.4053  13
   0  49   2 84.0216 26.9874  13
   0 -49   2 56.1528 23.4433  23
   0  49  -2 98.0292 28.7215  12
   0  49  -3 279.252 39.4783  12
   0  49  -3 357.999 46.6277  13
   0  49   3 247.278 32.7415  13
   0  49  -4 810.795 59.2633  12
   0  49  -4 686.603 60.1576  13
   0  49  -5 597.445 50.2672  12
   0  49  -5 609.486 55.2091  13
   0  49  -6 300.163 36.5056  12
   0  49  -6 312.306 39.5493  13
   0  49  -7 61.2448 22.0180  13
   0  49  -7 65.9615 22.5854  12
   0  49  -8 1342.78 62.5992  12
   0  49  -8 1311.62 62.9818  13
   0  50   0 41579.7 740.671  13
   0  50   1 2336.50 97.3257  13
   0  50  -1 2485.91 105.073  13
   0  50  -2 179.185 25.8696  12
   0  50  -2 116.701 27.2523  13
   0  50   2 172.155 27.8616  13
   0  50  -3 2569.82 96.7443  12
   0  50  -3 2703.43 109.369  13
   0  50  -4 5028.01 154.055  13
   0  50  -4 5071.35 144.122  12
   0  50  -5 80.3258 21.1078  13
   0  50  -5 131.201 23.7218  12
   0  50  -6 351.304 34.9604  13
   0  50  -6 334.274 32.3722  12
   0  50  -7 435.961 33.6258  12
   0  50  -7 395.278 33.3990  13
   0  51   0 57.8183 20.7729  13
   0  51  -1 34.6264 19.1397  13
   0  51   1 32.9680 18.7373  13
   0  51   2 9606.03 204.987  13
   0  51  -2 10523.0 232.075  13
   0  51  -3 1043.56 58.7828  13
   0  51  -4 2522.92 81.2905  12
   0  51  -4 2708.15 95.1315  13
   0  51  -5 357.735 32.4676  13
   0  51  -6 530.451 36.1721  13
   0  52  -1 54.7047 16.3983  13
   0  52  -2 69.1220 15.4914  13
   0  52  -3 604.012 37.8872  13
  -1   0  23 35.6094 20.2455   7
  -1   0  22-15.9884 26.7684   7
   1   0 -22-28.5019 23.3864  22
   1   0 -22 13.6935 17.6866   6
  -1   0  21 12.3069 35.8369   7
   1   0 -21-18.1535 22.7777   6
   1   0 -21 15.1246 24.1431  22
  -1   0  21 59.8647 26.9838   8
  -1   0  20 2759.58 129.481   8
   1   0 -20 2640.94 139.727  22
  -1   0  20 2590.98 148.512   7
   1   0 -20 2681.81 134.645   6
  -1   0  20 2749.72 170.387   9
   1   0 -19 11.7477 34.0707  22
   1   0 -19 6.12849 34.6948   6
  -1   0  19 5.26800 46.4445   7
  -1   0  19-38.6125 54.6566   9
   1   0 -18 611.724 77.7477   6
  -1   0  18 547.990 90.0844   9
   1   0 -18 536.761 78.2216  22
  -1   0  17-18.5523 49.7317   9
  -1   0  17 59.7753 33.9299  23
  -1   0  16 13241.3 421.021   9
  -1   0  16 12987.8 357.997  23
  -1   0  16 12345.7 370.368   5
  -1   0  15 81.9921 45.9791  23
  -1   0  15 275.848 91.9683   9
  -1   0  15 311.843 92.2082  19
  -1   0  15 149.046 63.6873   5
  -1   0  14 42.6562 25.8866  23
  -1   0  14 51.7404 38.4886   9
  -1   0  14 124.504 48.4780  19
  -1   0  14 82.8894 35.0343   5
  -1   0  14 92.0634 40.3509  17
  -1   0  13 60.1404 34.8116   5
  -1   0  13-5.66521 26.8097  23
  -1   0  13 27.2314 34.0602  19
  -1   0  13 72.0034 44.0189   9
  -1   0  13 23.2021 25.1026  17
  -1   0  12 1650.80 99.8218  23
  -1   0  12 1629.85 107.213  19
  -1   0  12 1640.02 93.6849   5
  -1   0  12 1520.12 106.291   9
  -1   0  12 1629.57 98.4362  17
  -1   0  11 26.6853 23.9505  17
  -1   0  11 31.8262 23.3892  23
  -1   0  11 29.5108 33.9420  19
   1   0 -11-22.9349 29.2420   2
  -1   0  11 34.4799 27.3279   5
   1   0 -10 797.969 121.820  18
  -1   0  10 701.230 62.8910  19
  -1   0  10 710.593 59.2305  23
   1   0 -10 636.227 79.9633   2
  -1   0  10 716.766 114.658  18
   1   0 -10 565.385 97.2780   3
   1   0  -9 27.1959 46.1032  18
  -1   0   9 8.61917 24.0935  19
  -1   0   9 22.3146 23.3259  23
   1   0  -9 11.8403 24.2764   2
  -1   0   9 11.1396 43.5506  18
   1   0  -9 58.4817 42.6835   3
  -1   0   8 1076.01 64.0513  19
   1   0  -8 1146.99 125.101  18
   1   0  -8 1175.76 97.3783   2
   1   0  -8 1000.10 111.264   3
  -1   0   8 1126.87 127.307  18
  -1   0   8 1154.99 64.9219  23
  -1   0   7 36.8403 19.7800  19
   1   0  -7 56.4732 41.7176  18
  -1   0   7 15.7033 40.1295  18
   1   0  -7 76.3995 41.3995   3
  -1   0   7 23.8836 18.6622  23
   1   0  -7-14.4796 28.2925   2
  -1   0   6 1286.88 115.922  18
   1   0  -6 1293.37 108.315   3
   1   0  -6 1371.68 117.210  18
   1   0  -6 1242.53 91.8895   2
   1   0  -5 166.911 55.0462  18
   1   0  -5 26.0157 25.2550   2
  -1   0   4 4169.92 147.615   2
   1   0  -4 4253.39 148.356   2
   1   0  -4 4039.25 178.298  18
   1   0  -3 112.276 26.8280   2
  -1   0   3 12.5514 17.7641   2
   1   0  -2 110.831 32.6210  18
   1   0  -2 120.953 25.4126  21
  -1   0   2 125.093 25.0282   2
   1   0  -2 126.507 25.0326   2
  -1   0   1 16.5568 14.7025  21
   1   0  -1 18.1554 17.3471   1
  -1   0   1 44.4011 20.9237   4
   1   0  -1 26.3612 13.6827  21
   1   0  -1 55.5846 19.5873   2
  -1   0   0 331.599 30.6747   4
  -1   0   0 393.370 28.8948  20
   1   0   0 322.131 29.2313   4
  -1   0   0 358.191 27.8166  21
   1   0   0 362.101 33.2732   1
   1   0   0 356.522 27.4311  21
   1   0   0 397.218 28.8789  20
   1   0   1 37.7259 23.3688   3
  -1   0  -1 19.6483 15.4257  20
  -1   0  -1 6.17101 13.5270   4
  -1   0  -2 32.3122 25.7490   3
   1   0   2 41.1267 18.7068   4
   1   0   2 25.5526 27.6902   1
   1   0   2 39.5447 20.2564   3
   1   0   3-0.86240 24.5596   4
   1   0   3-8.71138 26.2081   3
  -1   0  -4 174.522 49.8429  18
   1   0   4 179.604 33.5560   4
   1   0   4 176.671 41.3717   3
  -1   0  -4 264.515 48.3830   3
  -1   0  -5 822.107 113.005  18
   1   0   5 662.840 77.6990   4
  -1   0  -5 133.831 74.8940   3
  -1   0  -6 43.5586 39.6430   1
  -1   0  -6 76.7969 42.1314   3
   1   0   6 75.4329 22.0835  19
   1   0   6 22.7248 23.9237   4
   1   0   6 0.56111 30.8833   3
  -1   0  -6-35.7219 37.8316  18
   1   0   6 35.4541 18.2799  24
   1   0   7 782.021 57.9391  19
  -1   0  -7 926.001 123.540  18
   1   0   7 684.193 81.9762   4
  -1   0  -7 1291.52 135.894   1
  -1   0  -8 11996.8 420.559   1
   1   0   8 11362.6 333.929   4
   1   0   8 11854.0 388.268   3
   1   0   8 11655.3 266.255  19
   1   0   8 11421.9 235.821  23
  -1   0  -8 11801.4 431.721  18
  -1   0  -8 11708.4 405.333   3
   1   0   9 4.90596 15.2948  23
   1   0   9 50.8802 30.1827  19
   1   0   9 18.3957 37.7162   3
  -1   0  -9 55.7684 46.5394   1
  -1   0  -9-3.49803 41.9578   3
   1   0   9-9.35755 25.2050   4
  -1   0  -9 14.2577 44.0406  18
  -1   0  -9 2.87069 30.8289   2
   1   0  10 3842.26 151.214  19
   1   0  10 3960.86 127.180  23
  -1   0 -10 3828.71 240.797   3
   1   0  10 3587.93 179.769   4
   1   0  10 3587.37 132.943   5
  -1   0 -10 3766.10 204.398   2
   1   0  10 3640.20 221.441   3
   1   0  10 3896.93 151.890   9
   1   0  11 28.6816 18.1806  23
   1   0  11 40.5595 39.4686   9
   1   0  11 64.8169 39.0402  19
  -1   0 -11 33.3886 31.6164   2
   1   0  12 3811.78 137.554  23
   1   0  12 3730.22 170.320  19
   1   0  13-30.4156 33.1974   9
   1   0  13 7.10648 35.2883  19
   1   0  13-30.2924 20.5025  23
   1   0  14 450.575 75.4691  19
   1   0  14 441.598 72.4630   9
   1   0  14 437.330 47.2020  23
  -1   0 -14 423.377 53.4517   6
  -1   0 -15 26.5420 33.0568   6
   1   0  15 27.7912 47.4215  19
   1   0  15-4.10655 44.6874   9
   1   0  15 45.5085 43.8068   7
   1   0  16 430.891 63.2003   8
   1   0  16 496.762 88.5400   9
  -1   0 -16 436.303 57.4869   6
   1   0  16 456.489 73.0439  19
   1   0  16 461.046 78.7160   7
   1   0  17 40.9602 41.1601   7
   1   0  17 9.34795 30.4521   8
  -1   0 -17 5.43376 29.9844   6
   1   0  17-12.2851 50.0354   9
   1   0  17 25.0557 40.2467  19
  -1   0 -18 97.9413 32.0703   6
   1   0  18 62.1895 47.9686  19
   1   0  18 90.5882 56.2517   7
   1   0  18 30.7779 32.5213   8
  -1   0 -19 42.5485 25.2862   6
   1   0  19 85.9514 39.3097   8
   1   0  19 129.726 59.4931   7
   1   0  20 2145.23 127.068   7
  -1   0 -20 1979.07 112.963  22
  -1   0 -21 14.9232 19.4786  22
   1   0  21-43.3150 34.4456   7
   1   0  22 337.828 40.5635   7
  -1  -1  23 7494.82 188.871   7
  -1   1  23 7056.87 185.654   7
   1   1 -22 662.167 55.5324  22
   1  -1 -22 618.661 44.4313   6
   1  -1 -22 666.820 54.6829  22
  -1   1  22 710.175 63.4075   7
   1   1 -22 669.808 49.1089   6
  -1  -1  22 692.401 63.2604   7
   1   1 -21 3674.43 144.120   6
  -1  -1  21 3655.28 163.389   7
  -1   1  21 3641.58 162.211   7
   1  -1 -21 3504.17 148.151  22
   1  -1 -21 3629.03 138.446   6
   1   1 -21 3654.91 150.938  22
  -1  -1  21 3724.37 137.660   8
  -1  -1  20 321.280 63.7410   7
  -1  -1  20 443.447 54.3959   8
   1   1 -20 350.391 56.6442  22
  -1   1  20 319.717 70.6260   9
  -1  -1  20 370.653 75.5824   9
  -1   1  20 354.891 49.2373   8
   1   1 -20 388.209 56.8149   6
  -1   1  20 351.605 65.4828   7
   1  -1 -20 328.485 54.2779  22
   1  -1 -20 417.139 56.1130   6
   1  -1 -19 1130.46 93.4193   6
   1   1 -19 969.558 89.6855   6
  -1  -1  19 1118.75 117.932   9
  -1  -1  19 880.005 91.6094   7
   1  -1 -19 917.529 90.3973  22
  -1   1  19 949.574 109.855   9
   1   1 -19 909.584 89.2795  22
  -1   1  19 978.963 101.459   7
  -1  -1  18 938.465 79.2165  23
  -1  -1  18 1151.02 122.342   9
   1   1 -18 1018.41 94.9059   6
  -1   1  18 1052.84 117.508   9
   1  -1 -18 940.030 98.0759  22
   1   1 -18 984.677 99.6309  22
  -1   1  17 1801.42 114.090  23
  -1   1  17 1572.35 134.961   9
  -1  -1  17 1588.53 107.942  23
  -1  -1  17 1628.30 143.459   9
  -1   1  16 3291.38 172.284   5
  -1  -1  16 3351.98 174.318   5
  -1  -1  16 3342.53 200.739   9
  -1   1  16 3584.21 166.800  23
  -1  -1  16 3351.05 164.127  23
  -1   1  16 3445.26 202.396   9
  -1   1  15 53928.3 1070.27   5
  -1  -1  15 56984.4 1080.31   5
  -1   1  15 56441.2 1062.18  23
  -1   1  15 58723.6 1113.75  19
  -1   1  15 60918.2 1157.54   9
  -1  -1  15 58268.5 1150.36   9
  -1  -1  15 58850.7 1114.00  19
  -1  -1  15 55663.8 1067.02  23
  -1  -1  14 492.104 76.2307   9
  -1   1  14 449.373 63.7021   5
  -1   1  14 547.497 78.4228   9
  -1  -1  14 483.404 61.4787  23
  -1  -1  14 477.605 69.5993  19
  -1  -1  14 473.984 62.5140   5
  -1   1  14 428.168 67.5112  19
  -1   1  14 444.294 64.1622  17
  -1   1  14 498.897 62.1367  23
  -1  -1  13 1249.04 89.3491   5
  -1  -1  13 1080.48 101.020   9
  -1  -1  13 1055.20 84.9848  23
  -1   1  13 1194.95 88.6977   5
  -1   1  13 985.885 80.2987  23
  -1  -1  13 1118.85 98.4156  19
  -1   1  13 1215.64 91.4986  17
  -1  -1  13 1172.41 91.1567  17
  -1   1  13 1162.03 96.5437  19
  -1   1  13 1146.58 99.7587   9
  -1  -1  12 152.084 32.8036   5
  -1  -1  12 149.706 36.7312  23
   1   1 -12 110.862 50.1078   2
  -1  -1  12 139.933 38.2560   9
  -1   1  12 113.426 27.6798   5
  -1  -1  12 122.662 27.5340  17
  -1   1  12 199.381 48.8633   9
  -1   1  12 114.518 29.1207  23
  -1   1  12 187.663 50.8632   4
  -1   1  12 109.814 41.7314  19
  -1   1  12 142.242 38.8910  17
  -1  -1  12 91.6981 38.1728  19
  -1   1  11 2184.08 105.494  17
  -1   1  11 2008.87 104.022  23
  -1   1  11 2029.28 97.1987   5
  -1   1  11 1907.71 108.896  19
   1  -1 -11 1836.77 130.676   2
  -1  -1  11 2214.96 101.085   5
  -1  -1  11 2173.51 104.692  17
  -1  -1  11 1819.06 106.402  19
  -1  -1  11 1968.44 104.276  23
   1   1 -11 1657.20 134.184   2
   1  -1 -10 4304.81 255.423   3
   1  -1 -10 4143.16 257.291  21
  -1  -1  10 4216.84 155.141  19
  -1   1  10 4368.23 150.522  23
  -1   1  10 4015.69 152.487  19
   1   1 -10 4186.41 213.239   2
   1  -1 -10 3834.37 257.153  18
  -1   1  10 4418.01 276.172  18
   1  -1 -10 4335.82 206.336   2
  -1  -1  10 4263.15 150.513  23
   1   1 -10 4453.47 276.484  18
  -1  -1  10 4175.11 271.066  18
   1   1 -10 4363.94 262.011   3
   1   1  -9 1431.04 150.040  18
  -1  -1   9 1569.24 82.1373  19
   1  -1  -9 1395.87 108.012   2
  -1  -1   9 1553.12 80.5607  23
  -1   1   9 1419.45 77.2697  23
  -1   1   9 1403.60 149.766  18
   1   1  -9 1393.19 137.033   3
   1  -1  -9 1282.75 144.896  18
  -1   1   9 1441.97 79.6448  19
  -1  -1   9 1247.04 139.882  18
   1   1  -9 1500.34 119.417   2
   1  -1  -9 1485.56 139.206   3
   1   1  -8 7650.83 275.799   2
   1   1  -8 7853.44 336.569  18
  -1   1   8 7941.13 198.992  19
  -1  -1   8 8173.41 199.750  23
   1  -1  -8 7911.84 336.550  18
  -1   1   8 7804.93 194.823  23
  -1   1   8 7307.58 330.613  18
   1  -1  -8 8237.55 269.067   2
  -1  -1   8 7753.36 338.855  18
   1  -1  -8 7415.08 311.996   3
   1   1  -8 8271.07 326.689   3
  -1  -1   8 8101.70 201.153  19
   1   1  -7 127.140 50.7286  18
  -1  -1   7 120.540 24.5557  23
   1   1  -7 107.450 46.8206   3
  -1   1   7 32.2075 17.5271  19
   1  -1  -7 81.2413 34.3885   3
   1  -1  -7 59.5512 29.5492   2
  -1   1   7 56.1911 43.0245  18
   1  -1  -7 31.8375 42.6787  18
  -1  -1   7 102.504 21.7214  19
  -1   1   7 45.4914 19.3448  23
  -1  -1   7 27.5154 41.7368  18
   1   1  -7 127.366 37.4821   2
   1  -1  -6 293.071 45.0034   2
   1  -1  -6 248.650 60.0172  18
   1   1  -6 237.126 54.0645  18
   1   1  -6 253.075 45.0721   2
   1   1  -6 279.933 56.7669   3
  -1  -1   6 269.230 55.9429  18
  -1   1   6 207.502 49.9396  18
   1  -1  -6 241.216 49.2782   3
   1  -1  -5 59704.3 1163.71  18
   1  -1  -5 63534.2 1083.38   2
   1  -1  -5 63055.7 1149.73   3
   1   1  -5 62496.6 1107.38   2
   1   1  -5 59852.9 1163.38  18
  -1   1   4 10031.1 248.333   2
   1   1  -4 10347.8 302.466  18
  -1  -1   4 9998.18 263.944   2
   1  -1  -4 10219.5 302.713  18
   1   1  -4 10535.6 268.817   2
   1  -1  -4 10502.9 251.876   2
   1  -1  -3 220953. 3355.19   2
  -1   1   3 211696. 3348.81   2
  -1  -1   3 212876. 3374.13   2
   1   1  -3 209737. 3415.26  18
   1   1  -3 218893. 3379.08   2
   1  -1  -3 211703. 3396.35  21
   1  -1  -3 210121. 3414.50  18
  -1   1   2 608.518 49.4190  21
   1   1  -2 694.413 51.5151   2
   1  -1  -2 631.658 43.7553   2
  -1   1   2 729.981 54.7406   4
   1   1  -2 655.564 57.5299  18
  -1  -1   2 692.612 50.3681   2
   1   1  -2 691.616 47.8490  21
  -1   1   2 674.665 44.7235   2
   1  -1  -2 730.947 55.3245  21
   1  -1  -2 693.082 59.2877  18
   1  -1  -1 7554.99 180.228   1
   1   1  -1 7994.40 160.913  21
   1   1  -1 7383.19 178.992   1
  -1  -1   1 7784.72 158.064  21
   1  -1  -1 7579.37 179.455  21
  -1   1   1 7582.39 179.028  21
  -1   1   1 7555.22 186.977   4
   1   1  -1 7834.82 187.018   2
  -1   1   1 7414.66 173.815   2
   1  -1  -1 7532.20 183.065  20
   1   1   0 7.86328 9.40732  20
  -1  -1   0 15.3973 9.59950  20
  -1   1   0 19.0661 14.6797  20
  -1  -1   0 30.8061 11.1001  21
   1   1   0 20.9357 16.6150   1
   1  -1   0 32.2927 15.9385  21
  -1   1   0 25.2857 18.4262   4
  -1  -1   0 17.1566 13.7957   4
   1  -1   0 20.5796 14.6059  20
  -1   1   0 30.2627 16.9479  21
   1  -1   0 37.0840 15.1966   1
   1   1   1 31780.5 564.208   3
   1   1   1 33293.4 547.242   4
   1  -1   1 33041.4 572.017   4
  -1  -1  -1 32591.0 544.644  20
   1   1   1 33058.6 584.932   1
   1  -1   1 33117.0 585.385   1
  -1  -1  -1 32963.7 546.062   4
  -1   1  -1 32502.8 574.508  20
  -1   1  -1 33302.4 572.229   4
   1  -1   1 31471.5 584.955   3
   1   1   2 171.430 28.6427   3
  -1   1  -2 113.172 28.7975   3
   1   1   2 131.708 32.9294   1
   1  -1   2 204.417 36.1974   1
   1  -1   2 173.253 29.9040   4
   1   1   2 173.349 21.5646   4
  -1  -1  -2 176.756 29.9772   3
   1  -1   2 141.485 31.0955   3
   1   1   3 202818. 3107.50   4
   1  -1   3 201242. 3182.24   3
  -1   1  -3 198787. 3194.35   3
  -1  -1  -3 192927. 3209.09  18
  -1   1  -3 190762. 3206.54  18
   1  -1   3 197219. 3143.26   4
   1   1   3 204973. 3162.78   3
  -1  -1  -3 200517. 3171.55   3
   1  -1   4 3731.45 139.360   4
  -1  -1  -4 3774.14 157.245   3
   1   1   4 3819.59 124.609   4
  -1  -1  -4 2886.01 160.232  18
   1  -1   4 3877.86 161.201   3
  -1   1  -4 3651.04 163.408   3
  -1   1  -4 3148.44 165.424  18
   1   1   4 3795.43 151.481   3
  -1   1  -5 327266. 5379.96  18
  -1  -1  -5 327055. 5382.14  18
   1   1   5 336887. 5241.70   4
   1  -1   5 336437. 5276.23   4
  -1   1  -5 328726. 5348.60   3
   1  -1   5 340391. 5333.54   3
  -1  -1  -5 334131. 5335.44   3
  -1  -1  -6 1563.02 127.584   1
  -1  -1  -6 1404.41 125.350  18
   1   1   6 1507.57 112.028   3
  -1   1  -6 1461.09 125.123   1
   1  -1   6 1563.69 103.548   4
   1  -1   6 1617.77 67.3760  19
   1  -1   6 1673.20 122.066   3
   1   1   6 1578.45 66.3354  19
   1   1   6 1547.60 91.8135   4
  -1   1  -6 1687.84 129.588   3
  -1   1  -6 1427.49 124.824  18
   1  -1   6 1701.19 65.8707  24
  -1  -1  -6 1609.45 122.121   3
  -1  -1  -7 184731. 3114.79   1
   1  -1   7 176417. 2860.85  19
  -1   1  -7 185735. 3136.72  18
  -1   1  -7 187392. 3117.40   1
   1  -1   7 186024. 3068.89   3
   1   1   7 181113. 2862.33  19
   1   1   7 189357. 3053.10   3
   1   1   7 183947. 2958.53   4
   1  -1   7 182991. 2995.15   4
  -1  -1  -7 184323. 3080.75   3
  -1   1  -7 185291. 3103.26   3
  -1  -1  -7 183181. 3133.29  18
   1  -1   8 17404.5 500.074   3
  -1   1  -8 17535.0 544.089  18
  -1   1  -8 17752.5 527.450   3
   1  -1   8 17137.8 326.473  23
  -1   1  -8 17813.1 534.602   1
  -1  -1  -8 17119.8 538.228  18
   1  -1   8 17287.1 357.967  19
   1   1   8 17233.3 488.011   3
  -1  -1  -8 17386.2 529.103   1
   1   1   8 17114.6 423.495   4
   1  -1   8 16572.1 441.522   4
  -1  -1  -8 16982.3 505.257   3
   1   1   8 17194.8 356.743  19
   1   1   8 17110.4 322.097  23
   1  -1   9 12593.9 379.551   4
   1   1   9 12859.3 426.361   3
   1  -1   9 13304.7 274.365  23
  -1   1  -9 12630.0 455.281   3
   1   1   9 12745.6 266.318  23
  -1  -1  -9 12296.7 470.044  18
  -1  -1  -9 12591.5 459.111   1
  -1  -1  -9 12943.3 448.468   3
   1  -1   9 12805.0 302.334  19
  -1  -1  -9 12248.1 388.477   2
  -1   1  -9 13050.3 467.206   1
  -1   1  -9 12455.9 474.704  18
   1   1   9 12783.9 358.420   4
   1  -1   9 12967.8 439.008   3
  -1   1  -9 12386.1 401.796   2
   1   1   9 13434.6 306.591  19
   1  -1  10 1615.45 77.6127  23
   1   1  10 1556.38 84.6191   5
   1  -1  10 1472.80 116.919   4
  -1   1 -10 1444.27 149.847   3
   1   1  10 1494.53 108.294   4
   1   1  10 1574.45 74.6192  23
   1  -1  10 1524.02 83.7100   5
   1  -1  10 1462.34 142.471   3
   1  -1  10 1622.28 97.7118   9
   1   1  10 1612.17 142.202   3
  -1  -1 -10 1436.64 145.867   3
   1   1  10 1632.08 93.6119   9
   1  -1  10 1493.39 91.8585  19
  -1   1 -10 1456.28 127.590   2
  -1  -1 -10 1357.49 114.941   2
   1   1  10 1586.18 94.4820  19
   1   1  11 20680.0 465.570  19
   1   1  11 21607.7 476.763   9
   1  -1  11 21032.7 419.326  23
   1  -1  11 20517.9 467.485  19
  -1   1 -11 19133.5 538.709   2
  -1  -1 -11 19418.1 522.077   2
   1  -1  11 22002.2 480.152   9
   1   1  11 20731.2 415.203  23
   1  -1  12 996.878 67.2883  23
   1   1  12 1091.89 92.6565   9
   1   1  12 1020.26 88.0854  19
   1  -1  12 1098.07 91.9075  19
   1  -1  12 1030.17 91.6677   9
   1   1  12 1051.65 66.9653  23
   1  -1  13 495.268 50.3829  23
   1  -1  13 689.129 83.6246   9
   1  -1  13 625.179 77.7535  19
   1   1  13 761.448 86.6553   9
   1   1  13 592.120 53.3939  23
   1   1  13 643.394 77.5493  19
   1   1  14 4468.42 214.007   9
   1  -1  14 4466.57 217.472   9
  -1   1 -14 4682.52 179.159   6
  -1  -1 -14 4781.05 176.975   6
   1  -1  14 4695.60 160.495  23
   1  -1  14 4557.82 209.415  19
   1   1  14 4392.19 204.014  19
   1   1  14 4479.35 153.870  23
   1   1  15 5040.79 226.580  19
   1   1  15 4645.87 229.616   9
  -1  -1 -15 5392.36 195.952   6
   1  -1  15 5307.23 227.571   7
   1   1  15 5142.02 222.052   7
   1  -1  15 5274.58 245.072   9
  -1   1 -15 5434.63 199.719   6
   1  -1  15 5088.90 226.026  19
   1   1  16 2107.66 155.250   9
   1   1  16 1946.69 142.444  19
   1  -1  16 2149.52 144.705   7
   1  -1  16 1922.84 124.386   8
  -1   1 -16 2083.25 121.317   6
   1   1  16 2126.53 124.716   8
   1  -1  16 1899.57 139.000  19
  -1  -1 -16 2241.46 123.901   6
   1  -1  16 2024.31 153.955   9
   1   1  16 1942.78 137.024   7
  -1   1 -17 1343.43 96.7019   6
   1   1  17 1366.25 100.489   8
   1  -1  17 1400.09 136.901   9
  -1  -1 -17 1480.65 97.2800   6
   1  -1  17 1300.62 116.653   7
   1   1  17 1436.61 119.759  19
   1  -1  17 1402.10 105.739   8
   1   1  17 1271.99 117.911   7
   1   1  17 1284.86 132.140   9
   1  -1  17 1409.03 119.869  19
  -1  -1 -18-45.9089 29.8610   6
   1  -1  18 22.5101 35.7003   8
   1   1  18-1.48190 26.8814   8
   1  -1  18 12.5439 40.4362  19
  -1   1 -18 5.17380 26.5457   6
   1   1  18 24.1674 43.9664   7
   1  -1  18 64.7923 55.6277   7
   1   1  18-16.5998 37.9415  19
  -1  -1 -19 13033.0 304.517   6
   1   1  19 13375.3 324.000   8
  -1   1 -19 12878.8 313.260   6
   1  -1  19 13099.2 376.666   7
   1   1  19 12809.8 374.188   7
   1  -1  19 12827.7 333.273   8
   1  -1  20 3122.33 154.115   7
  -1   1 -20 3029.12 140.518  22
  -1   1 -20 3045.09 109.090   6
   1   1  20 3033.56 153.325   7
  -1  -1 -20 3100.27 142.200  22
  -1   1 -21 151.719 30.4709  22
   1  -1  21 118.126 35.8873   7
  -1  -1 -21 205.034 35.6233  22
   1   1  21 132.360 38.5706   7
   1  -1  22 1029.62 67.1610   7
   1   1  22 1051.24 67.0574   7
  -1   2  23 4165.13 130.556   7
  -1  -2  23 4130.49 130.274   7
   1  -2 -22 3809.21 113.035   6
  -1   2  22 4118.98 153.633   7
  -1  -2  22 4143.48 155.132   7
   1   2 -22 3951.74 127.797   6
   1  -2 -22 4117.57 142.368  22
   1   2 -22 4221.71 143.666  22
  -1   2  21 7989.71 253.335   7
   1   2 -21 7839.31 235.395  22
   1  -2 -21 7726.32 234.429  22
   1  -2 -21 7723.72 216.681   6
  -1  -2  21 8085.15 255.675   7
  -1  -2  21 7971.88 222.935   8
   1   2 -21 7823.55 228.068   6
  -1   2  20 4.58019 23.6785   8
  -1  -2  20 35.5336 36.2240   7
  -1  -2  20 45.9288 29.6144   8
  -1   2  20 10.4805 43.1118   9
   1  -2 -20 62.6552 35.0893  22
  -1  -2  20-49.7936 44.8300   9
   1  -2 -20 60.1979 30.3355   6
   1   2 -20 77.5789 36.3303  22
   1   2 -20 13.1096 30.8672   6
  -1   2  20 75.0670 46.0706   7
   1  -2 -19 157.813 45.4562  22
  -1  -2  19 90.2961 61.7052   9
  -1   2  19 142.435 47.1213   7
  -1   2  19 125.745 52.5568   9
  -1  -2  19 128.174 49.6379   7
   1   2 -19 121.495 46.7573  22
   1   2 -19 202.292 47.8407   6
   1  -2 -19 184.377 46.3598   6
  -1  -2  18 1655.33 106.924  23
   1   2 -18 1488.27 118.912  22
  -1   2  18 1534.74 135.209   9
  -1  -2  18 1633.83 141.133   9
   1   2 -18 1741.13 123.761   6
   1  -2 -18 1457.70 116.262  22
  -1  -2  17 6102.62 275.192   9
  -1   2  17 6151.88 276.185   9
  -1  -2  17 6241.96 225.832  23
  -1  -2  16 14.8764 54.9710   9
  -1   2  16 39.8737 49.7821   9
  -1  -2  16 65.1853 36.6923   5
  -1   2  16 16.3442 31.0347  23
  -1   2  16 37.4056 46.4427   5
  -1  -2  16-14.6121 32.8881  23
  -1  -2  15 5283.61 216.140   5
  -1   2  15 5647.94 252.216   9
  -1   2  15 5538.76 219.530   5
  -1  -2  15 5747.74 253.102   9
  -1   2  15 5590.48 237.243  19
  -1  -2  15 5691.88 238.175  19
  -1   2  15 5311.85 206.906  23
  -1  -2  15 5269.32 210.840  23
  -1   2  14 1415.99 99.6082  23
  -1   2  14 1284.70 98.0723   5
  -1  -2  14 1398.15 102.854  23
  -1   2  14 1387.41 111.165  19
  -1  -2  14 1424.62 119.864   9
  -1   2  14 1608.47 124.691   9
  -1   2  14 1549.24 110.638  17
  -1  -2  14 1476.28 103.876   5
  -1  -2  14 1275.22 107.010  19
  -1  -2  13 4934.62 189.496  23
  -1  -2  13 4751.97 181.113   5
  -1  -2  13 4460.68 194.429  19
  -1  -2  13 4940.51 213.015   9
  -1   2  13 4773.09 207.516   9
  -1  -2  13 4767.78 189.126  17
  -1   2  13 4938.38 188.954  17
  -1   2  13 5037.16 185.708   5
  -1   2  13 4970.25 185.753  23
  -1   2  13 4685.99 197.175  19
  -1  -2  12 4874.64 170.352   5
  -1   2  12 5108.11 179.426  17
   1   2 -12 4045.30 210.881   2
  -1   2  12 4468.31 181.255  19
  -1  -2  12 4594.05 185.885  19
  -1  -2  12 4752.10 179.979  23
  -1  -2  12 4695.09 195.112   9
  -1  -2  12 5021.17 180.387  17
  -1   2  12 4815.67 169.406   5
  -1   2  12 4723.79 191.574   9
  -1   2  12 4658.41 173.717  23
  -1  -2  11 3388.84 139.118  23
  -1   2  11 3706.63 139.945  17
  -1  -2  11 3143.99 150.788   9
   1  -2 -11 3111.19 222.074   3
  -1  -2  11 3456.56 129.710   5
  -1   2  11 3298.88 134.965  23
  -1   2  11 3291.47 190.556   4
  -1   2  11 3290.57 145.590  19
  -1   2  11 3485.02 130.455   5
  -1  -2  11 3404.22 135.914  17
  -1  -2  11 3272.58 144.318  19
   1  -2 -11 3460.66 174.881   2
   1   2 -11 3232.52 192.864   2
   1  -2 -10 5682.48 301.620  21
  -1   2  10 5580.70 174.369  23
   1   2 -10 5163.05 299.989  18
  -1  -2  10 5733.93 179.155  23
   1  -2 -10 5591.26 228.673   2
   1  -2 -10 5547.07 291.158   3
  -1   2  10 5428.30 180.106  19
   1   2 -10 5601.01 255.493   2
  -1   2  10 5782.76 317.291  18
   1  -2 -10 5148.96 298.461  18
  -1  -2  10 5615.81 182.531  19
  -1  -2  10 5209.56 304.406  18
   1   2 -10 5447.59 299.614   3
   1  -2  -9 16392.3 539.292  18
  -1  -2   9 16784.5 354.788  19
   1   2  -9 16448.0 463.012   2
   1  -2  -9 16730.7 513.079   3
   1   2  -9 16409.3 520.021   3
   1  -2  -9 16660.6 528.486  21
  -1  -2   9 16702.6 352.458  23
  -1   2   9 16165.5 345.979  23
  -1  -2   9 15513.7 533.123  18
   1   2  -9 16237.0 541.022  18
  -1   2   9 16354.0 352.849  19
   1  -2  -9 16665.6 429.218   2
  -1   2   9 15834.9 537.517  18
  -1  -2   8 63.1448 20.1342  23
   1   2  -8 42.9234 34.2168   2
   1  -2  -8 196.535 56.3067  21
  -1   2   8 101.593 28.3389  19
  -1  -2   8 10.7375 35.6018  18
  -1   2   8 62.4440 22.2103  23
  -1  -2   8 109.476 25.7373  19
   1   2  -8 106.092 49.1831  18
  -1   2   8 117.956 52.3269  18
   1  -2  -8 23.1200 43.4680  18
   1  -2  -8 82.2977 31.9598   2
   1   2  -8-5.80624 42.7419   3
   1  -2  -8 88.1894 43.0459   3
   1  -2  -7 556.867 79.5614   3
   1   2  -7 431.638 75.1289  18
  -1  -2   7 505.001 81.2499  18
  -1   2   7 493.014 39.5885  23
   1   2  -7 637.115 73.6828   2
  -1   2   7 554.147 85.8130  18
  -1  -2   7 508.672 40.5849  19
  -1  -2   7 453.746 38.0399  23
   1   2  -7 546.513 79.9851   3
   1  -2  -7 499.807 78.3386  18
  -1   2   7 516.396 41.5561  19
   1  -2  -6 1704.06 133.191  18
   1  -2  -6 1861.15 134.358  21
   1   2  -6 1898.38 119.083   2
   1  -2  -6 1922.50 102.258   2
  -1   2   6 1804.29 138.000  18
  -1  -2   6 1855.86 137.452  18
   1   2  -6 1797.92 135.169  18
   1  -2  -6 1808.89 127.532   3
   1   2  -6 1924.83 134.498   3
   1  -2  -5 37924.7 698.779   2
   1  -2  -5 38949.3 772.636   3
   1  -2  -5 38412.9 784.060  21
   1   2  -5 37732.4 744.503   2
   1  -2  -5 37103.5 789.417  18
   1   2  -5 37570.0 791.633  18
   1  -2  -4 1061.00 85.8353  21
   1   2  -4 1166.03 82.5646   2
   1  -2  -4 1112.35 92.6326  18
   1   2  -4 1134.22 91.1992  18
   1  -2  -4 1206.34 88.8225   3
  -1   2   4 1123.82 65.7696   2
   1  -2  -4 1159.63 67.9340   2
  -1  -2   4 1200.91 83.3835   2
   1   2  -3 52181.7 973.768  18
   1  -2  -3 51818.6 972.817  18
  -1   2   3 53422.8 904.199   2
  -1   2   3 53963.4 950.950   4
  -1  -2   3 53877.5 974.003  18
   1  -2  -3 56559.2 909.883   2
   1  -2  -3 54959.4 971.324  21
  -1  -2   3 54499.1 950.983   2
   1   2  -3 56398.4 956.978   2
  -1   2   3 53893.3 970.327  18
   1   2  -2 1646.51 89.0979  18
   1  -2  -2 1794.58 69.0406   2
   1   2  -2 1887.19 87.2764   2
   1   2  -2 1825.20 84.8048   3
  -1   2   2 1898.20 91.3321  18
   1  -2  -2 1750.01 91.6410  18
  -1  -2   2 1768.88 89.2137  18
  -1   2   2 1865.17 87.5964   4
   1  -2  -2 1919.60 90.8997  21
  -1   2   2 1827.56 70.7862   2
   1   2  -1 10406.1 190.497  21
  -1   2   1 9851.71 229.626   4
   1  -2  -1 10415.9 232.571  21
   1  -2  -1 9777.51 220.401   1
   1   2  -1 10444.5 233.395   2
   1   2  -1 9960.84 221.664   1
   1  -2  -1 10052.2 234.270  20
   1  -2   0 81.8193 21.6827  20
  -1  -2   0 68.0021 18.4948   1
  -1   2   0 83.3341 20.1929   1
  -1   2   0 72.3363 21.2052  20
  -1   2   0 74.5013 20.1085   4
   1  -2   0 49.3888 18.8967  21
   1  -2   0 75.8520 20.5813   1
   1   2   0 88.1391 21.4404   1
   1  -2   1 133460. 2036.99   4
  -1   2  -1 129753. 2041.29  20
  -1  -2  -1 132545. 1983.41   4
   1  -2   1 132449. 2053.87   3
  -1   2  -1 130796. 2038.08   1
  -1  -2  -1 130799. 2038.24   1
   1  -2   1 130855. 2035.75   1
   1   2   1 132764. 2004.39   3
   1  -2   1 134740. 2040.78  20
  -1   2  -1 133210. 2035.94   4
   1   2   1 129394. 2034.52   1
   1  -2   2 51.5573 25.5361   3
  -1   2  -2 80.5507 26.0315   1
  -1  -2  -2 78.2379 25.0218   3
   1  -2   2 72.3561 25.0300   4
   1   2   2 59.0742 12.5531   4
  -1   2  -2 40.8126 24.5186   3
   1   2   2 82.2087 23.6391   3
  -1  -2  -2 114.279 29.4578   1
   1   2   3 4301.82 110.118   4
  -1   2  -3 4501.85 173.701   3
   1  -2   3 4430.72 152.524   4
  -1   2  -3 4724.06 181.695  18
  -1  -2  -3 4346.64 151.996   3
   1   2   3 4462.91 143.652   3
  -1  -2  -3 4633.41 183.243  18
   1  -2   3 4203.63 161.521   3
  -1  -2  -4 152.830 40.6849   3
   1  -2   4 173.163 40.1942   3
   1  -2   4 95.8456 30.6740   4
  -1   2  -4 116.997 35.2313   3
  -1   2  -4 149.711 50.2030  18
  -1  -2  -4 123.384 45.2878  18
   1   2   4 105.398 32.8073   3
   1   2   4 143.495 25.4705   4
  -1   2  -5 155345. 2618.46   1
  -1  -2  -5 155184. 2577.79   3
   1  -2   5 156045. 2593.51   3
  -1  -2  -5 153968. 2636.74  18
   1  -2   5 154743. 2551.26   4
  -1   2  -5 155808. 2618.31   3
  -1   2  -5 157040. 2639.18  18
   1   2   5 155825. 2481.93   4
   1   2   5 160846. 2563.71   3
  -1  -2  -5 153826. 2614.63   1
  -1  -2  -6 38.3918 37.4246   3
  -1  -2  -6 30.7007 42.3169  18
  -1  -2  -6 59.7652 38.4562   1
   1  -2   6 9.56923 15.8688  19
   1  -2   6 23.6645 14.4750  24
  -1   2  -6 50.2255 40.2105   3
  -1   2  -6 63.2257 44.3229   1
   1   2   6 40.7002 23.9005   4
  -1   2  -6 35.1251 40.1736  18
   1  -2   6 28.1091 31.8151   3
   1   2   6 37.0145 19.0443  19
   1  -2   6 89.8085 39.7083   4
   1   2   6 11.0745 25.4064   3
  -1  -2  -7 165990. 2886.10  18
  -1   2  -7 166710. 2884.85  18
   1   2   7 169566. 2795.11   3
   1  -2   7 166913. 2615.75  24
  -1   2  -7 167777. 2866.86   1
   1   2   7 164085. 2620.29  19
  -1  -2  -7 168568. 2832.14   3
  -1   2  -7 169224. 2868.17   3
  -1  -2  -7 166414. 2865.02   1
   1  -2   7 166118. 2767.92   4
   1   2   7 168139. 2695.04   4
   1  -2   7 165183. 2621.26  19
   1  -2   7 168891. 2832.09   3
   1  -2   8 115.809 22.8205  23
  -1   2  -8 74.9892 42.5365   3
   1  -2   8 109.215 37.3505   4
   1   2   8 124.251 27.9871  19
  -1   2  -8 111.019 47.9426   1
   1   2   8 82.6465 16.5533  23
  -1  -2  -8 38.7002 47.2419   1
   1  -2   8 100.314 27.0454  19
   1   2   8 98.0954 33.5573   4
  -1  -2  -8 147.534 49.8928  18
  -1   2  -8 122.454 53.0295  18
   1  -2   8 139.127 51.7614   3
  -1  -2  -8 123.939 45.9736   3
   1   2   8 131.666 40.7506   3
  -1   2  -9 26062.2 717.185   1
  -1  -2  -9 25046.8 612.714   2
   1  -2   9 26209.0 513.855  19
   1   2   9 25925.0 564.564   4
   1  -2   9 26792.6 485.950  23
  -1   2  -9 25285.6 711.385   3
   1  -2   9 26652.7 693.971   3
  -1   2  -9 25143.4 650.180   2
  -1  -2  -9 25989.2 735.071  18
   1   2   9 26069.2 470.395  23
   1   2   9 26378.0 515.005  19
  -1   2  -9 25979.4 734.256  18
  -1  -2  -9 25978.3 715.497   1
   1   2   9 25365.2 657.287   3
  -1  -2  -9 25874.3 690.422   3
   1  -2   9 25380.7 624.130   4
   1   2  10 360.616 52.2393   4
  -1  -2 -10 335.687 63.0797   2
   1   2  10 354.680 51.8273  19
   1  -2  10 316.085 57.0380   4
   1   2  10 498.261 54.8477   9
  -1  -2 -10 293.131 70.5932   3
   1   2  10 380.048 37.6424  23
   1  -2  10 386.405 51.2715  19
   1  -2  10 339.169 37.2201  23
   1  -2  10 484.585 56.5330   9
   1  -2  10 350.045 67.8801   3
   1   2  10 403.772 45.0276   5
  -1   2 -10 495.253 92.3251   3
  -1   2 -10 430.887 75.7139   2
  -1   2 -11 7009.55 296.281   2
   1   2  11 8022.07 244.474  19
   1  -2  11 8254.79 253.908   9
   1  -2  11 7924.27 210.426  23
  -1  -2 -11 7408.01 278.577   2
   1  -2  11 7959.20 245.159  19
   1   2  11 7622.39 201.385  23
   1   2  11 8344.54 251.908   9
   1   2  12 21.3792 21.5300  23
   1   2  12 98.4188 41.8342   9
   1   2  12 1.46483 31.4664  19
   1  -2  12 30.6769 34.2276   9
   1  -2  12 25.7160 33.5793  19
   1  -2  12 9.46703 16.5503  23
   1  -2  13 282.530 40.2455  23
   1  -2  13 303.429 61.2316   9
   1  -2  13 366.333 64.6558  19
   1   2  13 286.699 38.4601  23
   1   2  13 329.740 57.0693   9
   1   2  13 341.502 62.0968  19
  -1   2 -13 393.362 51.7611   6
   1   2  14 2137.13 98.9888  23
   1  -2  14 2207.17 107.993  23
   1  -2  14 2161.89 151.741   9
   1   2  14 2323.77 149.917   9
  -1   2 -14 2200.18 120.393   6
   1   2  14 2044.65 138.072  19
   1  -2  14 2025.42 136.739  19
   1   2  15 634.265 83.7366   7
  -1   2 -15 726.989 73.9813   6
   1   2  15 600.100 68.5254   8
   1  -2  15 544.204 83.4908  19
   1  -2  15 638.462 87.3223   9
   1   2  15 476.239 81.5870   9
   1   2  15 609.489 87.9919  19
  -1  -2 -15 655.471 69.3208   6
   1  -2  15 611.823 81.7747   7
   1  -2  16 189.851 47.2434   8
   1   2  16 137.928 53.2836  19
   1   2  16 140.161 55.3746   9
   1   2  16 142.656 50.6778   7
  -1   2 -16 156.264 43.3173   6
  -1  -2 -16 83.4283 31.9570   6
   1   2  16 94.3665 36.2655   8
   1  -2  16 195.005 57.3425   7
   1  -2  16 86.4650 54.4709   9
   1  -2  16 93.9625 49.7871  19
   1  -2  17 23575.9 632.079   9
   1  -2  17 25283.3 569.126   8
   1   2  17 23129.2 588.155  19
  -1  -2 -17 26125.3 529.176   6
   1   2  17 24300.0 629.729   9
   1   2  17 23813.4 589.766   7
  -1   2 -17 25332.1 545.186   6
   1   2  17 25289.0 542.958   8
   1  -2  17 23513.1 588.815   7
   1  -2  17 23452.6 588.702  19
   1   2  18 694.067 86.5223  19
   1  -2  18 567.395 78.3013  19
  -1   2 -18 615.563 64.6857   6
  -1  -2 -18 548.849 55.6643   6
   1  -2  18 550.732 66.1090   8
   1  -2  18 615.925 83.6177   7
   1   2  18 555.960 62.6913   8
   1   2  18 621.949 85.3066   7
   1   2  19 4159.89 151.792   8
  -1  -2 -19 4184.83 141.579   6
   1  -2  19 4060.69 193.593   7
   1   2  19 4087.71 192.478   7
   1  -2  19 4218.82 170.969   8
  -1   2 -19 4073.50 154.549   6
   1  -2  20 91.7385 43.3066   7
  -1  -2 -20 99.8496 32.4483  22
   1   2  20 74.6370 43.0609   7
  -1   2 -20 92.6913 32.9974  22
   1  -2  20 83.4794 28.3937   8
  -1   2 -20 61.4518 26.3971   6
   1   2  21 224.510 45.5309   7
   1  -2  21 277.363 49.2285   7
  -1   2 -21 245.953 38.0394  22
  -1  -2 -21 252.595 38.7847  22
   1   2  22 75.0908 27.7235   7
   1  -2  22 104.834 28.2998   7
  -1   3  23 59.2024 24.2553   7
  -1  -3  23 30.9415 21.4774   7
   1  -3 -22 53.5424 17.0055   6
  -1   3  22 81.4077 29.0793   7
   1   3 -22 80.0735 22.9873   6
   1  -3 -22 105.937 28.1904  22
   1   3 -22 39.8686 21.7812  22
  -1  -3  22 114.166 33.3056   7
  -1  -3  21 11252.9 285.837   8
  -1   3  21 11311.1 313.904   7
  -1  -3  21 11425.2 315.369   7
   1   3 -21 11277.1 289.812   6
   1  -3 -21 11094.7 293.476  22
   1  -3 -21 11216.0 271.672   6
   1   3 -21 11299.5 295.838  22
   1  -3 -20 274.586 50.9510  22
  -1  -3  20 354.232 62.7812   7
   1  -3 -20 330.852 48.4890   6
  -1  -3  20 253.262 48.4800   8
  -1   3  20 351.130 66.6997   9
   1   3 -20 269.286 51.3638   6
  -1   3  20 285.558 54.9354   7
  -1  -3  20 234.988 63.6875   9
   1   3 -20 266.730 51.2527  22
  -1   3  20 249.626 39.3056   8
  -1  -3  19 271.915 70.7577   9
   1  -3 -19 145.125 48.1037  22
  -1   3  19 179.095 41.1834   8
  -1   3  19 225.219 64.9987   9
   1  -3 -19 267.619 55.2619   6
  -1  -3  19 171.756 54.5986   7
   1   3 -19 214.317 56.3376  22
  -1   3  19 177.188 57.8030   7
   1   3 -19 164.440 49.7465   6
   1  -3 -18 1672.27 125.981  22
  -1  -3  18 1773.04 114.146  23
   1   3 -18 1591.68 120.509  22
  -1   3  18 1694.01 142.533   9
   1   3 -18 1683.30 121.260   6
  -1  -3  18 1632.84 143.202   9
  -1   3  17 2281.46 169.562   9
  -1  -3  17 2644.12 177.439   9
  -1  -3  17 2556.11 140.311  23
  -1  -3  16 1067.25 117.119   9
  -1   3  16 1123.30 90.5646  23
  -1   3  16 1089.07 113.523   9
  -1  -3  16 1133.23 94.4888  23
  -1  -3  16 996.788 90.4136   5
  -1   3  16 997.717 96.5931   5
  -1  -3  15 591.649 73.2531   5
  -1   3  15 547.610 75.5979  17
  -1  -3  15 541.636 78.9788   9
  -1   3  15 566.092 72.8172   5
  -1  -3  15 494.257 66.4420  23
  -1   3  15 606.650 84.9574  19
  -1   3  15 516.552 82.9866   9
  -1   3  15 457.143 57.1282  23
  -1  -3  15 513.043 74.0408  19
  -1   3  14 2140.37 123.456   5
  -1   3  14 1956.26 129.442  19
  -1  -3  14 2277.75 149.382   9
  -1  -3  14 1925.35 120.990  23
  -1   3  14 2175.80 131.036  17
  -1   3  14 2174.05 144.582   9
  -1  -3  14 1987.42 121.407   5
  -1   3  14 1938.43 114.944  23
  -1  -3  14 1976.80 132.306  19
  -1  -3  13 2038.91 119.764  17
  -1   3  13 1940.77 112.081  23
  -1   3  13 2154.63 122.235  17
  -1  -3  13 1846.79 121.635  19
  -1  -3  13 2137.93 136.701   9
  -1   3  13 2146.21 116.683   5
  -1   3  13 2276.10 141.292   9
  -1  -3  13 2255.04 120.038   5
  -1  -3  13 2089.72 122.107  23
  -1   3  13 1807.53 120.662  19
   1   3 -12 560.894 79.6097   2
  -1  -3  12 749.029 75.6224  19
  -1  -3  12 682.864 75.7070   9
  -1   3  12 807.623 69.3327  17
  -1   3  12 751.469 67.5574  23
  -1  -3  12 860.160 73.9251  17
  -1  -3  12 795.889 67.2006   5
  -1   3  12 702.281 65.7481   5
  -1  -3  12 673.044 66.6535  23
  -1   3  12 677.790 72.1674  19
  -1   3  11 5112.26 238.361   4
  -1   3  11 5227.53 174.945  23
  -1   3  11 5094.76 183.796  19
  -1  -3  11 5130.33 185.209  19
   1   3 -11 4951.19 246.318   2
  -1   3  11 5089.66 165.691   5
  -1  -3  11 4964.13 193.550   9
  -1   3  11 5644.83 177.778  17
  -1  -3  11 5570.60 180.812  17
  -1  -3  11 5277.74 182.798  23
   1  -3 -11 4923.06 277.903   3
  -1  -3  11 5369.44 169.248   5
   1  -3 -11 5407.85 213.553   2
   1  -3 -10 4064.86 184.009   2
  -1   3  10 4051.88 207.347   4
  -1   3  10 3638.77 251.769  18
   1   3 -10 4156.63 259.042   3
   1  -3 -10 3613.37 240.473  21
  -1   3  10 4120.06 142.951  23
   1   3 -10 3649.80 206.771   2
  -1   3  10 3978.42 148.466  19
   1   3 -10 3478.04 244.270  18
  -1  -3  10 3626.67 250.924  18
  -1  -3  10 4183.48 148.913  23
   1  -3 -10 3466.80 245.923  18
   1  -3 -10 3618.47 232.659   3
  -1  -3  10 3947.90 149.005  19
  -1   3   9 124870. 1994.80  23
   1  -3  -9 130016. 2102.01   2
  -1  -3   9 119828. 2003.37  19
  -1   3   9 127004. 2313.02  18
   1  -3  -9 124846. 2273.83  21
  -1   3   9 122434. 2004.65  19
   1   3  -9 121875. 2176.92   2
  -1   3   9 128378. 2159.09   4
   1  -3  -9 130376. 2257.50   3
   1   3  -9 127707. 2278.71   3
  -1  -3   9 123475. 2308.98  18
  -1  -3   9 120168. 2002.85  23
   1   3  -9 124463. 2298.97  18
   1  -3  -9 123351. 2297.96  18
   1   3  -8 4516.43 238.451   3
  -1   3   8 4500.88 250.773  18
   1  -3  -8 4479.90 176.089   2
  -1   3   8 4473.03 134.464  23
  -1  -3   8 4432.98 138.282  23
   1   3  -8 4389.97 210.432   2
   1  -3  -8 4402.41 237.676  21
   1  -3  -8 4334.68 226.588   3
  -1   3   8 4553.91 137.895  19
   1  -3  -8 4051.85 236.569  18
  -1  -3   8 4418.19 136.174  19
   1   3  -8 4304.89 242.489  18
  -1  -3   8 4495.66 250.946  18
  -1  -3   7 3984.96 220.331  18
   1   3  -7 3968.52 190.635   2
   1  -3  -7 3791.85 216.458  18
  -1   3   7 4027.47 120.907  19
   1  -3  -7 4013.90 158.497   2
  -1   3   7 3962.60 218.914  18
  -1  -3   7 4009.69 120.746  19
   1   3  -7 3958.42 219.215  18
   1  -3  -7 3839.42 200.951   3
   1  -3  -7 3891.22 209.189  21
   1   3  -7 3861.47 208.579   3
  -1   3   7 4171.43 120.036  23
  -1  -3   7 4164.41 124.074  23
   1  -3  -6 122.931 41.2280   3
  -1  -3   6 69.8527 51.4910  18
   1   3  -6 143.409 46.7041   3
   1   3  -6 151.441 59.7231  18
   1  -3  -6 43.2413 37.9657  21
  -1   3   6 112.816 47.2011  18
   1   3  -6 143.969 44.9026   2
   1  -3  -6 135.551 50.9068  18
   1  -3  -6 78.4129 25.4742   2
   1   3  -5 70678.8 1333.72  18
   1  -3  -5 72447.5 1327.07  21
   1   3  -5 76208.0 1303.89   2
   1  -3  -5 69215.5 1332.11  18
  -1   3   5 70973.8 1331.37  18
  -1  -3   5 70546.8 1331.56  18
   1  -3  -5 75073.6 1221.02   2
   1  -3  -5 73294.9 1310.06   3
   1   3  -4 8313.86 244.597   2
  -1   3   4 8300.57 198.658   2
   1  -3  -4 8380.14 264.915  21
  -1   3   4 8379.51 238.448   4
   1  -3  -4 8441.45 201.481   2
  -1  -3   4 8252.71 246.688   2
  -1   3   4 8263.24 259.411  18
   1   3  -4 8046.37 261.499  18
   1  -3  -4 8171.99 263.546  18
  -1  -3   4 8080.09 260.747  18
   1   3  -3 104091. 1743.54   3
   1   3  -3 105697. 1744.12   2
  -1   3   3 104740. 1671.82   2
   1  -3  -3 103879. 1759.86  18
  -1   3   3 103997. 1751.39  18
  -1  -3   3 105809. 1743.72   2
  -1  -3   3 102908. 1751.71  18
   1  -3  -3 107188. 1763.31  21
   1   3  -3 104614. 1756.48  18
  -1   3   3 104561. 1732.26   4
   1  -3  -3 108571. 1674.20   2
   1   3  -2 448.421 49.3059  18
  -1   3   2 597.341 38.1217   2
   1  -3  -2 592.221 53.8702  20
  -1   3   2 499.192 48.6216  18
   1   3  -2 639.511 56.7386   2
   1  -3  -2 562.925 53.9512  21
   1  -3  -2 537.103 51.9634  18
   1   3  -2 546.934 47.1213   3
   1  -3  -2 509.339 48.7177   4
  -1   3   2 598.418 52.4469   4
  -1  -3   2 554.725 51.6188  18
   1  -3  -1 4540.70 128.028   1
   1   3  -1 4725.27 142.387   2
  -1   3   1 4381.61 136.854   4
   1  -3  -1 4481.70 142.960  21
   1  -3  -1 4609.44 143.153  20
   1   3  -1 4370.82 125.086   1
   1  -3   0 802.086 55.4820  20
  -1  -3   0 771.672 50.9174   2
  -1   3   0 768.596 47.6566   1
   1   3   0 790.819 51.3036   2
  -1   3   0 729.179 51.6886   4
  -1  -3   0 798.398 47.5270   1
   1  -3   0 744.968 53.9409  21
   1  -3   0 822.352 47.6000   1
   1   3   0 787.350 46.0434   1
  -1   3  -1 1825.79 79.2780   1
  -1  -3  -1 1709.49 79.8829   1
  -1  -3  -1 1893.11 53.4633   4
  -1   3  -1 1657.80 82.6466   4
  -1   3  -1 1870.49 88.1897  20
   1   3   1 1865.71 59.8069   3
   1  -3   1 1815.56 89.0157   3
   1  -3   1 1764.71 78.3151   1
   1  -3   1 1759.45 83.2468   4
   1   3   1 1843.65 81.6490   1
   1  -3   1 1567.63 81.0464  20
  -1  -3  -2 18.6257 24.6698  18
  -1   3  -2 28.3229 26.7872  20
  -1  -3  -2-3.19166 14.8564   3
  -1   3  -2 57.3827 28.9024  18
   1  -3   2 18.0902 24.3598   4
   1   3   2 7.14255 15.2713   3
  -1   3  -2-33.1041 26.8935   1
  -1  -3  -2 20.7546 20.0366   1
   1  -3   2 57.8085 28.8557   3
   1   3   3 12371.9 266.894   3
   1  -3   3 12128.1 295.158   4
  -1  -3  -3 12110.2 305.026   1
  -1  -3  -3 11820.0 315.375  18
  -1  -3  -3 12458.0 276.250   3
  -1   3  -3 12454.0 305.337   1
  -1   3  -3 12083.6 315.851  18
   1  -3   3 12187.2 310.043   3
  -1   3  -4 5234.82 214.991  18
   1  -3   4 6025.54 202.461   4
   1   3   4 6217.75 190.539   3
  -1  -3  -4 6084.55 196.373   3
  -1  -3  -4 5791.60 215.664   1
   1   3   4 5929.76 139.529   4
   1  -3   4 5858.52 214.833   3
  -1  -3  -4 5279.92 217.982  18
  -1   3  -5 43075.0 905.126  18
   1   3   5 44625.0 762.968   4
   1  -3   5 44566.4 889.199   3
  -1  -3  -5 43052.0 909.357  18
  -1  -3  -5 45205.1 858.989   3
   1  -3   5 44339.6 857.357   4
  -1   3  -5 44284.4 898.888   1
  -1   3  -5 44512.1 910.537   3
   1   3   5 45023.6 841.725   3
  -1  -3  -5 44232.7 898.231   1
  -1  -3  -6 131.924 47.6495  18
  -1   3  -6 111.133 41.5232   3
  -1   3  -6 308.161 58.8473   1
   1   3   6 235.116 48.4842   3
   1  -3   6 298.911 54.5660   4
  -1  -3  -6 221.239 54.2782   1
   1   3   6 230.025 33.9376   4
  -1   3  -6 189.360 55.0819  18
   1   3   6 208.721 25.8549  19
  -1  -3  -6 174.504 43.7740   3
   1  -3   6 289.391 60.6576   3
   1  -3   6 264.212 28.0967  19
   1  -3   6 241.080 29.5069  24
   1   3   7 13299.2 323.757   4
   1  -3   7 13347.3 395.128   4
  -1  -3  -7 13287.8 437.083   1
   1  -3   7 14224.8 288.391  24
  -1   3  -7 13556.3 449.494  18
   1  -3   7 14408.0 292.890  19
  -1  -3  -7 13199.2 446.007  18
   1   3   7 14773.0 293.895  19
   1   3   7 13392.7 389.141   3
  -1  -3  -7 13893.6 416.065   3
  -1   3  -7 13771.7 443.380   1
  -1   3  -7 13680.7 445.750   3
   1  -3   7 13569.1 422.095   3
  -1   3  -8 1084.33 119.295   3
   1  -3   8 989.244 54.7049  23
   1   3   8 1001.06 75.5173   4
   1  -3   8 1063.49 111.484   3
   1   3   8 1169.63 67.7421  19
   1  -3   8 916.481 93.2328   4
  -1  -3  -8 987.140 118.168  18
   1  -3   8 1158.21 67.3413  19
   1   3   8 1043.24 101.046   3
   1   3   8 985.798 46.9689  23
  -1   3  -8 985.791 114.132   1
  -1  -3  -8 793.038 98.5860   1
  -1   3  -8 1137.71 127.518  18
  -1  -3  -8 1093.76 111.376   3
   1   3   9 93973.2 1573.57   4
  -1  -3  -9 90716.8 1649.58   2
  -1   3  -9 93496.9 1822.20  18
   1  -3   9 91875.0 1687.31   4
  -1  -3  -9 91865.5 1748.30   3
   1  -3   9 90412.4 1525.34  19
  -1  -3  -9 91455.3 1816.25  18
   1   3   9 87251.6 1523.30  19
   1  -3   9 95480.5 1773.35   3
  -1   3  -9 96022.4 1808.11   1
  -1   3  -9 93282.4 1723.91   2
   1   3   9 89942.1 1473.04  23
   1  -3   9 94687.7 1497.19  23
  -1  -3  -9 95897.4 1806.22   1
  -1   3  -9 96508.1 1819.04   3
   1   3  10 705.901 60.6457   9
  -1   3 -10 545.722 94.7674   3
   1  -3  10 685.632 53.0979  23
  -1  -3 -10 721.479 84.0795   2
   1   3  10 619.480 45.2035  23
   1  -3  10 621.927 64.0845   9
   1   3  10 596.792 61.0266  19
  -1  -3 -10 642.046 95.6044   3
   1  -3  10 704.446 102.447   3
   1   3  10 694.776 64.9705   4
  -1   3 -10 508.001 73.5374   2
   1  -3  10 573.134 83.3216   4
   1  -3  10 681.628 64.4368  19
   1   3  11 2865.32 136.875   9
  -1   3 -11 2268.48 163.394   2
   1  -3  11 2479.20 157.829   4
   1   3  11 2723.58 133.116  19
   1   3  11 2441.67 98.3659  23
   1  -3  11 2553.52 108.326  23
   1  -3  11 2625.58 135.469   9
   1  -3  11 2637.53 132.100  19
   1   3  12 876.288 84.0266  19
   1  -3  12 815.403 63.1602  23
   1   3  12 797.528 79.0473   9
   1   3  12 791.162 55.7296  23
   1  -3  12 852.744 81.7857   9
   1  -3  12 801.176 80.0263  19
   1  -3  13 821.330 89.4045   9
  -1   3 -13 740.050 67.1229   6
   1   3  13 707.816 55.5562  23
   1   3  13 785.784 84.8002  19
   1   3  13 951.353 92.0232   9
   1  -3  13 676.287 80.9606  19
   1  -3  13 741.530 63.5734  23
   1  -3  14 858.961 100.329   9
   1   3  14 838.901 93.2438   9
   1  -3  14 924.786 69.9899  23
   1   3  14 963.391 96.3416  19
  -1   3 -14 986.033 80.7940   6
   1  -3  14 867.228 93.7710  19
   1   3  15 5956.93 262.348   9
   1   3  15 6978.74 261.579   7
   1  -3  15 6734.44 202.863  23
  -1  -3 -15 6559.58 214.502   6
   1   3  15 6611.30 222.048   8
   1  -3  15 6933.81 262.041  19
   1  -3  15 6963.75 286.569   9
   1   3  15 6513.42 254.858  19
  -1   3 -15 6747.60 230.602   6
   1   3  16 50.0435 36.0619   8
   1   3  16 1.26490 42.9933   7
   1  -3  16 29.5690 50.7570  19
  -1  -3 -16 13.4869 26.3084   6
   1  -3  16 69.9416 44.7828   8
   1  -3  16 61.1167 57.0430   9
   1  -3  16 49.3767 45.3351   7
   1   3  16 19.7130 39.1864  19
  -1   3 -16-21.3215 32.2657   6
   1   3  16 59.1218 60.8398   9
  -1   3 -17 396.768 65.0690   6
   1  -3  17 645.453 105.859   9
   1   3  17 437.145 75.0548  19
  -1  -3 -17 399.749 55.1348   6
   1  -3  17 484.019 69.8727   8
   1  -3  17 478.478 85.4183   7
   1   3  17 451.693 60.8101   8
   1   3  17 556.222 85.5759   7
   1  -3  17 487.663 80.7710  19
   1   3  17 313.005 77.0131   9
  -1   3 -18 648.803 69.1346   6
   1   3  18 620.989 60.9241   8
  -1  -3 -18 549.127 56.2078   6
   1   3  18 647.118 83.2076  19
   1   3  18 627.982 82.3774   7
   1  -3  18 523.589 79.4185   7
   1  -3  18 570.763 69.8886   8
   1   3  19 643.197 79.1913   7
   1  -3  19 751.335 73.6325   8
  -1   3 -19 691.189 64.9420   6
   1  -3  19 633.596 82.6608   7
  -1   3 -20 1069.87 82.5413  22
   1  -3  20 980.051 74.0782   8
   1  -3  20 1038.25 92.2131   7
   1   3  20 1010.86 89.8362   7
  -1   3 -20 957.091 64.4375   6
  -1  -3 -20 1073.65 83.1897  22
  -1   3 -21 3370.84 130.557  22
   1   3  21 3523.00 147.582   7
   1  -3  21 3455.01 146.611   7
  -1  -3 -21 3357.81 130.269  22
   1   3  22 60.0053 24.4377   7
   1  -3  22 53.9643 23.6707   7
  -1   4  23 5837.82 158.530   7
  -1  -4  23 6021.59 160.235   7
  -1  -4  22 42.3729 20.2991   8
   1   4 -22 0.46763 17.3239   6
   1  -4 -22 6.09793 18.1332  22
  -1  -4  22 4.54519 26.4666   7
  -1   4  22-12.8996 27.0241   7
   1   4 -22-9.93931 20.5907  22
   1  -4 -21 726.739 65.0664  22
  -1   4  21 725.729 74.0189   7
   1   4 -21 771.321 69.3171   6
  -1  -4  21 712.866 75.6802   7
   1  -4 -21 672.253 55.2698   6
  -1  -4  21 663.588 61.8859   8
   1   4 -21 756.165 68.5652  22
  -1  -4  20 523.186 64.8148   8
  -1  -4  20 544.775 72.4997   7
   1  -4 -20 531.545 65.6889  22
  -1   4  20 535.637 78.6277   9
   1   4 -20 466.916 60.1915  22
  -1   4  20 531.239 74.7183   7
  -1  -4  20 526.334 82.1335   9
   1   4 -20 580.381 69.2591   6
   1  -4 -20 593.534 61.0067   6
  -1   4  19 10799.9 288.143   8
  -1  -4  19 10326.3 334.981   7
   1   4 -19 10697.7 327.177  22
  -1   4  19 10981.1 367.666   9
   1  -4 -19 10666.6 326.966  22
  -1  -4  19 11302.3 378.931   9
   1   4 -19 11416.0 331.876   6
  -1   4  19 10592.9 337.808   7
   1  -4 -19 10906.7 308.540   6
  -1  -4  18 1801.61 153.139   9
  -1   4  18 1587.41 137.655   9
   1   4 -18 1708.17 123.279   6
   1   4 -18 1706.39 123.299  22
   1  -4 -18 1579.38 120.201  22
  -1  -4  18 1610.08 105.576  23
  -1   4  17 3379.99 198.557   9
   1   4 -17 3081.69 169.572   6
  -1  -4  17 3260.58 160.746  23
  -1  -4  17 3346.72 199.760   9
  -1  -4  16 400.987 62.9283   5
  -1  -4  16 316.668 55.0919  23
  -1   4  16 392.232 66.7469   5
  -1  -4  16 333.954 69.9769   9
  -1   4  16 411.647 75.9245   9
  -1  -4  15 87.1738 39.2056  23
  -1   4  15 79.8011 38.9145   5
  -1   4  15 29.2288 25.3203  23
  -1   4  15 128.216 59.8032   9
  -1   4  15 58.2438 41.1698  17
  -1  -4  15 88.1192 44.4009   5
  -1  -4  15 80.3875 55.2469   9
  -1   4  14 2194.09 122.635  23
  -1   4  14 2510.40 156.236   9
  -1   4  14 2310.57 134.815  17
  -1  -4  14 2228.22 131.243  23
  -1  -4  14 2406.62 132.053   5
  -1  -4  14 2224.52 139.259  19
  -1   4  14 2253.48 138.880  19
  -1   4  14 2296.58 129.426   5
  -1  -4  14 2338.52 150.077   9
  -1   4  13 23027.9 506.977  23
  -1  -4  13 23228.0 502.734   5
  -1   4  13 23416.0 505.176   5
  -1   4  13 24540.1 523.082  17
  -1  -4  13 23404.9 524.420  23
  -1   4  13 22795.4 533.394  19
  -1  -4  13 22335.1 528.427  19
  -1   4  13 22299.4 548.397   9
  -1  -4  13 24522.0 561.778   9
  -1   4  12 7500.37 243.350  19
  -1   4  12 7865.89 225.884   5
  -1   4  12 7391.13 227.426  23
  -1   4  12 7718.27 232.117  17
  -1  -4  12 7650.80 242.097  23
  -1  -4  12 7756.24 236.226  17
  -1  -4  12 7424.38 243.647  19
  -1  -4  12 7662.52 225.289   5
  -1  -4  12 7772.46 257.566   9
   1   4 -11 14563.7 466.062   2
  -1   4  11 16401.4 350.707   5
  -1   4  11 15938.6 357.500  17
  -1  -4  11 15359.1 373.461  19
   1  -4 -11 14091.6 501.826   3
  -1   4  11 14863.6 439.024   4
  -1   4  11 15433.7 371.672  19
  -1  -4  11 16469.1 365.006  17
  -1   4  11 15643.6 357.003  23
   1  -4 -11 15546.3 396.314   2
  -1  -4  11 15186.0 384.905   9
  -1  -4  11 15366.5 368.429  23
  -1  -4  11 15981.5 348.195   5
   1   4 -10 2499.36 198.403   3
  -1  -4  10 2486.24 206.757  18
   1  -4 -10 2731.72 210.935  21
  -1   4  10 2581.54 160.617   4
  -1  -4  10 2717.52 119.136  19
  -1   4  10 2737.58 119.894  19
   1  -4 -10 2347.31 200.205  18
   1   4 -10 2418.87 171.925   2
  -1  -4  10 2751.58 120.303  23
  -1   4  10 2712.45 215.958  18
   1  -4 -10 2546.20 137.906   2
   1  -4 -10 2767.04 198.758   3
   1   4 -10 2825.87 218.641  18
  -1   4  10 2525.32 109.655  23
  -1   4   9 18871.9 501.250   4
   1  -4  -9 20317.1 463.567   2
  -1  -4   9 20416.7 414.042  23
  -1   4   9 19305.2 602.442  18
   1   4  -9 19665.2 601.142  18
   1  -4  -9 19492.1 601.028  18
   1   4  -9 18509.3 533.604   2
  -1  -4   9 20104.1 411.056  19
  -1   4   9 20411.2 411.971  19
   1  -4  -9 18837.1 583.488  21
  -1  -4   9 19989.9 614.039  18
   1   4  -9 20828.1 603.169   3
  -1   4   9 19898.8 399.397  23
   1  -4  -9 19420.1 564.460   3
   1  -4  -8 2180.62 169.291  18
   1   4  -8 1969.41 142.741   2
  -1  -4   8 1920.94 164.214  18
   1   4  -8 1977.41 156.681   3
  -1  -4   8 2227.09 90.8774  19
   1  -4  -8 2136.15 168.246  21
  -1   4   8 2187.86 90.9160  19
  -1   4   8 2150.22 86.5792  23
  -1  -4   8 2093.20 90.3829  23
   1   4  -8 2298.48 173.088  18
  -1   4   8 2021.09 129.538   4
   1  -4  -8 2054.87 150.605   3
   1  -4  -8 1598.49 99.4373   2
  -1   4   8 2112.98 169.376  18
   1   4  -7 3163.17 188.497   3
   1   4  -7 2982.74 168.345   2
  -1   4   7 3136.36 158.537   4
  -1  -4   7 3249.90 107.903  23
   1   4  -7 3313.44 197.101  18
  -1   4   7 3332.82 107.230  19
   1  -4  -7 3200.03 192.308  21
  -1  -4   7 3019.19 194.617  18
   1  -4  -7 3136.20 179.490   3
  -1  -4   7 3276.36 107.163  19
  -1   4   7 3437.88 204.758  18
   1  -4  -7 3065.00 191.817  18
   1  -4  -7 3326.09 134.951   2
  -1   4   7 3186.66 102.929  23
  -1   4   6 2556.56 134.644   4
  -1  -4   6 2558.61 156.291   3
  -1   4   6 2517.79 159.488  18
  -1  -4   6 2548.66 86.8990  23
   1   4  -6 2520.34 155.978   3
   1   4  -6 2439.38 157.517  18
   1  -4  -6 2401.34 146.920   3
   1  -4  -6 2721.35 166.876  21
  -1  -4   6 2291.76 156.055  18
   1  -4  -6 2348.31 155.901  18
   1   4  -6 2488.46 143.515   2
   1  -4  -6 2674.88 110.145   2
  -1  -4   5 87768.4 1525.84   3
   1  -4  -5 85086.7 1500.76   3
   1  -4  -5 86223.3 1531.28  21
   1  -4  -5 86735.8 1398.59   2
   1   4  -5 82957.6 1495.91   2
  -1   4   5 86725.8 1538.09  18
   1  -4  -5 83669.3 1529.04  18
  -1  -4   5 85163.7 1532.62  18
  -1   4   5 84460.5 1467.22   4
   1   4  -5 84505.0 1529.93  18
   1   4  -4 54.6955 38.3291   2
   1  -4  -4-12.5770 32.4410  21
  -1   4   4 20.0543 24.5803   4
   1   4  -4 30.4108 36.7076  18
   1  -4  -4 28.1206 38.5024  18
   1  -4  -4 6.59039 15.5588   2
  -1   4   4 7.07011 14.1078   2
  -1  -4   4 15.2351 32.6646   2
  -1  -4   4 72.9466 40.5221   3
  -1   4   4 55.8253 37.3325  18
  -1  -4   4 24.2258 38.6729  18
   1  -4  -3 170.375 43.1387  18
   1   4  -3 74.4120 29.9500   3
  -1  -4   3 73.8334 31.5265   3
  -1  -4   3 47.4973 30.2178  18
   1  -4  -3 98.2481 17.4751   2
   1  -4  -3 95.5872 38.1308  21
   1   4  -3 83.5124 36.1382   2
  -1   4   3 71.3617 33.6809  18
   1   4  -3 182.479 44.5932  18
  -1   4   3 66.4274 16.0926   2
   1  -4  -3 136.001 39.2863  20
  -1   4   3 70.9632 26.9513   4
   1   4  -2 101.680 28.2016   3
  -1   4   2 109.719 30.4421   4
   1  -4  -2 134.915 35.3860  18
  -1  -4   2 88.9981 28.0160  18
   1   4  -2 94.4424 30.5969  18
  -1   4   2 109.818 30.2124  18
  -1   4   2 84.7418 17.5662   2
   1   4  -2 50.3517 23.4261   2
   1  -4  -2 151.717 37.4942  20
   1  -4  -2 92.4444 28.5227   4
   1  -4  -2 44.4838 27.3557  21
   1  -4  -1 14432.2 316.918  20
   1   4  -1 13693.4 280.673   1
  -1   4   1 13479.9 302.395   4
   1  -4  -1 14122.7 315.874  21
   1   4  -1 14227.7 308.753   2
   1  -4  -1 13563.7 280.699   1
   1   4  -1 13945.2 275.569   3
   1   4   0 48.9736 16.7864   1
   1  -4   0 52.4610 18.3657   1
  -1   4   0 34.5303 15.4652   1
   1   4   0 30.6729 21.7853   2
   1  -4   0 24.5867 25.5102  21
   1  -4   0 54.7330 23.4787  20
  -1   4   0 25.9813 22.8547   4
  -1  -4   0 14.4766 16.2405   1
  -1  -4   0 24.7511 21.4988   2
  -1   4  -1 21296.5 407.677   1
  -1   4  -1 21453.0 431.923   4
   1   4   1 21111.5 404.244   1
  -1  -4  -1 20967.0 405.295   2
   1  -4   1 21064.3 404.906   1
   1  -4   1 20577.9 429.532  20
   1  -4   1 20103.5 432.642   3
   1   4   1 21586.9 354.871   3
  -1  -4  -1 21342.0 407.819   1
  -1  -4  -2 613.727 54.1439   1
  -1   4  -2 614.775 63.0431  20
   1   4   2 674.878 39.3190   3
  -1   4  -2 539.417 58.7456  18
   1  -4   2 657.044 61.5838   3
  -1  -4  -2 581.455 57.2412  18
   1  -4   2 606.420 55.4776   4
  -1   4  -2 691.923 56.7487   1
  -1  -4  -2 624.078 39.3559   3
   1   4   3 213014. 3295.84   3
   1  -4   3 204771. 3361.22   4
  -1  -4  -3 209018. 3304.28   3
  -1  -4  -3 205073. 3375.61  18
   1  -4   3 212252. 3386.81   3
  -1   4  -3 208569. 3377.52  18
  -1  -4  -3 212629. 3364.06   1
  -1   4  -3 217119. 3367.50   1
   1   4   4 7691.35 215.435   3
  -1   4  -4 7717.48 252.213   1
   1  -4   4 7512.74 257.882   3
   1  -4   4 7344.80 240.650   4
  -1  -4  -4 7535.86 251.958   1
   1   4   4 7998.39 153.742   4
  -1   4  -4 7205.24 259.926  18
  -1  -4  -4 6909.53 258.707  18
  -1  -4  -4 7484.48 221.019   3
   1  -4   5 206.734 50.9880   3
   1   4   5 295.039 45.8126   3
   1  -4   5 276.437 61.2935   4
   1   4   5 255.265 27.3247   4
  -1   4  -5 342.921 64.5325   3
  -1   4  -5 265.583 77.3614  18
  -1  -4  -5 266.710 71.1303  18
  -1  -4  -5 478.761 67.8639   3
  -1   4  -5 246.399 54.9498   1
  -1  -4  -5 209.345 57.2951   1
   1   4   6 3799.36 168.915   3
   1   4   6 3852.42 110.290  19
   1  -4   6 3638.27 191.116   3
   1   4   6 3616.80 119.444   4
   1  -4   6 3773.34 110.483  24
  -1  -4  -6 3638.62 175.653   3
  -1   4  -6 3530.18 197.645   3
   1  -4   6 3738.14 108.627  19
  -1   4  -6 3761.85 203.302  18
  -1   4  -6 3700.23 198.041   1
  -1  -4  -6 3568.93 199.314  18
   1  -4   6 3581.29 179.751   4
  -1  -4  -6 3630.27 195.256   1
   1   4   7 280646. 4502.51   3
  -1   4  -7 289902. 4632.75  18
  -1  -4  -7 287491. 4603.33   1
   1  -4   7 272804. 4346.08  19
  -1   4  -7 292884. 4610.41   1
  -1  -4  -7 277980. 4532.46   3
  -1  -4  -7 287087. 4625.13  18
   1  -4   7 279787. 4533.85   4
   1  -4   7 276108. 4347.77  24
   1   4   7 281989. 4378.20   4
   1  -4   7 280328. 4325.44  23
   1  -4   7 281518. 4580.85   3
  -1   4  -7 284103. 4624.89   3
   1   4   7 280325. 4347.63  19
   1  -4   8 1539.17 69.8545  23
   1  -4   8 1715.61 145.547   3
   1   4   8 1582.27 123.295   3
   1   4   8 1583.80 61.3334  23
   1  -4   8 1393.70 120.145   4
   1  -4   8 1642.20 81.0592  19
  -1  -4  -8 1576.25 131.728   3
  -1   4  -8 1608.21 147.816   3
  -1   4  -8 1575.35 150.762  18
  -1  -4  -8 1627.28 144.430   1
   1   4   8 1567.24 79.3161  19
   1   4   8 1701.57 90.2975   4
  -1   4  -8 1834.21 156.320   1
   1  -4   8 1734.72 82.1986  24
  -1  -4  -8 1643.39 150.033  18
   1   4   9 96348.2 1564.81   4
   1   4   9 93181.7 1486.81  23
  -1   4  -9 91946.5 1743.71   2
  -1  -4  -9 93013.9 1751.93   3
   1   4   9 94740.8 1543.80  19
   1  -4   9 90492.0 1512.30  23
  -1   4  -9 93818.0 1837.70  18
   1  -4   9 94440.1 1726.45   4
  -1  -4  -9 95273.0 1817.91   1
  -1  -4  -9 92554.7 1650.07   2
  -1  -4  -9 91848.0 1829.10  18
  -1   4  -9 96573.3 1839.94   3
   1  -4   9 87549.5 1536.46  19
   1  -4   9 93480.6 1788.43   3
  -1   4  -9 98090.7 1823.13   1
   1  -4  10 1594.77 152.828   3
   1   4  10 1629.18 90.9159   4
   1   4  10 1496.01 88.3359   4
  -1   4 -10 1464.10 155.297   3
   1   4  10 1613.66 91.2768   9
   1  -4  10 1517.30 93.6861  19
  -1   4 -10 1454.95 136.151   2
   1   4  10 1717.49 74.4841  23
  -1  -4 -10 1573.92 115.907   2
   1  -4  10 1596.27 81.3389  23
   1  -4  10 1396.19 127.714   4
   1  -4  10 1592.28 98.5845   9
   1   4  10 1471.07 90.5847  19
  -1  -4 -10 1531.69 142.605   3
   1  -4  11 32040.6 645.488  19
   1   4  11 32974.7 649.275   9
   1  -4  11 31644.2 601.312  23
  -1  -4 -11 29462.7 771.664   3
   1  -4  11 29794.1 723.976   4
   1   4  11 31472.7 579.386  23
   1   4  11 32222.3 643.734  19
   1  -4  11 33164.7 662.303   9
   1  -4  12-9.25267 31.4141   9
   1  -4  12 71.0906 40.2774  19
   1   4  12-12.5501 35.1778   9
   1  -4  12-5.46976 20.5142  23
  -1   4 -12 14.1049 24.2018   6
   1   4  12 29.2828 16.7137  23
  -1   4 -13 16923.3 395.889   6
   1  -4  13 15880.7 424.530  19
   1  -4  13 16025.9 375.143  23
   1   4  13 16547.2 354.547  23
   1  -4  13 17090.5 450.021   9
   1   4  13 16452.9 430.428   9
   1   4  13 15726.6 420.225  19
   1  -4  14 567.867 84.7996   9
   1   4  14 706.059 83.4515  19
   1  -4  14 752.498 64.0819  23
   1  -4  14 596.303 72.4465   7
  -1   4 -14 735.174 73.1811   6
   1   4  14 793.933 92.0724   9
   1   4  14 645.538 89.0367   7
   1  -4  14 593.622 81.7154  19
   1   4  15 1154.05 88.3228   8
  -1   4 -15 1315.95 104.705   6
   1   4  15 1158.93 112.947  19
   1  -4  15 1074.14 76.0171  23
  -1  -4 -15 1357.86 92.1546   6
   1   4  15 1291.07 113.209   7
   1  -4  15 1215.23 122.419   9
   1  -4  15 1097.17 109.868  19
   1   4  15 1311.76 124.350   9
   1   4  16 152.244 54.3659   9
   1  -4  16 153.825 56.9289  19
   1   4  16 156.857 38.5058   8
   1   4  16 183.063 57.1026  19
  -1   4 -16 175.481 46.2369   6
   1  -4  16 185.468 51.2917   7
  -1  -4 -16 212.124 42.2391   6
   1   4  16 228.921 60.6725   7
   1  -4  16 217.675 53.6569   8
   1  -4  16 262.815 76.1842   9
   1   4  17 1635.43 99.9251   8
  -1   4 -17 1750.20 113.512   6
   1   4  17 1716.22 131.450   7
   1  -4  17 1627.67 125.570  19
  -1  -4 -17 1589.11 95.2770   6
   1   4  17 1615.06 126.362  19
   1   4  17 1712.17 138.164   9
   1  -4  17 1845.16 129.763   8
   1  -4  17 1761.20 133.505   7
   1   4  18 168.138 34.8561   8
   1  -4  18 68.3523 36.7671   8
  -1   4 -18 96.8828 36.3555   6
  -1  -4 -18 110.270 29.0202   6
   1  -4  18 152.451 56.0429   7
   1   4  18 126.623 52.7845   7
  -1   4 -19 2832.79 129.200   6
   1  -4  19 3096.70 151.169   8
   1   4  19 2781.87 155.764   7
   1  -4  19 2813.50 156.818   7
  -1   4 -20 4728.54 175.154  22
  -1   4 -20 4321.83 146.916   6
   1  -4  20 4264.09 182.182   7
   1  -4  20 4400.32 165.770   8
   1   4  20 4274.29 182.335   7
  -1  -4 -20 4544.22 171.628  22
   1  -4  21 2064.54 112.539   7
  -1  -4 -21 2293.28 104.078  22
   1   4  21 2127.60 112.449   7
  -1   4 -21 2214.32 102.144  22
   1   4  22 378.005 40.8669   7
   1  -4  22 363.819 40.5419   7
  -1   5  23 149.332 26.1101   7
  -1  -5  23 116.101 23.9739   7
  -1  -5  22 66.4136 31.1507   7
   1  -5 -22 55.3885 17.1560  22
   1   5 -22 49.0869 21.1192   6
  -1   5  22 53.7975 26.9237   7
  -1  -5  22 65.1280 23.0120   8
   1   5 -22 71.4297 25.3967  22
   1   5 -21 1959.93 106.352  22
   1  -5 -21 1940.25 104.259  22
  -1   5  21 1891.00 113.430   7
   1   5 -21 1994.09 110.035   6
  -1  -5  21 1971.80 107.563   8
   1  -5 -21 1917.21 89.7795   6
  -1  -5  21 1982.94 116.304   7
   1  -5 -20 56.9373 29.9888  22
  -1  -5  20 68.6959 34.9533   8
  -1   5  20 106.629 47.5749   7
   1   5 -20 38.3399 31.0163  22
  -1   5  20 108.159 53.3467   9
  -1  -5  20 36.4297 36.8099   7
   1   5 -20 32.6391 29.3865   6
  -1  -5  20 17.2342 44.5917   9
   1  -5 -20 120.877 35.7160   6
  -1   5  19 6075.38 193.604   8
   1   5 -19 6322.53 236.697   6
   1  -5 -19 5895.00 228.240  22
  -1  -5  19 6066.49 240.285   7
  -1   5  19 6173.42 242.083   7
  -1   5  19 6067.64 260.562   9
   1  -5 -19 5875.45 210.317   6
  -1  -5  19 5981.37 267.255   9
   1   5 -19 6039.66 230.109  22
  -1  -5  19 6242.83 207.364  23
   1   5 -18 1015.60 98.6994   6
  -1  -5  18 904.288 81.4839  23
  -1  -5  18 964.583 114.351   9
   1   5 -18 1040.86 97.0311  22
  -1   5  18 1000.30 114.165   9
   1  -5 -18 971.987 96.4277  22
  -1   5  17 6467.22 285.970   9
  -1  -5  17 7106.96 249.868  23
   1   5 -17 6745.36 263.536   6
  -1  -5  17 6510.88 289.932   9
  -1   5  16 197.736 61.0302   9
  -1  -5  16 217.781 64.0756   9
  -1   5  16 127.221 44.4404   5
  -1  -5  16 255.854 55.7632  23
  -1   5  15 5901.63 231.992  17
  -1  -5  15 6113.88 257.798   9
  -1  -5  15 5886.15 223.996  23
  -1  -5  15 5186.12 214.094   5
  -1   5  15 5560.81 248.081   9
  -1   5  15 5541.23 208.629  23
  -1   5  15 5556.11 217.647   5
  -1  -5  14 86.7232 51.7274  19
  -1   5  14 118.460 50.4273  17
  -1   5  14 79.3435 48.6728  19
  -1   5  14 145.452 52.8606   9
  -1   5  14 80.7317 39.8789   5
  -1  -5  14 79.8546 51.0856   9
  -1  -5  14 97.1300 37.9338   5
  -1  -5  14 53.8317 33.0793  23
  -1   5  14 75.0724 35.0117  23
  -1   5  13 4449.22 175.290  23
  -1   5  13 4565.48 203.214   9
  -1  -5  13 5170.19 202.903  19
  -1   5  13 5515.57 209.651  19
  -1  -5  13 4533.16 188.868  23
  -1  -5  13 4775.87 208.986   9
  -1  -5  13 4632.58 177.896   5
  -1   5  13 4468.28 175.901   5
  -1   5  13 4955.55 188.752  17
  -1   5  12 146.981 38.9502  17
  -1   5  12 80.4468 27.4537  23
  -1   5  12 168.316 38.5131   5
  -1  -5  12 124.224 39.8088   9
  -1  -5  12 149.992 39.7347  23
  -1  -5  12 106.859 29.7939   5
  -1   5  12 151.944 43.7444  19
  -1  -5  12 157.367 44.5735  19
  -1   5  11 5411.74 176.432  17
   1   5 -11 4900.89 254.006   2
  -1   5  11 5345.66 175.373  23
   1  -5 -11 4828.16 270.614   3
  -1   5  11 5175.18 184.396  19
  -1  -5  11 5213.35 168.204   5
  -1  -5  11 5220.49 183.909  23
  -1   5  11 5006.09 222.309   4
  -1  -5  11 5115.43 195.190   9
  -1  -5  11 4970.35 184.430  19
  -1  -5  11 5306.50 177.431  17
  -1   5  11 5457.35 170.198   5
  -1   5  10 2503.10 113.940  19
  -1  -5  10 2292.72 199.290  18
   1  -5 -10 2377.87 125.658   2
  -1  -5  10 2473.11 115.056  23
   1   5 -10 2363.22 193.054   3
   1  -5 -10 2298.49 178.003   3
   1  -5 -10 2237.66 195.508  18
   1  -5 -10 2400.96 196.958  21
   1   5 -10 2237.05 195.431  18
  -1   5  10 2638.51 159.071   4
  -1   5  10 2267.14 103.731  23
  -1   5  10 2237.20 193.347  18
   1   5 -10 2267.61 167.737   2
  -1  -5  10 2413.66 112.891  19
   1  -5  -9 556.749 58.6614   2
  -1   5   9 322.651 39.1589  23
  -1  -5   9 367.107 43.7765  23
   1   5  -9 321.466 73.0212   3
   1  -5  -9 420.100 88.2596  18
   1  -5  -9 411.708 81.0878   3
   1  -5  -9 493.695 90.6121  21
  -1  -5   9 454.953 91.3298  18
  -1   5   9 327.692 52.3292   4
  -1   5   9 390.118 46.3122  19
  -1   5   9 445.977 90.2109  18
   1   5  -9 281.644 63.7292   2
   1   5  -9 309.164 75.4763  18
  -1  -5   9 326.585 42.7676  19
   1   5  -8 655.697 92.9909   3
  -1   5   8 671.500 48.2627  23
  -1  -5   8 558.435 90.6375  18
   1  -5  -8 588.055 55.7079   2
  -1   5   8 730.965 76.1059   4
   1   5  -8 686.750 99.5649  18
   1   5  -8 705.204 89.8820   2
   1  -5  -8 657.987 87.7811   3
  -1   5   8 723.580 51.8013  19
  -1   5   8 611.601 93.0773  18
  -1  -5   8 665.989 49.7956  19
   1  -5  -8 554.919 91.4613  18
  -1  -5   8 633.401 51.5511  23
   1  -5  -8 585.479 91.7106  21
   1  -5  -7 12047.0 401.852  21
  -1  -5   7 11212.0 397.086  18
   1  -5  -7 11281.3 393.409  18
  -1  -5   7 12276.4 261.565  23
  -1   5   7 11942.6 250.496  23
   1  -5  -7 12184.5 286.191   2
   1   5  -7 12112.1 403.045  18
   1   5  -7 11728.2 370.492   2
   1  -5  -7 11841.8 375.584   3
  -1   5   7 12035.5 253.480  19
  -1  -5   7 11234.4 383.852   3
  -1   5   7 11665.1 335.285   4
  -1   5   7 12042.3 407.725  18
  -1  -5   7 11534.4 250.843  19
   1   5  -7 11482.1 389.078   3
   1  -5  -6 4549.95 218.297  21
  -1   5   6 4411.90 181.313   4
   1   5  -6 4331.48 199.849   2
  -1  -5   6 4520.43 214.598   3
   1   5  -6 4631.94 217.431   3
  -1  -5   6 5028.36 131.733  23
   1  -5  -6 4753.50 206.847   3
   1  -5  -6 4658.26 143.329   2
  -1  -5   6 4484.22 218.173  18
  -1   5   6 4456.05 119.884  23
   1  -5  -6 4474.54 220.609  18
   1   5  -6 4308.73 214.165  18
  -1   5   6 4394.27 214.623  18
   1  -5  -5 22543.8 546.956  21
   1   5  -5 21974.7 518.446   2
  -1   5   5 22825.0 540.928  18
   1  -5  -5 22170.5 513.094   3
  -1  -5   5 22187.5 532.788   3
  -1  -5   5 22406.3 537.653  18
   1  -5  -5 22643.7 416.753   2
   1   5  -5 21626.5 529.970  18
  -1   5   5 22017.7 483.659   4
   1  -5  -5 21897.6 533.711  18
   1   5  -4 9504.85 288.156   2
   1  -5  -4 10415.6 302.204  18
  -1   5   4 10073.9 296.622  18
   1  -5  -4 10308.6 209.277   2
   1   5  -4 10409.7 300.141  18
  -1  -5   4 10077.3 296.975  18
  -1   5   4 10261.5 272.286   4
  -1  -5   4 9793.70 294.227   3
  -1  -5   3 21365.8 469.211  18
  -1   5   3 22520.5 383.834   2
  -1   5   3 21810.8 457.724   4
   1   5  -3 22271.8 473.105  18
   1  -5  -3 22624.8 491.705  20
   1   5  -3 22552.5 472.870   3
   1  -5  -3 22132.5 493.478  21
  -1   5   3 21812.5 469.474  18
   1   5  -3 22560.0 484.969   2
   1  -5  -3 21891.4 473.462  18
  -1  -5   3 22843.2 478.252   3
   1  -5  -3 21823.4 463.690   4
   1   5  -2 171.548 29.9820   3
   1  -5  -2 226.392 40.3972   4
  -1   5   2 171.218 21.6063   2
  -1  -5   2 159.145 32.3517  18
   1  -5  -2 209.874 42.6032  21
  -1   5   2 153.831 35.4449   4
   1  -5  -2 148.270 39.3235  20
  -1   5   2 140.731 30.0412  18
   1   5  -2 95.2244 32.6927   2
  -1  -5   2 168.065 31.9863   3
   1   5  -1 216128. 3417.06   1
   1   5  -1 221118. 3462.96   2
  -1  -5   1 223964. 3462.70   2
   1  -5  -1 217817. 3479.70  21
   1  -5  -1 213504. 3476.30  20
   1   5  -1 222549. 3411.14   3
   1  -5  -1 216804. 3466.33   4
   1  -5  -1 220907. 3419.23   1
  -1   5   1 221408. 3460.89   4
   1   5   0 167.437 16.9653   3
   1   5   0 252.539 34.7528   2
  -1   5   0 261.581 29.9038   1
   1  -5   0 188.537 36.4732  21
   1   5   0 171.222 18.8742  20
  -1  -5   0 285.251 36.3378   2
   1  -5   0 245.060 39.6767  20
  -1   5   0 261.641 40.0323   4
   1   5   0 278.575 30.1682   1
  -1  -5   0 217.391 26.8670   1
   1  -5   0 261.797 28.2720   1
  -1   5  -1 40624.2 717.639   1
   1   5   1 41300.2 715.486   1
  -1  -5  -1 41213.5 718.157   1
   1  -5   1 39672.5 756.622   3
   1  -5   1 40319.7 713.815   1
  -1  -5  -1 42428.3 693.681  21
  -1  -5  -1 42425.7 723.578   2
   1  -5   1 41619.6 764.233  20
  -1   5  -1 42096.7 758.088   4
  -1  -5  -2-9.06555 25.3306  18
   1  -5   2 41.0173 30.7510   4
  -1  -5  -2 3.82181 11.5009   3
  -1  -5  -2 7.84523 20.4953   2
  -1  -5  -2 1.13287 21.5456   1
  -1   5  -2-4.83194 28.9529  18
   1  -5   2-0.06862 30.0268   3
   1   5   2 5.01570 12.7276   3
  -1   5  -2 4.08649 22.0889   1
  -1  -5  -3 16460.8 383.605   1
   1  -5   3 15940.4 400.188   3
  -1  -5  -3 15979.9 391.532  18
   1   5   3 16299.4 324.821   3
  -1  -5  -3 16366.5 331.408   3
   1  -5   3 16234.0 394.585   4
  -1   5  -3 16143.0 392.599  18
  -1   5  -3 17074.9 385.234   1
  -1   5  -4 6965.11 248.408  18
   1  -5   4 6763.64 243.548   3
  -1   5  -4 7153.84 239.389   1
   1  -5   4 6807.96 236.853   4
  -1  -5  -4 6665.66 231.432   1
  -1  -5  -4 6429.13 242.863  18
   1   5   4 6844.51 194.110   3
  -1  -5  -4 6683.27 199.369   3
  -1  -5  -5 211660. 3463.29   1
  -1   5  -5 211133. 3496.22   3
   1  -5   5 211844. 3474.82   3
  -1   5  -5 210472. 3480.38  18
   1  -5   5 206815. 3448.67   4
   1   5   5 207953. 3259.59   4
  -1  -5  -5 213164. 3394.37   3
  -1   5  -5 217734. 3470.75   1
  -1  -5  -5 206250. 3478.04  18
   1   5   5 213411. 3259.51   4
   1   5   5 212984. 3377.89   3
   1  -5   5 213645. 3281.83  24
   1  -5   6 12465.7 255.476  24
  -1   5  -6 12067.6 399.371   3
   1  -5   6 11535.8 377.798   3
  -1  -5  -6 11619.8 389.857  18
  -1   5  -6 11880.6 391.013  18
   1  -5   6 12823.6 253.460  19
   1   5   6 12121.2 248.052   4
   1   5   6 11844.2 246.064   4
   1  -5   6 12299.8 372.463   4
  -1  -5  -6 11778.7 345.266   3
   1   5   6 12718.3 252.315  19
  -1   5  -6 12021.5 383.086   1
  -1  -5  -6 11834.4 380.584   1
   1   5   6 12213.0 333.438   3
   1   5   7 26113.2 589.440   3
  -1   5  -7 25799.5 659.374   1
   1  -5   7 25776.4 631.429   4
   1   5   7 25777.3 482.623   4
  -1   5  -7 25859.5 672.291  18
   1   5   7 25305.7 480.310   4
  -1  -5  -7 25904.7 615.218   3
  -1   5  -7 25941.0 678.528   3
  -1  -5  -7 25576.1 671.872  18
   1  -5   7 25407.8 465.554  23
   1  -5   7 26068.6 656.994   3
   1  -5   7 26629.9 484.679  24
   1   5   7 27982.0 485.910  19
   1  -5   7 26787.8 484.114  19
  -1  -5  -7 25863.9 661.730   1
   1  -5   8 581.864 79.9296   4
   1  -5   8 622.433 50.3338  24
   1  -5   8 661.879 52.4059  19
  -1   5  -8 849.990 111.025   3
   1   5   8 622.639 50.8324  19
  -1  -5  -8 528.832 74.8499   3
   1   5   8 589.728 47.6410   4
   1  -5   8 627.770 46.4226  23
  -1  -5  -8 535.904 89.8651  18
   1   5   8 597.477 47.6930   4
   1  -5   8 545.843 84.9051   3
  -1   5  -8 669.188 89.8211   2
   1   5   8 589.533 36.2340  23
  -1   5  -8 438.521 80.7186   1
  -1  -5  -8 686.333 99.0049   1
  -1   5  -8 569.378 90.5601  18
  -1  -5  -9 25969.4 719.589   1
   1   5   9 26539.6 516.246  19
   1  -5   9 25385.6 703.361   3
   1  -5   9 25365.3 662.134   4
   1   5   9 25152.2 503.358   4
  -1   5  -9 25088.5 674.027   2
  -1   5  -9 26446.8 741.053   3
  -1  -5  -9 26098.8 736.433  18
   1   5   9 26526.3 467.561  23
  -1   5  -9 26558.8 720.490   1
   1  -5   9 26446.0 517.536  19
   1   5   9 25681.9 503.998   4
  -1  -5  -9 26103.0 591.024   2
  -1   5  -9 26924.4 744.685  18
  -1  -5  -9 25001.6 661.403   3
   1  -5   9 27337.0 500.238  23
   1  -5  10 1364.98 128.609   4
   1  -5  10 1477.28 96.5250   9
  -1  -5 -10 1323.75 131.446   3
   1   5  10 1398.05 90.9884  19
   1   5  10 1437.73 68.6024  23
   1  -5  10 1459.35 92.3133  19
   1   5  10 1512.28 87.4991   9
   1  -5  10 1398.51 77.8271  23
  -1   5 -10 1404.05 135.732   2
  -1  -5 -10 1325.61 101.780   2
   1   5  11 5723.58 161.844  23
   1  -5  11 4998.75 245.002   4
   1   5  11 6402.46 211.372   9
  -1   5 -11 5846.17 185.125   6
   1  -5  11 5686.14 202.482  19
  -1  -5 -11 5582.65 270.339   3
   1  -5  11 5652.85 178.001  23
   1  -5  11 5849.71 211.757   9
   1   5  11 5694.53 202.471  19
   1  -5  12 1058.34 94.3539   9
   1   5  12 811.564 78.2534   9
   1  -5  12 864.798 81.6131  19
   1   5  12 909.096 85.2630  19
   1   5  12 888.700 58.9328  23
   1  -5  12 932.272 70.7182  23
  -1   5 -12 907.197 73.3978   6
   1   5  13 17842.3 458.312  19
  -1   5 -13 19593.7 435.245   6
   1  -5  13 19295.0 491.656   9
   1  -5  13 17890.5 410.044  23
   1  -5  13 17749.8 458.797  19
   1   5  13 19023.3 467.280   9
   1  -5  14 3512.94 194.999   9
   1   5  14 3936.53 180.562   7
   1  -5  14 3801.54 177.388   7
   1  -5  14 3621.63 182.396  19
   1  -5  14 3568.23 148.194  23
   1   5  14 3759.08 189.860   9
  -1   5 -14 3979.07 170.046   6
   1   5  14 3652.15 181.897  19
   1   5  15 37746.3 811.062   7
   1   5  15 41649.4 855.963   9
   1  -5  15 38830.3 865.727   9
   1  -5  15 37604.8 808.759   7
  -1  -5 -15 39262.4 745.342   6
   1   5  15 37995.7 821.713  19
   1   5  15 38387.3 746.087   8
  -1   5 -15 42412.4 799.426   6
   1  -5  15 38913.6 740.524  23
   1  -5  15 37219.5 820.789  19
   1  -5  16 1406.02 114.410   8
  -1  -5 -16 1605.96 96.1958   6
   1  -5  16 1534.72 121.669   7
   1  -5  16 1330.98 130.824   9
   1   5  16 1400.16 118.941  19
   1   5  16 1533.34 121.361   7
  -1   5 -16 1668.41 116.577   6
   1  -5  16 1339.92 117.311  19
   1   5  16 1399.04 93.5495   8
   1   5  16 1529.53 129.376   9
  -1   5 -17 286.845 56.1921   6
   1  -5  17 337.266 63.9810   8
   1  -5  17 313.213 67.9885   7
  -1  -5 -17 382.201 49.0705   6
   1  -5  17 393.437 72.9137  19
   1   5  17 286.803 64.9587   7
   1   5  17 275.674 65.8961  19
   1   5  17 374.086 52.0404   8
   1   5  17 274.435 67.2912   9
   1  -5  18 3137.21 165.632   8
   1  -5  18 3125.46 174.235   7
   1   5  18 3020.29 167.322   7
  -1   5 -18 3387.67 154.296   6
   1  -5  19 3317.74 158.445   8
   1   5  19 3123.25 163.729   7
   1  -5  19 3065.39 162.304   7
  -1   5 -19 2989.35 136.609   6
  -1  -5 -20 2188.15 115.332  22
   1  -5  20 2266.17 116.577   8
   1  -5  20 2237.49 127.202   7
   1   5  20 2270.21 127.490   7
  -1   5 -20 2118.98 114.064  22
  -1   5 -20 2327.20 104.630   6
  -1  -5 -21 2013.55 97.0899  22
   1  -5  21 2013.53 106.795   7
   1   5  21 2151.09 110.462   7
  -1   5 -21 1849.60 68.0141   6
   1  -5  21 1927.62 91.3315   8
  -1   5 -21 2135.44 99.2590  22
   1  -5  22 222.450 33.1085   7
   1   5  22 274.902 35.6674   7
  -1  -6  23 7.26802 15.5851   7
  -1   6  23-1.16105 14.8923   7
  -1   6  22 22.1786 25.7712   7
  -1  -6  22 25.8400 20.8343   8
   1   6 -22 66.8871 23.3368   6
  -1  -6  22 73.6705 29.8656   7
  -1   6  21 13415.5 346.255   7
   1  -6 -21 14116.1 332.453  22
  -1  -6  21 13646.1 337.502   8
   1  -6 -21 13213.5 293.023   6
   1   6 -21 13840.1 337.688   6
   1   6 -21 14390.2 333.772  22
  -1  -6  21 13114.9 345.395   7
   1  -6 -20 577.696 66.4140  22
   1  -6 -20 623.929 59.8061   6
   1   6 -20 573.837 67.4296   6
  -1   6  20 636.852 82.6365   9
  -1   6  20 643.014 75.7362   7
   1   6 -20 667.894 68.1846  22
  -1  -6  20 617.870 73.7727   7
  -1  -6  20 601.851 68.1623   8
   1  -6 -19 565.700 63.7089   6
   1  -6 -19 852.735 83.9051  22
  -1  -6  19 556.075 88.3941   9
  -1  -6  19 785.494 78.7591  23
  -1  -6  19 611.339 81.3399   7
   1   6 -19 725.299 78.3870  22
  -1   6  19 840.143 101.105   9
   1   6 -19 729.550 88.4203   6
  -1   6  19 713.076 86.2539   7
  -1   6  19 578.920 54.5362   8
   1  -6 -18 242.612 55.8342  22
   1   6 -18 279.977 62.0401  22
   1   6 -18 321.759 65.2003   6
  -1  -6  18 352.784 54.6875  23
  -1   6  18 235.685 66.7765   9
  -1  -6  18 426.149 88.7405   9
   1   6 -17 31999.1 698.637   6
  -1  -6  17 31802.4 672.043  23
  -1  -6  17 29632.7 739.682   9
  -1   6  17 31331.6 737.802   9
  -1  -6  16 654.381 94.1694   9
  -1  -6  16 633.762 77.6020  23
   1   6 -16 746.971 87.3396   6
  -1   6  16 587.247 87.4947   9
  -1  -6  15 3216.67 159.002   5
  -1   6  15 3139.27 157.873   5
  -1  -6  15 3261.35 164.280  23
  -1   6  15 3139.52 165.041  17
  -1   6  15 3319.74 184.727   9
  -1  -6  15 2949.42 180.020   9
  -1  -6  14 7933.25 254.456   5
  -1   6  14 8076.44 265.507  17
  -1   6  14 7850.01 289.342   9
  -1   6  14 8154.80 256.467   5
  -1   6  14 7779.24 271.778  19
  -1  -6  14 8055.11 291.709   9
  -1  -6  14 7480.08 269.401  19
  -1  -6  14 8054.98 269.733  23
  -1   6  14 7507.84 246.387  23
  -1  -6  13 2679.71 153.207   9
  -1  -6  13 2579.02 138.861  23
  -1   6  13 2661.15 133.727  17
  -1   6  13 2513.53 126.098   5
  -1  -6  13 2558.24 127.094   5
  -1  -6  13 2683.37 144.141  19
  -1   6  13 2559.47 140.022  19
  -1   6  13 2627.20 129.037  23
  -1   6  13 2522.81 147.387   9
  -1   6  12 691.433 61.4409   5
  -1  -6  12 693.328 70.1094  23
  -1   6  12 665.455 64.7371  17
  -1  -6  12 606.948 67.3493   9
  -1  -6  12 638.584 68.6343  19
  -1   6  12 583.517 58.1189  23
  -1  -6  12 582.460 57.4490   5
  -1   6  12 626.704 66.3705  19
  -1  -6  11 47651.8 879.011  23
  -1  -6  11 44946.3 868.707  19
  -1   6  11 44341.2 938.302   4
  -1   6  11 49525.6 846.168   5
  -1   6  11 45131.2 868.855  19
  -1   6  11 50583.1 861.519  17
   1  -6 -11 45336.1 1049.85   3
  -1  -6  11 47454.0 894.744   9
  -1  -6  11 49011.6 845.953   5
  -1   6  11 46076.0 852.374  23
  -1  -6  11 48351.9 862.718  17
   1   6 -11 43001.8 1017.99   2
  -1   6  10 1096.66 100.183   4
  -1   6  10 1220.35 75.0914  23
   1   6 -10 1108.84 139.010  18
   1  -6 -10 952.841 127.302  21
  -1   6  10 1040.66 135.363  18
  -1   6  10 1205.24 79.0696  19
   1   6 -10 1110.98 122.668   2
  -1  -6  10 1265.26 84.9031  23
  -1  -6  10 1191.23 80.2324  19
   1  -6 -10 1153.01 77.6075   2
   1  -6 -10 1255.57 130.115   3
   1  -6 -10 1279.19 146.940  18
  -1  -6  10 1126.71 141.259  18
   1   6 -10 1086.79 133.478   3
  -1   6   9 58775.6 1006.78  23
  -1   6   9 61174.5 1135.79   4
   1  -6  -9 59841.0 1223.44   3
  -1  -6   9 57767.5 1024.46  23
   1  -6  -9 63754.0 1048.27   2
   1  -6  -9 60924.0 1285.39  18
   1  -6  -9 60054.3 1280.23  21
   1   6  -9 59207.3 1214.48   2
   1   6  -9 62017.7 1287.31  18
  -1   6   9 58804.7 1016.24  19
  -1  -6   9 60542.9 1290.08  18
  -1   6   9 61451.2 1291.36  18
   1   6  -9 64526.7 1293.80   3
   1   6  -8 340.833 75.1961  18
   1   6  -8 373.407 67.9611   2
  -1  -6   8 340.483 35.1477  19
  -1   6   8 399.810 39.6702  19
  -1   6   8 411.768 61.8661   4
   1  -6  -8 485.497 77.5765   3
   1  -6  -8 383.089 43.0328   2
   1  -6  -8 509.824 88.5126  21
   1  -6  -8 351.606 74.1610  18
  -1  -6   8 397.843 42.2416  23
   1   6  -8 436.778 80.9816   3
  -1  -6   8 391.458 76.9209  18
  -1   6   8 401.089 38.7261  23
  -1   6   8 406.816 88.1304  18
  -1   6   7 74.2420 37.5850   4
  -1  -6   7 76.6383 22.8481  19
  -1   6   7 85.2093 19.1835  23
  -1  -6   7 105.903 23.3984  23
   1   6  -7 123.644 51.8237  18
  -1   6   7 105.719 53.7222  18
   1  -6  -7 61.1096 41.8186   3
   1  -6  -7 53.2238 18.3856   2
  -1  -6   7 22.2440 34.4009  18
  -1   6   7 94.8452 24.2444  19
   1   6  -7 81.3068 39.0993   2
   1  -6  -7 90.1993 40.2462  18
  -1  -6   7 7.45312 33.8948   3
   1   6  -7 127.731 49.4618   3
   1  -6  -7 58.0661 44.4956  21
  -1  -6   6 197.447 52.1973   3
   1  -6  -6 201.771 27.1142   2
   1   6  -6 201.810 52.8404  18
   1  -6  -6 222.374 53.4157   3
   1  -6  -6 187.014 55.9908  18
  -1   6   6 197.355 24.0794  23
   1  -6  -6 161.284 53.1607  21
  -1  -6   6 240.115 58.3370  18
  -1   6   6 207.676 44.7956   4
   1   6  -6 226.716 56.3093   2
  -1  -6   6 240.414 30.7222  23
  -1   6   6 246.331 58.2970  18
   1   6  -6 162.115 48.1278   3
   1   6  -5 11164.0 334.141   2
   1  -6  -5 10680.9 317.603   3
   1  -6  -5 11404.0 224.783   2
   1  -6  -5 11356.6 348.313  21
  -1   6   5 10705.7 295.906   4
  -1  -6   5 11173.2 339.982   3
  -1   6   5 10758.4 335.011  18
   1   6  -5 11489.7 341.783   3
   1   6  -5 11141.1 339.937  18
   1  -6  -5 10939.5 338.780  18
  -1  -6   5 10658.7 334.056  18
   1   6  -4 1828.96 116.099  18
   1   6  -4 1961.52 120.922   2
  -1   6   4 1824.76 101.800   4
   1  -6  -4 1958.60 118.316  18
  -1  -6   4 1857.27 117.074  18
   1  -6  -4 2153.70 132.843  20
   1   6  -4 1828.31 116.068   3
  -1   6   4 1889.78 116.613  18
   1  -6  -4 2157.42 131.721  21
  -1  -6   3 240980. 3731.64   3
   1   6  -3 244038. 3729.00  18
   1  -6  -3 239099. 3729.85  18
   1  -6  -3 236687. 3718.25   4
   1  -6  -3 250456. 3762.67  20
  -1  -6   3 236927. 3719.66  18
   1   6  -3 243035. 3725.18   3
   1   6  -3 230482. 3743.59   2
  -1   6   3 245302. 3711.68   4
   1  -6  -3 244501. 3767.60  21
  -1   6   3 245733. 3721.87  18
   1   6  -2 3186.29 119.877   3
   1  -6  -2 3281.42 143.990  21
   1  -6  -2 3209.81 139.607  20
   1   6  -2 3227.07 137.534   2
  -1   6   2 3149.06 126.455   4
   1  -6  -2 2945.88 128.538   4
  -1   6   2 3091.25 142.452  20
  -1  -6   2 3094.83 120.699   3
  -1  -6   2 3070.76 118.484  18
  -1   6   2 3136.41 119.603  18
   1  -6  -1 150051. 2345.44   1
  -1  -6   1 142668. 2361.23  18
   1   6  -1 151587. 2342.44   3
   1   6  -1 151949. 2402.56   2
  -1   6   1 141941. 2360.05  18
   1  -6  -1 146132. 2414.47  20
   1   6  -1 153187. 2318.34  21
  -1  -6   1 151922. 2397.12   2
  -1   6   1 148181. 2396.08   4
   1  -6  -1 150167. 2423.71  21
   1  -6  -1 149354. 2407.79   4
   1   6  -1 147781. 2344.57   1
   1  -6   0 192.926 25.9963   1
   1   6   0 244.434 21.1708  21
   1   6   0 187.469 33.4342   2
   1  -6   0 184.070 39.4130  21
   1   6   0 203.342 23.3527  20
   1   6   0 134.963 15.3275   3
   1  -6   0 193.097 39.3069  20
  -1  -6   0 187.797 19.0934  21
  -1   6   0 227.824 39.3400   4
  -1   6   0 197.828 26.1351   1
  -1  -6   0 242.073 27.3141   1
   1   6   0 198.356 24.6749   1
  -1  -6   0 233.153 36.0317   2
   1  -6   1 54347.0 915.690   1
  -1  -6  -1 55694.4 929.783   2
   1   6   1 54625.0 931.707   2
  -1   6  -1 53735.6 975.694   4
   1  -6   1 52414.7 976.714  20
  -1  -6  -1 53845.1 871.129  20
  -1   6  -1 54843.8 921.205   1
  -1  -6  -1 54518.2 921.391   1
  -1  -6  -1 56222.0 902.411  21
   1   6   1 54847.9 917.107   1
   1  -6   1 54646.9 974.330   3
   1  -6   2 6433.92 214.187   3
  -1  -6  -2 6474.35 181.512  21
  -1  -6  -2 6271.57 192.079  18
  -1   6  -2 6272.46 191.088  18
  -1   6  -2 6547.75 187.610   1
  -1  -6  -2 6298.31 171.826   2
  -1  -6  -2 6628.76 154.387  20
  -1  -6  -2 6520.97 187.244   1
  -1  -6  -2 6450.37 132.462   3
  -1   6  -3 37198.9 704.424   1
  -1  -6  -3 36229.5 701.406   1
  -1   6  -3 37731.4 721.950  18
   1   6   3 36383.9 628.584   3
  -1  -6  -3 36726.6 720.975  18
  -1  -6  -3 36431.2 634.908   3
   1  -6   3 35861.2 731.284   4
   1  -6   3 36288.4 739.464   3
   1  -6   4 11915.3 355.451   3
   1  -6   4 12304.0 353.035   4
  -1  -6  -4 12823.3 361.285  18
   1   6   4 12742.2 287.796   3
  -1  -6  -4 12449.4 293.510   3
  -1  -6  -4 13084.1 344.540   1
  -1   6  -4 12991.3 349.078   1
  -1   6  -4 13313.7 365.549  18
  -1  -6  -5 73804.2 1361.41   1
   1  -6   5 74394.4 1195.62  24
  -1   6  -5 73743.2 1375.09  18
   1  -6   5 73725.8 1377.52   3
  -1   6  -5 75213.7 1403.56   3
  -1  -6  -5 72870.8 1287.68   3
   1   6   5 75089.7 1276.01   3
   1  -6   5 74050.2 1367.88   4
  -1   6  -5 76156.0 1365.25   1
  -1  -6  -5 72026.1 1372.68  18
  -1   6  -6 3467.08 200.897   3
  -1  -6  -6 3464.55 189.220   1
   1   6   6 3388.53 83.2582   4
   1   6   6 3629.97 104.702  19
   1  -6   6 3538.85 104.532  19
   1   6   6 3089.35 81.3611   4
  -1  -6  -6 3512.02 197.933  18
   1  -6   6 3215.76 186.099   3
  -1   6  -6 3457.49 188.925   1
  -1  -6  -6 3431.93 161.661   3
  -1   6  -6 3165.12 186.965  18
   1  -6   6 3437.46 186.535   4
   1  -6   6 3612.98 109.343  24
   1   6   7 6117.15 145.471   4
   1  -6   7 6187.24 277.085   3
  -1  -6  -7 6305.31 278.592   1
   1  -6   7 6281.48 266.708   4
  -1   6  -7 6437.67 295.419   3
   1   6   7 5984.11 144.756   4
   1   6   7 6618.04 165.972  19
   1  -6   7 6573.81 160.696  23
  -1   6  -7 6227.20 281.638  18
  -1  -6  -7 6096.56 243.546   3
   1  -6   7 6395.39 165.267  19
  -1   6  -7 6008.85 272.834   1
  -1  -6  -7 5918.70 277.691  18
   1  -6   7 6757.95 172.392  24
  -1   6  -8 276.739 66.2407   3
   1   6   8 247.303 32.6961  19
  -1  -6  -8 287.337 60.8724   3
   1  -6   8 301.032 35.6044  23
   1  -6   8 203.935 52.9447   4
  -1  -6  -8 178.518 51.2838   1
   1   6   8 292.069 26.9183  23
   1   6   8 223.176 24.9221   4
   1   6   8 246.697 26.5050   4
   1  -6   8 282.289 35.7792  24
  -1   6  -8 268.643 60.6326   2
   1  -6   8 280.000 37.2246  19
  -1   6  -8 184.245 62.1901  18
   1  -6   8 132.306 45.4329   3
  -1   6  -8 238.549 59.2644   1
  -1  -6  -8 323.391 74.6217  18
   1   6   9 5566.48 172.206  19
   1  -6   9 5410.42 160.729  23
  -1  -6  -9 5059.53 284.714  18
   1  -6   9 5234.80 277.407   3
  -1   6  -9 4843.02 256.698   2
   1  -6   9 5169.73 257.901   4
  -1   6  -9 5119.62 290.564   3
   1  -6   9 5827.45 176.421  19
  -1  -6  -9 5623.84 211.265   2
   1   6   9 4967.95 138.632   4
  -1   6  -9 5256.50 289.895  18
   1   6   9 5410.50 138.008  23
   1   6   9 5170.94 139.792   4
  -1  -6  -9 5196.23 282.201   1
  -1   6  -9 5394.85 284.432   1
  -1  -6  -9 4913.57 244.616   3
   1  -6  10 2681.68 111.778  23
   1  -6  10 2612.91 124.230  19
  -1   6 -10 2903.56 113.358   6
   1   6  10 2634.17 122.792  19
   1   6  10 2799.38 119.368   9
  -1   6 -10 2643.66 186.126   2
   1  -6  10 2639.61 130.608   9
  -1  -6 -10 2530.15 175.806   3
   1  -6  10 2570.49 179.804   4
  -1  -6 -10 2502.53 134.799   2
   1   6  10 2677.51 95.6393  23
  -1   6 -11 29093.8 566.865   6
   1  -6  11 28889.5 558.902  23
  -1  -6 -11 25243.3 683.598   3
   1   6  11 30054.9 592.290   9
   1  -6  11 24815.9 676.821   4
   1   6  11 28457.5 590.708  19
   1  -6  11 29310.4 607.846   9
   1  -6  11 28559.8 588.887  19
   1  -6  12 2880.46 126.439  23
  -1   6 -12 2931.32 133.560   6
   1   6  12 2930.52 149.156  19
   1  -6  12 2953.84 155.935   9
   1  -6  12 2770.21 145.865  19
   1   6  12 2962.56 146.380   9
   1  -6  13 16375.3 431.052  19
   1   6  13 16232.2 429.701  19
   1   6  13 17607.2 439.789   9
   1  -6  13 17412.6 464.869   9
   1  -6  13 16559.3 388.914  23
  -1   6 -13 18253.3 417.390   6
   1  -6  14 1479.31 93.7150  23
   1   6  14 1548.51 120.440   9
  -1   6 -14 1700.27 111.854   6
   1  -6  14 1659.41 121.653  19
   1   6  14 1453.23 109.949   7
   1   6  14 1460.43 115.078  19
   1  -6  14 1536.07 128.888   9
   1   6  14 1565.20 89.5509   8
   1  -6  14 1411.98 106.150   7
  -1   6 -15 18422.1 449.241   6
   1   6  15 18564.3 491.174   9
   1   6  15 18225.4 471.756   7
   1   6  15 18139.8 403.171   8
   1  -6  15 18853.6 479.294   7
   1  -6  15 16880.2 504.683   9
   1  -6  15 17432.8 469.915  19
   1   6  15 17410.5 472.574  19
   1  -6  15 17743.4 409.429  23
   1  -6  16 8222.48 293.296  19
  -1   6 -16 8280.20 274.163   6
   1   6  16 7844.62 287.944   7
   1   6  16 8082.39 293.463  19
   1   6  16 8383.70 308.820   9
  -1  -6 -16 8553.27 238.570   6
   1  -6  16 7971.18 322.373   9
   1  -6  16 7742.14 284.655   7
   1  -6  16 8138.69 291.371   8
   1   6  16 7832.55 230.100   8
  -1  -6 -17 10238.2 259.133   6
   1  -6  17 9598.80 323.499   7
   1   6  17 9512.72 321.897  19
   1  -6  17 9325.54 321.097  19
   1   6  17 9280.41 320.514   7
   1   6  17 9446.36 338.056   9
  -1   6 -17 10670.0 310.445   6
   1  -6  17 9902.47 325.704   8
   1   6  18 1314.44 111.832   7
   1  -6  18 1217.70 108.055   7
  -1   6 -18 1136.44 93.1086   6
   1  -6  18 1140.79 99.6067   8
  -1   6 -19 3038.76 136.840   6
   1  -6  19 2757.04 153.440   7
   1  -6  19 3062.67 153.786   8
   1   6  19 2914.46 156.396   7
  -1  -6 -20 1804.41 102.594  22
   1  -6  20 1755.17 103.999   8
   1   6  20 1847.78 115.525   7
  -1   6 -20 1701.60 89.0669   6
  -1   6 -20 1819.14 103.399  22
   1  -6  20 1799.53 112.159   7
  -1   6 -21 2352.49 101.377  22
   1  -6  21 2163.18 98.6638   8
   1   6  21 2089.76 108.288   7
  -1   6 -21 2051.49 75.5967   6
  -1  -6 -21 2159.27 97.4151  22
   1  -6  21 1940.23 105.651   7
   1  -6  22 894.589 58.6875   7
   1   6  22 848.387 56.6204   7
  -1   7  23 76.4607 18.8541   7
  -1  -7  23 67.3741 18.0661   7
  -1  -7  22 3.38550 24.1551   7
  -1  -7  22 22.0768 20.6461   8
   1   7 -22 41.6199 23.0556   6
  -1   7  22 8.36524 25.5443   7
   1   7 -21 8938.91 244.280  22
  -1  -7  21 9070.47 258.173   8
   1   7 -21 9297.35 257.834   6
  -1   7  21 9167.90 263.260   7
  -1  -7  21 9002.79 261.734   7
   1  -7 -21 8803.56 243.150  22
   1  -7 -21 8729.55 208.115   6
   1   7 -20 432.611 56.2464  22
   1  -7 -20 347.234 50.2814  22
  -1  -7  20 413.425 61.7219   8
  -1   7  20 430.295 64.8211   7
  -1   7  20 352.934 64.7436   9
   1  -7 -20 406.764 47.4446   6
  -1  -7  20 439.397 62.2952   7
   1   7 -20 386.144 56.9752   6
  -1  -7  19 2393.94 166.744   9
  -1   7  19 2536.86 161.314   9
  -1   7  19 2507.33 148.257   7
  -1  -7  19 2593.80 126.566  23
  -1  -7  19 2355.69 142.900   7
   1   7 -19 2372.75 142.578   6
   1   7 -19 2413.70 136.297  22
   1  -7 -19 2205.26 132.590  22
   1  -7 -19 2457.50 123.771   6
  -1  -7  18 3444.52 200.969   9
   1   7 -18 3320.17 177.794   6
  -1   7  18 3398.47 195.544   9
  -1  -7  18 3339.67 155.990  23
   1   7 -18 3496.71 174.243  22
   1  -7 -18 3582.48 175.066  22
  -1  -7  17 60525.9 1115.55  23
   1   7 -17 58213.2 1132.49  22
  -1  -7  17 58193.3 1199.30   9
   1   7 -17 61634.3 1146.97   6
   1  -7 -17 58227.4 1129.37  22
  -1   7  17 57937.0 1179.16   9
  -1  -7  16 1953.98 151.096   9
  -1   7  16 1883.75 144.390   9
  -1  -7  16 1949.28 128.415  23
   1   7 -16 2099.20 135.864   6
  -1   7  15 295.595 54.0909  17
  -1   7  15 357.131 66.7303   9
  -1  -7  15 465.411 81.4756   9
  -1  -7  15 380.790 65.0411  23
  -1   7  15 348.645 57.4653   5
  -1  -7  15 385.700 63.2472   5
  -1   7  14 5193.01 205.587  17
  -1  -7  14 5113.19 197.456   5
  -1   7  14 5350.97 227.835   9
  -1  -7  14 5204.80 211.676  23
  -1   7  14 4818.61 208.645  19
  -1  -7  14 5097.57 213.810  19
  -1   7  14 5043.76 195.273   5
  -1  -7  14 5397.20 231.438   9
  -1  -7  13 6664.01 214.557   5
  -1   7  13 5758.73 229.111   9
  -1  -7  13 6398.90 243.468   9
  -1   7  13 6856.41 216.980   5
  -1   7  13 6381.92 217.258  17
  -1   7  13 5899.03 207.956  23
  -1  -7  13 6149.95 225.682  23
  -1  -7  13 5699.40 219.106  19
  -1   7  13 6124.85 223.362  19
  -1  -7  12 1044.64 89.7065   9
  -1   7  12 1036.26 79.0271  23
  -1   7  12 1043.57 85.9091  19
  -1   7  12 1084.13 74.6611   5
  -1  -7  12 1025.59 85.0942  19
  -1   7  12 1018.77 78.8414  17
  -1  -7  12 1113.96 77.4715   5
  -1  -7  12 995.106 84.2332  23
  -1  -7  11 10789.8 298.297   9
  -1  -7  11 10936.2 292.647  23
  -1   7  11 10328.4 321.315   4
  -1  -7  11 9817.72 278.564  19
  -1  -7  11 10464.3 263.320   5
  -1   7  11 10237.2 267.959  23
  -1   7  11 10323.2 282.368  19
   1   7 -11 9786.27 378.660   2
  -1   7  11 10918.2 273.572  17
   1  -7 -11 9506.69 381.720   3
  -1   7  11 10404.7 260.299   5
  -1   7  10 10832.8 446.586  18
  -1  -7  10 11064.4 280.330  19
  -1   7  10 10812.8 340.915   4
  -1   7  10 10769.6 269.512  23
   1  -7 -10 11107.7 266.769   2
   1   7 -10 11843.6 458.290   3
  -1  -7  10 10898.7 453.221  18
  -1   7  10 11317.3 282.695  19
   1  -7 -10 10702.7 440.903  18
   1  -7 -10 10891.2 407.484   3
   1  -7 -10 11608.1 454.507  21
  -1  -7  10 11343.9 291.158  23
   1   7 -10 10527.8 400.113   2
   1   7 -10 10368.8 434.721  18
  -1   7   9 20050.6 607.560  18
  -1   7   9 20276.2 403.582  19
   1   7  -9 18997.8 554.906   2
   1   7  -9 19345.5 594.167  18
   1  -7  -9 19304.1 594.171  21
  -1  -7   9 17610.5 393.024  19
   1  -7  -9 17630.6 576.441  18
  -1   7   9 18741.8 389.858  23
   1  -7  -9 19547.0 397.082   2
  -1  -7   9 20976.1 420.270  23
  -1  -7   9 19434.1 605.799  18
   1  -7  -9 19269.4 552.093   3
  -1   7   9 18875.0 481.495   4
   1   7  -9 19924.4 596.031   3
  -1   7   8 1561.13 147.111  18
  -1  -7   8 1664.74 77.6693  19
  -1   7   8 1701.33 80.2724  19
  -1  -7   8 1607.40 143.657   3
   1  -7  -8 1582.88 77.0943   2
   1  -7  -8 1576.53 143.529  21
  -1  -7   8 1562.41 82.0584  23
  -1   7   8 1658.75 114.912   4
  -1  -7   8 1534.25 145.209  18
   1  -7  -8 1617.42 147.576  18
   1   7  -8 1519.78 142.088  18
  -1   7   8 1677.50 77.5064  23
   1   7  -8 1728.63 149.857   3
   1  -7  -8 1625.93 134.753   3
   1   7  -8 1667.48 137.942   2
   1   7  -7 1012.58 110.784  18
   1  -7  -7 1024.08 53.9091   2
  -1   7   7 1070.50 112.041  18
  -1   7   7 990.023 54.4296  23
  -1  -7   7 1025.72 60.8869  23
   1   7  -7 1122.23 115.595   3
   1  -7  -7 977.164 99.7333   3
  -1   7   7 989.575 83.3763   4
   1  -7  -7 989.131 112.312  21
   1  -7  -7 831.872 99.7860  18
  -1  -7   7 1042.97 56.0715  19
  -1  -7   7 1069.95 116.691  18
  -1  -7   7 937.289 102.746   3
  -1   7   7 1020.72 55.9802  19
   1   7  -7 902.446 101.601   2
  -1   7   6 6105.60 214.659   4
   1  -7  -6 6550.12 263.247  18
   1  -7  -6 6075.42 141.357   2
   1  -7  -6 6336.71 243.280   3
  -1  -7   6 6148.10 259.305   3
  -1   7   6 6303.80 262.458  18
   1   7  -6 6167.46 260.484   3
  -1  -7   6 6465.30 162.385  23
  -1   7   6 6001.17 146.621  19
   1  -7  -6 5990.85 260.858  21
  -1   7   6 6270.37 151.264  23
   1   7  -6 6289.59 259.040  18
   1  -7  -6 5798.22 250.750  20
  -1  -7   6 6176.27 259.029  18
   1   7  -6 5842.72 246.675   2
   1   7  -5 117054. 1986.20  18
   1  -7  -5 112667. 1951.19   3
   1  -7  -5 114753. 1988.95  18
  -1  -7   5 115186. 1994.92   3
   1  -7  -5 116267. 2012.95  21
  -1   7   5 114896. 1919.78   4
   1   7  -5 113747. 1986.51   2
  -1   7   5 114137. 1983.53  18
   1   7  -5 117425. 1994.54   3
  -1  -7   5 114393. 1984.51  18
   1  -7  -5 116066. 1997.30  20
   1  -7  -4 10330.3 309.135  20
   1   7  -4 9671.00 292.698   3
   1   7  -4 9791.88 290.770  18
  -1   7   4 10001.9 292.073  18
  -1   7   4 9575.37 264.868   4
   1   7  -4 9468.46 297.152   2
   1  -7  -4 9924.19 312.976  21
  -1  -7   4 9802.27 291.342  18
  -1  -7   4 10093.7 301.139   3
   1  -7  -4 9771.42 290.399  18
  -1  -7   3 278815. 4554.68   3
   1  -7  -3 294904. 4597.89  21
  -1  -7   3 288435. 4546.56  18
   1  -7  -3 291074. 4594.04  20
   1   7  -3 275971. 4575.14   2
   1  -7  -3 291261. 4556.47   4
   1  -7  -3 288406. 4553.89  18
  -1   7   3 290562. 4543.47  18
   1   7  -3 290760. 4553.72  18
  -1   7   3 288798. 4538.92   4
   1   7  -3 297181. 4558.95   3
  -1  -7   2 9040.73 233.702   3
   1  -7  -2 8825.24 259.785  20
  -1   7   2 8611.68 222.470  18
   1  -7  -2 8660.54 248.435   4
  -1  -7   2 8795.86 225.248  18
   1   7  -2 8412.55 251.718   2
  -1   7   2 9145.86 269.580  20
   1  -7  -2 8926.19 266.656  21
  -1   7   2 8942.45 241.901   4
   1   7  -2 8907.67 228.892   3
  -1  -7   1 81980.6 1377.44   2
   1   7  -1 80721.9 1380.53   2
   1  -7  -1 82883.6 1318.10   1
   1   7  -1 81804.4 1316.05   1
  -1   7   1 80699.6 1331.41  18
   1   7  -1 82015.9 1304.16  21
   1  -7  -1 82263.9 1404.72  20
   1  -7  -1 79902.9 1387.89   4
   1   7  -1 80479.8 1318.07   3
   1   7  -1 81491.5 1336.41  20
  -1   7   1 80569.0 1379.72   4
   1  -7  -1 85065.1 1411.85  21
  -1  -7   1 81731.7 1324.48   3
  -1  -7   1 80233.3 1332.80  18
   1   7   0 55.7904 17.1930  21
   1  -7   0 71.5237 32.4358  21
  -1   7   0 11.6068 27.2455   4
  -1  -7   0 16.7046 23.6303   2
   1  -7   0 23.0388 15.2020   1
   1   7   0 43.0723 24.3270   2
   1   7   0 43.8416 16.9034   1
  -1  -7   0 37.6920 13.3498  21
  -1  -7   0 47.6814 16.5456   1
   1   7   0 22.8114 16.0016  20
   1  -7   0 31.4007 25.3624   3
   1   7   0 41.6839 12.0016   3
   1  -7   0-7.13500 29.8719  20
  -1   7   0 21.4551 16.0472   1
   1   7   1 44297.7 784.236   2
  -1  -7  -1 45059.6 759.778  21
  -1  -7  -1 46178.1 782.332   2
  -1   7  -1 43829.2 834.803   4
  -1  -7  -1 44232.1 735.211  20
   1  -7   1 44101.0 764.061   1
  -1   7  -1 45126.8 769.673   1
   1   7   1 44893.3 738.062  20
  -1  -7  -1 44313.1 766.668   1
   1  -7   1 44237.0 827.938   3
   1   7   1 45224.8 765.771   1
   1  -7   1 43689.2 838.674  20
  -1  -7  -2 6969.79 193.694  21
  -1  -7  -2 6854.08 181.752   2
  -1  -7  -2 7055.80 166.350  20
  -1  -7  -2 6531.34 197.979  18
  -1   7  -2 7108.85 204.482  18
  -1   7  -2 6862.83 195.588   1
   1  -7   2 6621.05 224.573   3
  -1  -7  -2 6956.41 132.544   4
  -1  -7  -2 7084.94 196.783   1
  -1  -7  -3 400295. 6244.52  21
  -1  -7  -3 403009. 6156.74   3
   1  -7   3 386922. 6297.41   3
  -1   7  -3 395194. 6245.97   1
  -1  -7  -3 396932. 6188.12   2
   1  -7   3 384569. 6296.21   4
  -1   7  -3 408618. 6268.44  18
  -1  -7  -3 407222. 6269.20  18
  -1  -7  -3 401236. 6193.54  20
  -1  -7  -3 411094. 6252.08   1
  -1  -7  -4 645.885 75.0623  18
   1  -7   4 655.348 76.3089   4
  -1  -7  -4 501.468 66.1004  21
  -1  -7  -4 677.375 53.2898   3
   1  -7   4 705.536 80.9661   3
  -1  -7  -4 742.312 74.7025   1
  -1   7  -4 765.316 78.8027  18
  -1   7  -4 647.384 70.5261   1
  -1   7  -4 624.467 79.4894  20
   1  -7   5 7713.38 173.905  24
  -1   7  -5 7060.65 285.108   3
  -1  -7  -5 7085.77 271.046  18
  -1  -7  -5 7494.28 224.724   3
   1  -7   5 7000.62 274.370   3
  -1   7  -5 7423.13 274.045  18
   1  -7   5 7322.09 275.262   4
  -1   7  -5 7491.41 267.770   1
  -1  -7  -5 7184.15 263.341   1
   1   7   6 2281.87 80.1537  19
   1  -7   6 2202.79 83.5720  24
   1  -7   6 2079.85 148.939   4
  -1   7  -6 2114.44 151.859  18
   1  -7   6 1941.23 148.510   3
  -1  -7  -6 1987.25 119.384   3
  -1   7  -6 2106.60 158.061   3
  -1  -7  -6 2085.90 145.609   1
   1  -7   6 2207.66 77.8328  23
  -1   7  -6 2045.83 143.467   1
  -1  -7  -6 2340.04 159.063  18
   1  -7   6 2164.41 78.6584  19
  -1   7  -7 40376.0 902.578  18
   1  -7   7 40300.0 686.860  23
   1  -7   7 38597.3 687.594  19
   1  -7   7 38937.1 891.954   3
   1  -7   7 41316.1 701.524  24
   1  -7   7 38607.4 875.426   4
  -1   7  -7 40514.1 928.412   3
  -1  -7  -7 38345.5 812.231   3
  -1  -7  -7 39024.0 880.959   1
  -1   7  -7 40195.4 886.747   1
  -1  -7  -7 39253.9 898.312  18
   1   7   7 39248.2 686.888  19
  -1   7  -8 4917.05 248.587   2
  -1   7  -8 4826.87 271.213   3
   1  -7   8 5141.19 265.133   3
   1   7   8 5093.23 153.469  19
   1  -7   8 4766.51 149.271  19
   1  -7   8 4959.75 250.570   4
  -1  -7  -8 5149.95 269.865  18
  -1  -7  -8 4524.61 218.673   3
  -1   7  -8 4565.04 254.696  18
   1  -7   8 5096.60 157.146  24
  -1  -7  -8 4899.22 253.701  21
  -1  -7  -8 4673.85 250.327   1
   1  -7   8 4992.48 146.742  23
  -1   7  -8 4804.34 252.605   1
   1  -7   9 79.6427 42.7099  19
  -1  -7  -9 134.380 53.8293   3
  -1   7  -9 65.8599 53.2997   3
   1  -7   9 59.9987 47.2856  24
  -1  -7  -9 51.8051 21.2424   2
   1  -7   9 50.5007 51.5362   4
   1   7   9 52.4548 37.7692  19
  -1  -7  -9 75.8167 46.3476   1
  -1   7  -9 63.2825 45.1284   2
  -1   7  -9 132.026 51.9412  18
  -1  -7  -9 87.1950 53.8528  18
   1  -7   9 55.6665 23.0132  23
   1  -7   9 108.910 55.3276   3
  -1   7  -9 143.340 62.3233   1
  -1  -7  -9-15.5616 40.3735  21
   1   7  10 1419.05 92.2039  19
   1  -7  10 1380.84 137.134   4
  -1   7 -10 1561.53 83.8920   6
  -1  -7 -10 1450.82 130.840   3
  -1   7 -10 1648.61 147.710   2
   1  -7  10 1512.77 93.5621  19
   1  -7  10 1496.81 98.9809   9
   1   7  10 1525.04 84.9213   9
   1  -7  10 1454.56 82.8638  23
   1   7  11 13409.7 332.337   9
   1  -7  11 12054.5 324.163  19
   1   7  11 12367.9 324.723  19
   1  -7  11 11831.4 411.902   4
   1  -7  11 11943.2 303.033  23
  -1   7 -11 13571.6 318.394   6
  -1  -7 -11 11739.4 398.819   3
   1  -7  11 12686.9 341.940   9
   1   7  12 2917.46 146.732   9
  -1   7 -12 2947.97 135.109   6
   1  -7  12 3101.75 134.697  23
   1   7  12 2952.49 148.565  19
   1  -7  12 2923.54 157.439   9
   1  -7  12 2912.35 146.572  19
   1  -7  13 2029.50 132.804  19
   1  -7  13 2132.44 144.740   9
   1   7  13 1896.43 132.023  19
   1  -7  13 1860.14 106.665  23
  -1   7 -13 2061.21 120.321   6
   1   7  13 2071.41 130.750   9
   1   7  14 830.452 88.2792  19
   1  -7  14 814.358 89.3563  19
   1  -7  14 822.640 71.0738  23
   1   7  14 818.906 84.7729   7
  -1   7 -14 812.315 81.7532   6
   1  -7  14 750.396 79.8839   7
   1   7  14 831.541 89.9223   9
   1  -7  14 878.904 105.244   9
   1  -7  15 5880.32 199.975  23
   1  -7  15 5833.01 242.690  19
   1   7  15 6078.08 240.390   7
   1   7  15 6312.14 254.537   9
   1  -7  15 5545.44 263.798   9
   1  -7  15 5853.32 237.121   7
   1   7  15 6154.74 245.970  19
  -1  -7 -16 1875.49 97.0604   6
   1   7  16 1630.48 125.278   7
   1  -7  16 1735.66 147.797   9
  -1   7 -16 1808.68 122.048   6
   1  -7  16 1832.14 132.826   7
   1  -7  16 1573.62 128.051  19
   1   7  16 1665.55 127.237  19
   1  -7  16 1582.74 126.145   8
   1   7  16 1801.10 138.166   9
   1   7  17 237.310 60.5217   7
   1  -7  17 271.764 64.6286   8
   1   7  17 246.978 60.6663  19
  -1   7 -17 233.387 54.9388   6
   1   7  17 246.250 64.5672   9
   1  -7  17 166.833 50.2788   7
   1  -7  17 222.444 58.8111  19
  -1   7 -18 4571.97 187.052   6
   1  -7  18 4204.91 196.137   7
   1   7  18 4115.23 194.890   7
   1  -7  18 4243.31 196.899   8
  -1   7 -19 129.678 38.8224   6
   1  -7  19 76.9069 35.6993   7
   1   7  19 176.663 50.8561   7
   1  -7  19 225.114 50.4964   8
   1  -7  20 557.863 68.2424   7
  -1   7 -20 545.909 52.1970   6
   1   7  20 497.679 60.9857   7
   1  -7  20 522.735 58.8630   8
  -1  -7 -20 589.316 58.8997  22
  -1   7 -20 654.674 61.7296  22
   1  -7  21 6177.70 185.669   8
   1   7  21 6564.07 200.294   7
  -1   7 -21 6849.34 184.497  22
   1  -7  21 5984.79 194.151   7
  -1   7 -21 6008.18 153.299   6
  -1  -7 -21 6512.19 180.208  22
   1  -7  22 391.919 38.1658   7
   1   7  22 366.405 37.6030   7
  -1   8  23 18456.0 343.404   7
  -1  -8  23 18130.7 342.424   7
  -1  -8  22 505.917 46.7919   8
   1   8 -22 513.303 45.7728   6
  -1   8  22 481.850 48.3091   7
  -1  -8  22 484.991 49.0185   7
   1  -8 -21 6052.07 155.534   6
  -1   8  21 6878.85 216.852   7
   1   8 -21 6894.92 201.414  22
  -1  -8  21 6756.49 215.124   7
   1  -8 -21 6834.88 201.146  22
  -1  -8  21 6313.00 209.368   8
   1   8 -21 6675.20 209.659   6
   1   8 -20 399.556 54.2175  22
  -1  -8  20 517.994 65.5126   7
  -1   8  20 395.843 58.2340   7
  -1  -8  20 376.263 58.9528   8
   1   8 -20 396.025 58.6947   6
  -1   8  20 431.597 67.9859   9
   1  -8 -20 364.401 43.3099   6
   1  -8 -20 395.409 55.8642  22
   1   8 -19 5474.38 209.997  22
   1   8 -19 5767.22 225.316   6
  -1  -8  19 5494.76 252.809   9
  -1   8  19 5108.46 232.675   9
  -1   8  19 5493.71 222.607   7
  -1  -8  19 5699.02 196.705  23
  -1  -8  19 5584.22 223.131   7
   1  -8 -19 5756.99 215.190  22
   1  -8 -19 5410.73 189.771   6
   1  -8 -18 788.667 83.7269  22
  -1  -8  18 688.948 98.4227   9
  -1   8  18 754.770 94.3183   9
  -1  -8  18 673.308 71.7838  23
   1   8 -18 822.149 91.5929   6
   1   8 -18 660.938 77.9891  22
   1   8 -17 61635.6 1178.30  22
  -1  -8  17 62996.5 1251.72   9
   1   8 -17 62426.9 1194.60   6
   1  -8 -17 62472.7 1182.08  22
  -1   8  17 62314.9 1232.56   9
  -1  -8  17 63715.0 1170.75  23
   1   8 -16 184.324 53.7678   6
  -1  -8  16 129.599 47.0796  23
  -1  -8  16 219.988 57.1464   9
  -1   8  16 264.868 68.5875   9
   1   8 -15 480.867 68.8478   6
  -1  -8  15 428.159 62.5054   5
  -1   8  15 400.843 60.4018   5
  -1  -8  15 512.188 68.6373  23
  -1   8  15 511.635 75.8017   9
  -1   8  15 509.395 73.7667  17
  -1  -8  15 502.232 80.3415   9
  -1  -8  14 1351.60 108.080  19
  -1  -8  14 1501.66 102.465   5
  -1   8  14 1407.29 105.924  17
  -1   8  14 1517.18 114.014  19
  -1  -8  14 1339.57 106.674  23
  -1  -8  14 1328.93 118.075   9
  -1   8  14 1252.61 112.931   9
  -1   8  14 1345.20 99.6941   5
  -1  -8  13 4722.31 196.665  19
  -1   8  13 4904.07 187.121  17
  -1  -8  13 4965.26 209.778   9
  -1  -8  13 4808.16 198.131  23
  -1   8  13 4908.12 207.472   9
  -1  -8  13 4971.93 181.713   5
  -1   8  13 4738.03 195.814  19
  -1   8  13 5048.68 181.054   5
  -1   8  12 481.893 55.8654   5
  -1  -8  12 496.511 65.2283   9
  -1   8  12 468.545 54.7807  17
  -1   8  12 405.806 51.8308  23
  -1   8  12 506.753 64.2511  19
  -1  -8  12 440.441 61.1004  23
  -1  -8  12 392.269 48.7009   5
  -1  -8  12 525.948 66.8897  19
  -1  -8  11 14629.8 362.051  23
  -1   8  11 13870.3 348.498  19
  -1   8  11 15286.6 333.212   5
  -1  -8  11 14919.7 329.893   5
  -1   8  11 14280.5 337.813  23
   1  -8 -11 13270.5 456.104   3
  -1  -8  11 14717.1 369.702   9
  -1  -8  11 13791.1 349.435  19
  -1   8  11 14721.6 341.660  17
  -1  -8  10 2190.01 107.054  19
  -1   8  10 2043.39 99.2664  23
  -1   8  10 2008.50 129.131   4
   1  -8 -10 2060.13 78.6836   2
   1  -8 -10 2240.67 190.845  21
   1   8 -10 2057.29 166.835   2
   1   8 -10 2078.10 185.047   3
  -1   8  10 2116.85 105.350  19
  -1   8  10 2177.28 190.306  18
  -1  -8  10 2286.65 116.234  23
  -1  -8  10 2185.91 192.343  18
   1   8 -10 2056.69 185.249  18
   1  -8 -10 2174.81 184.769  18
   1  -8 -10 1992.07 162.655   3
   1  -8 -10 2097.02 179.539  20
  -1  -8   9 48082.6 860.157  19
  -1   8   9 52065.4 1131.66  18
  -1   8   9 49713.2 961.529   4
   1  -8  -9 46829.9 1096.43  18
   1  -8  -9 48760.7 1049.84   3
  -1   8   9 49168.1 854.892  23
  -1  -8   9 48065.2 877.797  23
   1   8  -9 47698.9 1099.50  18
   1  -8  -9 49291.7 821.498   2
   1  -8  -9 51898.6 1131.95  21
  -1  -8   9 48941.1 1118.95  18
   1  -8  -9 48409.1 1086.37  20
  -1   8   9 48776.4 862.015  19
   1   8  -9 51437.1 1127.98   3
   1   8  -9 48753.8 1070.80   2
  -1  -8   8 14566.7 472.521   3
   1  -8  -8 13803.3 428.504   3
  -1   8   8 14439.4 474.617  18
  -1  -8   8 14123.8 303.633  19
   1   8  -8 14803.8 459.396   2
  -1   8   8 14787.4 306.913  19
   1  -8  -8 13664.9 466.041  21
   1   8  -8 14892.2 481.232   3
   1  -8  -8 13981.0 454.549  20
   1  -8  -8 14014.0 467.200  18
  -1  -8   8 14765.9 321.691  23
   1   8  -8 14430.9 471.854  18
  -1   8   8 14395.8 384.047   4
  -1   8   8 14179.1 301.451  23
  -1  -8   8 13945.6 472.410  18
   1  -8  -8 13785.7 273.370   2
  -1   8   7 8212.32 192.920  23
   1   8  -7 8665.81 332.974   3
   1   8  -7 7728.90 306.995   2
  -1  -8   7 7996.80 191.580  19
  -1  -8   7 8238.25 326.123  18
   1  -8  -7 7712.46 309.717  20
   1   8  -7 7868.86 315.960  18
   1  -8  -7 7899.38 292.582   3
  -1   8   7 8084.09 321.911  18
  -1  -8   7 8023.90 203.444  23
  -1   8   7 8365.13 193.451  19
   1  -8  -7 7584.37 311.437  18
  -1   8   7 7894.10 256.594   4
  -1  -8   7 8139.18 322.302   3
   1  -8  -7 8061.46 326.528  21
   1  -8  -6 39.5105 38.4198  18
  -1   8   6 39.0121 27.1073   4
  -1  -8   6 22.6443 16.2236  23
   1   8  -6-28.6212 28.3602   3
   1   8  -6 17.9516 35.2177   2
   1  -8  -6 37.1943 29.8563   3
  -1  -8   6 28.0554 34.0225   3
   1   8  -6 52.4346 32.9900  18
  -1   8   6 29.7600 33.2841  18
   1  -8  -6 40.5507 36.3835  21
  -1   8   6 27.5431 15.1296  23
  -1   8   6 8.39723 14.8670  19
  -1  -8   6 3.05976 32.9226  18
   1  -8  -6-5.21695 34.0433  20
  -1   8   5 2690.54 129.767   4
   1   8  -5 2659.44 158.037   2
   1   8  -5 2829.77 157.015  18
  -1   8   5 2653.05 152.778  18
   1  -8  -5 2788.59 165.227  21
  -1  -8   5 2496.87 152.211   3
   1   8  -5 2565.88 152.756   3
   1  -8  -5 2564.36 149.819  18
  -1  -8   5 2555.48 150.989  18
  -1  -8   5 2831.17 91.9989  23
   1  -8  -5 2721.51 159.103  20
   1  -8  -4 44.3430 37.1211  18
   1   8  -4 9.70673 31.8380  18
  -1   8   4 24.0182 27.9647   4
  -1  -8   4-13.5628 34.0398  18
   1   8  -4 79.7041 38.9367   3
  -1   8   4 26.9452 31.7342  18
   1  -8  -4 5.17560 29.7798   4
  -1  -8   4 5.74659 31.2581   3
   1  -8  -4 50.0039 39.8551  21
   1  -8  -4 21.9949 29.8998  20
   1   8  -4 26.0679 32.6411   2
  -1  -8   3 929985. 14257.7  18
   1   8  -3 999999. 14284.1   3
   1   8  -3 846451. 14288.8   2
  -1   8   3 994132. 14262.7  18
   1  -8  -3 953718. 14322.4  20
  -1   8   3 994884. 14271.3   4
   1  -8  -3 944179. 14264.6  18
  -1  -8   3 852075. 14264.1   3
   1  -8  -3 967534. 14284.4   4
   1   8  -3 949516. 14267.4  18
  -1   8   2 6458.32 203.123   4
   1  -8  -2 6265.63 209.659   4
  -1   8   2 6467.62 182.028  18
   1  -8  -2 6622.62 228.445  21
  -1  -8   2 6414.91 192.888   3
  -1  -8   2 6433.30 215.588   2
  -1  -8   2 6234.58 180.067  18
  -1   8   2 6730.32 228.850  20
   1   8  -2 6332.43 189.210   3
   1   8  -2 6550.53 218.300   2
   1  -8  -2 6365.77 221.117  20
   1  -8  -1 67259.7 1179.76  20
  -1   8   1 65028.2 1087.60  18
   1   8  -1 66047.6 1075.97   1
   1   8  -1 66075.4 1111.30  20
  -1   8   1 66229.6 1153.51   4
   1  -8  -1 64711.7 1175.50  21
  -1  -8   1 66804.2 1090.97   3
  -1  -8   1 64645.4 1089.13  18
   1  -8  -1 66547.1 1076.94   1
   1   8  -1 65626.0 1085.57   3
   1   8  -1 65461.2 1078.28  21
   1  -8  -1 64362.2 1159.42   4
   1   8  -1 65889.0 1151.07   2
  -1  -8   1 67104.3 1150.83   2
  -1  -8   0 4464.73 122.515  21
   1   8   0 4558.77 104.663   3
  -1  -8   0 4473.88 121.884   1
   1  -8   0 4573.42 121.798   1
   1   8   0 4600.55 122.412   1
   1  -8   0 4498.76 165.346   3
  -1   8   0 4656.53 125.263   1
  -1   8   0 4537.47 169.458   4
  -1  -8   0 4444.43 152.515   2
   1   8   0 4564.67 123.517  21
   1   8   0 4428.47 130.686  20
   1  -8   0 4548.75 178.460  20
   1   8   0 4640.31 159.571   2
   1  -8   0 4605.89 180.606  21
  -1  -8  -1 3564.51 106.904  20
   1  -8   1 3705.10 116.408   1
  -1   8  -1 3495.13 115.346   1
  -1  -8  -1 3686.71 119.538  21
  -1  -8  -1 3773.85 128.569   2
   1   8   1 3662.11 110.048  20
  -1  -8  -1 3639.03 115.301   1
  -1   8  -1 3712.37 157.130   4
   1   8   1 3626.96 114.123   1
   1  -8   1 3692.51 152.872   3
   1  -8   1 4032.89 179.930  20
   1   8   1 3617.13 131.304   2
  -1  -8  -2 5230.65 152.108   2
  -1  -8  -2 5145.63 116.783   4
  -1  -8  -2 4791.58 165.497  18
  -1  -8  -2 4998.07 158.038   1
  -1  -8  -2 5146.09 140.061  20
  -1   8  -2 4853.29 165.615  18
  -1  -8  -2 5333.41 164.906  21
  -1   8  -2 5266.11 162.964   1
  -1  -8  -3 39699.2 704.632  20
  -1  -8  -3 38952.4 692.483   2
  -1  -8  -3 38742.7 741.749   1
  -1   8  -3 40793.3 762.874  18
   1  -8   3 39357.4 801.664   3
  -1   8  -3 38807.6 741.483   1
  -1  -8  -3 39127.6 651.764   3
   1  -8   3 37816.5 800.883   4
  -1  -8  -3 38893.5 756.098  18
  -1  -8  -3 40222.0 750.152  21
  -1  -8  -4 5543.59 159.725   3
  -1  -8  -4 5598.14 208.059   1
  -1   8  -4 6011.42 224.898  18
  -1  -8  -4 5618.74 163.124   2
  -1   8  -4 5925.16 212.194   1
  -1  -8  -4 5469.70 181.344  20
   1  -8   4 5669.10 232.753   3
  -1  -8  -4 6059.06 217.699  21
  -1   8  -4 5886.23 244.163   3
  -1  -8  -4 5685.87 218.813  18
   1  -8   4 5352.16 228.824   4
  -1   8  -4 5717.43 240.236  20
  -1  -8  -5 4257.24 192.873   1
  -1  -8  -5 4488.90 205.913  18
  -1  -8  -5 4151.00 190.958  21
   1  -8   5 3924.69 202.821   4
   1  -8   5 4394.61 121.636  24
  -1   8  -5 4263.86 195.720   1
  -1  -8  -5 4195.06 154.088   3
  -1   8  -5 4564.63 223.655  20
  -1   8  -5 4375.69 221.009   3
  -1   8  -5 4425.07 205.131  18
   1  -8   5 4040.43 207.425   3
   1  -8   6 2670.12 91.2062  23
   1  -8   6 2899.44 92.2838  19
  -1   8  -6 2851.02 168.928   1
  -1  -8  -6 2637.60 162.543  21
  -1  -8  -6 2726.32 135.806   3
   1  -8   6 2622.47 94.8202  24
  -1   8  -6 2570.32 164.995  18
  -1   8  -6 2694.98 181.057   3
   1  -8   6 2657.87 175.135   4
  -1  -8  -6 2698.06 165.345   1
  -1  -8  -6 2556.91 165.655  18
   1   8   6 2982.79 93.4483  19
   1  -8   6 2703.13 173.696   3
  -1   8  -7 149.706 47.1580   1
   1   8   7 164.445 30.7704  19
   1  -8   7 161.415 31.5841  19
   1  -8   7 262.621 63.6160   3
  -1  -8  -7 245.820 47.3932   3
  -1  -8  -7 113.209 39.9045   1
  -1  -8  -7 143.755 57.0956  21
   1  -8   7 175.900 32.6554  24
  -1  -8  -7 135.750 54.4633  18
  -1   8  -7 182.978 61.3874  18
   1  -8   7 184.540 26.5774  23
  -1   8  -7 313.950 67.7106   3
  -1   8  -7 168.934 60.7999   2
   1  -8   8-69.4910 53.4740   4
  -1  -8  -8 36.4868 28.8121   3
   1  -8   8 59.6411 24.8768  19
  -1   8  -8 18.4956 34.5176   2
  -1   8  -8 14.9473 46.1133   1
   1  -8   8 47.7923 26.0126  24
  -1  -8  -8 93.3002 48.5372  21
   1  -8   8 66.6532 38.5867   3
   1  -8   8 92.1849 25.9440  23
  -1   8  -8 39.5848 49.3433   3
   1   8   8 43.8061 21.3860  19
  -1  -8  -8 21.8297 40.6436   1
  -1  -8  -8 45.9814 34.1264  18
  -1   8  -8 51.8859 42.0505  18
  -1  -8  -8 47.0925 21.4360   2
   1  -8   9 130995. 2254.01  23
   1  -8   9 135980. 2267.81  19
  -1   8  -9 148432. 2567.20   1
  -1   8  -9 150018. 2633.85   3
   1  -8   9 143959. 2282.82  24
  -1  -8  -9 139619. 2561.63  18
  -1  -8  -9 143540. 2556.83   1
  -1  -8  -9 145337. 2309.39   2
  -1  -8  -9 139067. 2541.02  21
  -1  -8  -9 143360. 2451.72   3
  -1   8  -9 139414. 2565.75  18
   1   8   9 144197. 2271.65  19
   1  -8   9 140112. 2561.51   3
   1  -8   9 142376. 2524.53   4
  -1   8  -9 141674. 2532.21   2
   1   8  10 900.029 65.1591   9
   1  -8  10 609.403 92.9716   4
  -1   8 -10 870.686 64.8979   6
  -1  -8 -10 840.517 96.1434   3
   1  -8  10 843.523 78.4593   9
   1   8  10 860.941 70.8171  19
   1  -8  10 904.653 71.8924  19
   1  -8  10 823.563 62.8412  23
  -1   8 -11 1800.11 100.687   6
   1   8  11 1917.93 96.3609  17
   1   8  11 1852.39 106.527   9
   1  -8  11 1700.81 110.916   9
   1  -8  11 1843.96 99.6957  23
   1  -8  11 1889.36 110.205  19
   1   8  11 1840.50 109.581  19
   1  -8  12 43.3563 44.1508   9
  -1   8 -12-26.7110 29.5799   6
   1   8  12 68.2764 37.7043   9
   1  -8  12 9.20774 22.2135  23
   1   8  12 24.7690 31.5014  19
   1  -8  12 54.1130 34.1213  19
  -1   8 -13 78526.2 1324.58   6
   1  -8  13 72768.1 1292.24  23
   1   8  13 79269.5 1349.10   9
   1   8  13 70466.7 1331.97  19
   1  -8  13 78488.2 1396.44   9
   1  -8  13 67141.4 1323.87  19
   1  -8  14 315.444 64.2035  19
   1  -8  14 260.925 41.4079  23
   1   8  14 363.108 61.2722   7
   1  -8  14 320.505 67.9164   9
   1  -8  14 385.241 65.3182   7
   1   8  14 368.077 64.2098  19
   1   8  14 327.564 61.0436   9
  -1   8 -14 311.499 57.8063   6
   1  -8  15 107.836 30.4597  23
   1  -8  15 91.1632 59.7752   9
  -1   8 -15 107.795 36.0102   6
   1   8  15 99.9378 50.7780  19
   1  -8  15 198.872 55.9534   7
   1  -8  15 133.059 50.6682  19
   1   8  15 216.190 59.8806   9
   1   8  15 163.811 50.5719   7
   1   8  16 7141.41 266.266   7
   1  -8  16 6894.82 261.823   7
   1   8  16 6997.83 275.073   9
   1  -8  16 6802.26 212.029  23
   1   8  16 6554.35 258.656  19
  -1   8 -16 7437.98 257.653   6
   1  -8  16 6790.92 263.283  19
   1  -8  16 6857.12 271.165   8
   1  -8  17 232.530 52.6367  19
   1  -8  17 406.843 73.2087   8
   1  -8  17 282.604 63.3771   7
   1   8  17 218.502 56.3338  19
  -1   8 -17 218.899 47.9830   6
   1   8  17 288.335 67.4623   9
   1   8  17 255.932 63.1331   7
   1  -8  18 987.720 96.9777   7
   1  -8  18 1006.04 101.757   8
  -1   8 -18 949.597 84.2608   6
   1   8  18 1094.10 97.9109   7
   1  -8  19 3335.89 164.428   7
   1   8  19 3366.83 164.935   7
   1  -8  19 3660.64 171.933   8
  -1   8 -19 3511.22 151.690   6
   1   8  20 1263.51 91.3832   7
   1  -8  20 1282.55 93.4090   8
   1  -8  20 1336.11 94.4791   7
  -1   8 -20 1232.68 81.9077  22
  -1   8 -20 1202.96 75.8408   6
  -1  -8 -20 1136.28 79.8226  22
  -1   8 -21 186.419 30.0402  22
   1   8  21 207.122 37.8206   7
  -1  -8 -21 141.238 27.2609  22
   1  -8  21 161.102 36.5518   8
  -1   8 -21 205.414 28.8841   6
   1  -8  21 161.593 35.6328   7
   1  -8  22 178.638 29.1457   7
   1   8  22 233.614 30.0972   7
  -1   9  23 313.801 27.6359   7
  -1   9  22 603.333 51.5183   7
  -1  -9  22 598.461 51.7512   7
   1   9 -22 602.509 50.3672   6
  -1  -9  22 613.154 52.5635   8
   1   9 -21 1462.31 84.1901  22
  -1  -9  21 1275.53 89.1196   8
   1  -9 -21 1355.23 81.6053  22
   1   9 -21 1250.25 85.5426   6
  -1  -9  21 1386.48 90.1383   7
  -1   9  21 1263.23 85.9669   7
  -1  -9  20 413.858 62.5707   8
  -1   9  20 363.797 54.7610   7
   1   9 -20 508.202 64.5186   6
  -1  -9  20 428.458 58.6112   7
   1  -9 -20 471.244 57.5313  22
   1   9 -20 457.670 55.2625  22
  -1   9  20 441.128 65.1197   9
   1  -9 -20 425.379 44.7719   6
  -1  -9  19 4756.28 178.890  23
  -1   9  19 4738.14 215.329   9
  -1  -9  19 4606.93 199.753   7
  -1   9  19 4860.38 204.247   7
   1  -9 -19 4801.40 193.261  22
   1   9 -19 5401.69 214.470   6
   1   9 -19 4895.16 194.181  22
   1  -9 -19 4879.16 173.755   6
  -1  -9  18 499.989 62.8092  23
  -1  -9  18 485.082 71.6800   7
   1   9 -18 433.878 65.9120  22
   1   9 -18 599.904 78.9572   6
  -1   9  18 478.798 78.1701   9
  -1   9  18 448.833 65.7606   7
   1  -9 -18 506.065 67.2417  22
  -1  -9  18 559.084 88.1797   9
   1  -9 -17 6165.14 241.015  22
   1   9 -17 5891.40 247.556   6
  -1   9  17 6127.04 264.786   9
   1   9 -17 5964.26 239.018  22
  -1  -9  17 6182.49 275.778   9
  -1  -9  16 445.239 82.1826   9
  -1  -9  16 424.926 65.1416  23
  -1   9  16 406.089 77.7290   9
   1   9 -16 375.612 66.8632   6
  -1  -9  15 4734.81 227.084   9
   1   9 -15 5015.54 209.450   6
  -1  -9  15 4958.77 200.427   5
  -1   9  15 4668.59 203.014  17
  -1  -9  15 4674.08 204.221  23
  -1   9  15 4791.76 197.271   5
  -1   9  15 4638.75 220.855   9
  -1   9  14 13606.0 355.622   5
  -1   9  14 13424.9 396.668   9
  -1  -9  14 13571.7 357.169   5
  -1   9  14 13427.0 365.050  17
  -1  -9  14 13321.0 380.301  23
  -1  -9  14 13755.6 399.881   9
  -1  -9  13 1028.25 90.9202  19
  -1   9  13 977.842 94.9555   9
  -1   9  13 945.250 86.3009  19
  -1   9  13 988.335 78.6173   5
  -1   9  13 939.280 81.3123  17
  -1  -9  13 1019.58 79.8134   5
  -1  -9  13 874.914 90.5731   9
  -1  -9  13 950.796 88.2664  23
  -1  -9  12 3431.07 152.825  19
  -1   9  12 3333.98 152.571  19
  -1  -9  12 3256.23 158.195  23
  -1  -9  12 3265.38 136.418   5
  -1   9  12 3486.64 144.544  17
  -1   9  12 3298.77 134.372   5
  -1  -9  12 3530.53 163.424   9
   1  -9 -11 238.999 69.8397   3
  -1   9  11 177.441 39.3306   5
  -1  -9  11 174.098 44.7576  23
  -1   9  11 137.719 39.4431  19
  -1   9  11 220.214 43.5003  17
  -1  -9  11 86.1312 37.3174   9
  -1  -9  11 147.102 39.1510  19
  -1  -9  11 95.9548 30.4382   5
   1  -9 -10 1712.45 150.946   3
  -1   9  10 1857.60 173.920  18
  -1   9  10 2039.56 100.718  19
   1   9 -10 1717.32 154.645   2
  -1  -9  10 1986.66 102.648   9
  -1  -9  10 1955.69 100.462  19
  -1  -9  10 1969.86 180.777  18
  -1   9  10 1927.04 96.9851  23
   1  -9 -10 2075.74 182.731  18
   1   9 -10 2003.31 179.366  18
  -1  -9  10 1923.61 106.399  23
   1  -9 -10 1702.59 161.624  20
  -1   9  10 2030.69 128.611   4
  -1   9   9 13221.1 373.983   4
   1   9  -9 13501.0 464.262   2
   1   9  -9 13600.4 487.980   3
   1   9  -9 13168.4 474.365  18
   1  -9  -9 12997.2 472.967  18
  -1   9   9 14120.9 491.637  18
  -1   9   9 13776.0 310.135  19
  -1  -9   9 14256.4 313.976  19
   1  -9  -9 13861.6 492.267  21
   1  -9  -9 13167.6 467.748  20
   1  -9  -9 13578.1 441.883   3
  -1   9   9 13921.1 309.082  23
  -1  -9   9 14197.2 331.446  23
  -1  -9   9 13559.4 486.312  18
  -1   9   8 1074.17 90.4672   4
   1   9  -8 996.225 114.409  18
  -1   9   8 1031.15 62.4938  23
   1   9  -8 1029.38 114.467   2
   1  -9  -8 989.275 116.763  21
  -1   9   8 1138.58 122.154  18
   1  -9  -8 1077.97 117.971  18
   1  -9  -8 1124.91 109.666   3
   1   9  -8 996.057 119.607   3
   1  -9  -8 1120.75 120.597  20
  -1   9   8 1105.20 63.5209  19
  -1  -9   8 1113.10 125.056  18
  -1  -9   8 1069.92 62.2961  19
  -1  -9   8 1014.65 118.950   3
  -1  -9   8 1183.23 73.6251  23
   1  -9  -7 83513.2 1593.22  21
   1   9  -7 87066.3 1577.56  18
  -1   9   7 84338.0 1453.82   4
  -1   9   7 82984.0 1342.23  19
  -1  -9   7 83843.0 1580.92  18
  -1  -9   7 78969.2 1337.87  19
  -1  -9   7 84020.2 1584.21   3
   1  -9  -7 85171.9 1576.00  18
   1  -9  -7 82232.3 1516.60   3
  -1  -9   7 81861.5 1364.67  23
   1  -9  -7 82357.7 1566.19  20
  -1   9   7 87616.5 1590.25  18
   1   9  -7 87447.3 1599.65   3
   1   9  -7 80403.9 1560.89   2
   1   9  -6 137.934 49.0250  18
   1  -9  -6 232.886 51.8581  18
  -1  -9   6 164.589 27.6107  23
   1  -9  -6 161.806 44.5349   3
  -1  -9   6 111.632 45.0266  18
   1   9  -6 136.735 44.4935   2
  -1   9   6 169.872 37.3185   4
  -1   9   6 190.804 52.2750  18
  -1   9   6 133.058 20.9003  19
   1  -9  -6 162.655 54.5036  20
   1  -9  -6 138.680 49.3377  21
  -1  -9   6 118.319 45.6350   3
   1   9  -6 163.395 52.6217   3
   1  -9  -5 184.058 50.1252  21
  -1  -9   5 195.973 28.4056  23
   1   9  -5 159.883 42.9452  18
   1   9  -5 135.370 43.5280   3
  -1  -9   5 87.6040 35.7362  18
   1   9  -5 128.741 45.0973   2
  -1   9   5 140.401 40.0014  18
   1  -9  -5 96.6994 39.7279  20
  -1  -9   5 155.497 45.4431   3
  -1   9   5 143.946 37.2649   4
   1  -9  -5 104.482 38.6578  18
   1   9  -4 136.280 39.1536   3
   1   9  -4 134.446 37.7952  18
  -1  -9   4 133.826 44.8693   3
   1  -9  -4 52.7073 35.8088  21
   1   9  -4 119.050 45.5767   2
  -1   9   4 138.423 43.0411  21
   1  -9  -4 175.122 46.3021  18
   1  -9  -4 146.026 37.9264   4
   1  -9  -4 124.759 39.3935  20
  -1   9   4 151.506 38.0828   4
  -1   9   4 113.396 38.6575  18
  -1  -9   4 155.466 38.4324  18
   1   9  -3 902.297 74.1953  18
   1   9  -3 1153.03 88.8366   3
  -1   9   3 905.524 71.5861  18
  -1  -9   3 922.063 72.6153  18
   1  -9  -3 974.642 93.0544  21
   1  -9  -3 921.318 89.5189  20
  -1  -9   3 1073.67 98.5701   3
   1  -9  -3 939.872 73.6966  18
  -1   9   3 930.075 92.1855  21
  -1   9   3 979.027 75.9254   4
   1  -9  -3 881.488 77.5209   4
  -1  -9   2 14826.4 341.018   3
   1  -9  -2 15222.6 313.477   1
   1   9  -2 14741.8 378.179   2
  -1  -9   2 15487.7 381.865   2
   1   9  -2 14933.6 338.240   3
  -1   9   2 14187.3 385.545  20
  -1   9   2 15037.6 322.781  18
   1   9  -2 14615.2 324.856  21
   1  -9  -2 14801.1 371.087   4
  -1  -9   2 14625.8 321.098  18
   1  -9  -2 15942.7 397.806  20
   1  -9  -2 14504.4 388.093  21
  -1   9   2 14774.6 359.667   4
   1   9  -2 15096.6 313.630   1
  -1  -9   1 83423.8 1343.68   3
   1  -9  -1 83564.4 1441.91  20
  -1  -9   1 82361.1 1406.01   2
   1  -9  -1 79958.8 1421.49   4
   1  -9  -1 82143.5 1319.29   1
   1   9  -1 81836.0 1319.29   1
   1   9  -1 82426.8 1372.40  20
   1   9  -1 81802.1 1337.38  21
  -1   9   1 79837.6 1435.14  21
  -1   9   1 81432.8 1410.59   4
  -1   9   1 79984.9 1435.09  20
   1   9  -1 82939.9 1340.01   3
  -1   9   1 82507.7 1331.65  18
  -1  -9   1 81091.1 1332.60  18
   1  -9  -1 81147.9 1440.26  21
   1   9  -1 82711.8 1411.21   2
   1   9   0 1192.31 68.0179  20
   1  -9   0 1294.36 91.0129   3
  -1  -9   0 1224.08 63.4179  21
   1   9   0 1197.07 62.3683  21
  -1  -9   0 1229.58 80.3750   2
   1   9   0 1228.37 80.5179   2
   1  -9   0 1360.53 99.8279  20
   1   9   0 1251.97 55.9932   1
  -1   9   0 1136.23 55.9242   1
   1   9   0 1245.16 49.5276   3
  -1   9   0 1224.83 95.7001  21
   1  -9   0 1303.44 57.9567   1
  -1   9   0 1342.75 94.2503   4
   1  -9   0 1106.47 90.8235  21
  -1  -9   0 1264.79 57.5181   1
   1  -9   0 1253.80 95.4732   4
  -1  -9  -1 695820. 10285.7  20
  -1  -9  -1 674938. 10316.2   2
   1   9   1 662594. 10321.3   2
  -1  -9  -1 691585. 10286.1   1
  -1   9  -1 674892. 10284.9   1
  -1  -9  -1 700534. 10299.1   4
   1  -9   1 645571. 10399.5  20
  -1  -9  -1 661056. 10298.4  21
   1  -9   1 656888. 10377.9   3
  -1   9  -1 635313. 10388.4   4
   1   9   1 640722. 10282.0  20
   1   9   1 668509. 10302.3  21
  -1  -9  -2 2826.63 112.331   1
  -1  -9  -2 2736.94 85.3015   4
  -1   9  -2 2766.45 111.825   1
  -1   9  -2 2661.59 146.140   3
  -1  -9  -2 2687.13 114.942  18
  -1  -9  -2 2761.16 100.527  20
  -1  -9  -2 2801.80 117.864  21
  -1  -9  -2 2801.03 107.176   2
  -1   9  -2 2685.46 117.103  18
  -1   9  -3 195951. 3115.83   1
  -1  -9  -3 193560. 2997.79   3
  -1   9  -3 196234. 3213.05   3
  -1  -9  -3 194253. 3126.97  21
  -1  -9  -3 197179. 3075.34  20
   1  -9   3 187258. 3186.22   3
  -1  -9  -3 194606. 3058.63   2
  -1   9  -3 192110. 3201.59  21
  -1   9  -3 196376. 3132.74  18
  -1  -9  -3 196529. 3114.89   1
  -1  -9  -3 194607. 3133.85  18
  -1  -9  -4 1327.89 100.629  18
  -1   9  -4 1441.39 122.095   3
  -1  -9  -4 1281.66 67.9304   2
  -1  -9  -4 1251.15 92.2214   1
  -1   9  -4 1336.72 96.6109   1
   1  -9   4 1345.07 114.107   3
  -1  -9  -4 1165.97 91.8165  21
  -1  -9  -4 1327.95 83.1961  20
   1  -9   4 1322.98 112.790   4
  -1   9  -4 1290.05 100.408  18
   1  -9   4 1273.71 56.3393  24
  -1  -9  -4 1253.69 63.3860   3
  -1   9  -4 1397.82 119.172  20
  -1   9  -5 8922.06 337.012   3
   1  -9   5 9446.26 204.734  24
  -1  -9  -5 8941.49 295.758   1
  -1  -9  -5 8716.52 220.726   2
   1  -9   5 8606.92 317.576   3
   1  -9   5 9286.17 198.124  23
  -1  -9  -5 8742.91 263.955  20
  -1   9  -5 8936.62 332.213  20
  -1   9  -5 8742.83 300.261  18
  -1  -9  -5 8849.12 304.131  18
  -1  -9  -5 8948.81 299.668  21
  -1   9  -5 9251.17 301.664   1
   1  -9   5 8623.07 319.366   4
  -1  -9  -5 8558.28 234.426   3
   1   9   6 1887.71 72.3623  19
  -1  -9  -6 1696.17 114.028  20
  -1   9  -6 1707.54 147.507  20
  -1  -9  -6 1817.59 135.017   1
  -1  -9  -6 1762.49 87.3398   2
   1  -9   6 1763.96 143.533   3
   1  -9   6 1848.77 80.4400  24
  -1   9  -6 1819.88 152.567   3
  -1   9  -6 1912.10 141.431  18
  -1  -9  -6 1692.75 135.033  18
  -1  -9  -6 1639.06 128.557  21
  -1   9  -6 1685.44 131.040   1
   1  -9   6 1851.38 76.6799  23
  -1  -9  -6 1950.13 108.590   3
   1  -9   6 1823.46 145.123   4
   1  -9   6 1747.51 71.0729  19
   1  -9   7 88026.2 1697.69   3
   1  -9   7 88825.3 1464.52  24
  -1  -9  -7 95966.4 1691.96  21
  -1  -9  -7 90173.3 1669.06   1
   1  -9   7 86722.0 1454.86  23
  -1   9  -7 92534.2 1675.54   1
   1  -9   7 85863.9 1447.46  19
   1  -9   7 91438.3 1701.16   4
  -1   9  -7 92049.8 1694.35   2
  -1  -9  -7 88568.0 1686.26  18
  -1   9  -7 91713.1 1743.88   3
  -1  -9  -7 89586.3 1566.69   3
  -1   9  -7 88990.9 1682.27  18
   1   9   7 92556.1 1449.44  19
   1  -9   8 43.6263 24.4939  24
  -1  -9  -8 68.7297 25.2546   2
  -1  -9  -8 61.5478 42.6432  21
  -1   9  -8 75.9816 43.7578   3
  -1  -9  -8 23.5463 27.5059   3
   1   9   8 86.6261 27.4019  19
  -1  -9  -8 125.170 55.5468   1
   1  -9   8 82.3593 43.9818   3
   1  -9   8 8.08876 40.8685   4
  -1   9  -8 48.1918 38.2955   1
  -1  -9  -8 41.5721 40.3393  18
   1  -9   8 84.0269 26.0824  19
  -1   9  -8 84.9849 40.9606  18
   1  -9   8 62.3734 22.5346  23
  -1   9  -8 150.966 48.7039   2
  -1   9  -9 73810.3 1546.97   3
  -1  -9  -9 71674.6 1468.78  21
   1  -9   9 75411.4 1247.46   9
   1  -9   9 71793.0 1465.76   4
  -1   9  -9 74980.7 1483.08   1
  -1   9  -9 71940.3 1463.49   2
  -1  -9  -9 72464.1 1472.34   1
   1  -9   9 68871.6 1218.79  19
   1   9   9 70900.2 1219.11  19
  -1  -9  -9 74797.8 1375.85   3
   1  -9   9 72631.5 1219.51  23
  -1   9  -9 71546.1 1483.52  18
  -1  -9  -9 71626.2 1482.79  18
   1  -9   9 72132.8 1495.05   3
  -1  -9  -9 72506.9 1230.56   2
   1  -9   9 69300.2 1229.75  24
  -1   9 -10 46.1522 25.7159   6
   1  -9  10 101.504 58.1391   4
   1  -9  10 37.1765 27.4519   9
   1  -9  10 18.1038 20.9048  23
   1   9  10-40.9253 30.4038   9
  -1  -9 -10 34.5405 35.5722   3
   1   9  10 83.1280 34.1809  19
   1  -9  10 65.4787 33.1894  19
   1   9  11 15852.2 360.004  17
  -1   9 -11 17746.6 390.797   6
   1   9  11 17247.8 393.767   9
   1  -9  11 16676.9 399.479  19
   1  -9  11 16977.8 418.462   9
   1  -9  11 16413.9 384.633  23
   1   9  11 16501.7 397.541  19
   1  -9  12 520.975 64.1383  19
   1  -9  12 452.026 54.0840  23
   1   9  12 549.055 64.9589   9
   1  -9  12 475.512 71.8028   9
   1   9  12 655.700 73.4045  19
  -1   9 -12 493.936 58.4670   6
   1   9  13 1045.70 92.2417   7
   1   9  13 986.650 91.4542   9
  -1   9 -13 878.921 82.7050   6
   1  -9  13 1020.95 84.3905  23
   1  -9  13 1023.62 93.3746   7
   1  -9  13 950.321 94.7095  19
   1   9  13 1107.15 100.786  19
   1  -9  13 934.183 108.108   9
   1  -9  14 2128.99 137.496  19
   1   9  14 2088.49 135.859   9
   1  -9  14 2312.68 123.097  23
   1   9  14 1796.46 131.029  19
   1  -9  14 2156.48 131.764   7
   1   9  14 2138.93 130.137   7
   1  -9  14 2019.19 148.987   9
  -1   9 -14 2285.99 135.303   6
   1  -9  15 10441.8 294.276  23
  -1   9 -15 11319.8 333.344   6
   1   9  15 10616.1 330.633   7
   1  -9  15 10298.9 371.578   9
   1  -9  15 10875.7 333.011   7
   1  -9  15 10605.6 338.535  19
   1   9  15 10562.8 335.810  19
   1   9  15 11146.3 347.344   9
   1  -9  16 3128.64 169.229   7
   1   9  16 2954.47 169.678   9
   1   9  16 2962.74 166.191   7
   1   9  16 3029.37 168.778  19
   1  -9  16 2981.50 133.895  23
   1  -9  16 2925.23 164.512  19
  -1   9 -16 3303.94 166.384   6
   1  -9  16 3022.81 173.966   8
   1  -9  17 9333.35 309.719   7
   1  -9  17 9271.64 320.792   8
   1   9  17 9159.69 306.855  19
  -1   9 -17 10142.4 308.390   6
   1   9  17 9357.19 311.454   7
   1   9  17 9356.93 320.864   9
   1  -9  17 9275.41 307.679  19
   1  -9  18 226.884 53.6116   8
   1  -9  18 144.442 47.1949   7
   1   9  18 125.655 51.7400   7
  -1   9 -18 187.824 41.2009   6
  -1   9 -19 3097.11 143.358  22
   1  -9  19 3025.95 156.808   8
   1   9  19 2857.82 149.651   7
   1  -9  19 2869.77 149.594   7
  -1   9 -19 3030.41 140.792   6
  -1  -9 -19 3084.70 142.538  22
   1  -9  20 293.487 48.8127   7
  -1   9 -20 244.871 38.6190   6
   1   9  20 306.282 49.1080   7
  -1   9 -20 264.799 40.0163  22
  -1  -9 -20 408.630 49.4697  22
   1  -9  20 306.676 48.8474   8
   1  -9  21 2428.69 108.237   7
  -1   9 -21 2187.30 84.9209   6
   1  -9  21 2371.39 108.519   8
   1   9  21 2388.71 107.143   7
   1  -9  22 120.325 23.3413   7
   1   9  22 98.1123 21.7592   7
  -1  10  22 91.8743 25.7890   7
  -1 -10  22 88.5428 24.3820   7
  -1 -10  22 90.0335 25.7416   8
   1  10 -22 69.9217 22.0441   6
  -1  10  21 310.036 46.0083   7
   1  10 -21 315.180 41.5627  22
  -1 -10  21 317.044 48.2117   8
   1 -10 -21 315.099 41.5120  22
   1  10 -21 346.195 47.8721   6
  -1 -10  21 305.782 47.0409   7
  -1  10  20 32.8799 33.3811   7
  -1 -10  20-14.3933 16.5111  23
  -1 -10  20 23.0482 33.0502   8
   1  10 -20 29.7672 32.2246   6
  -1  10  20 56.0041 38.8532   9
   1  10 -20-11.6033 26.4714  22
   1 -10 -20 49.8140 23.8283   6
   1 -10 -20 51.8519 28.1500  22
  -1 -10  20 22.4861 35.1122   7
   1 -10 -19 1563.14 91.8047   6
  -1 -10  19 1500.43 96.7530  23
  -1 -10  19 1364.80 105.498   7
   1  10 -19 1551.74 114.454   6
   1 -10 -19 1520.70 104.251  22
   1  10 -19 1411.15 100.520  22
  -1  10  19 1487.17 119.656   9
  -1  10  19 1520.23 109.111   7
  -1 -10  18 542.448 70.3888   7
  -1 -10  18 582.956 85.7757   9
  -1  10  18 583.722 75.8695   7
   1  10 -18 591.945 72.2802  22
  -1  10  18 509.695 74.9892   9
   1 -10 -18 488.167 66.1586  22
   1  10 -18 517.892 77.0506   6
  -1 -10  18 525.728 63.3465  23
   1  10 -17 461.400 65.7590  22
   1 -10 -17 483.322 68.8842  22
  -1 -10  17 517.437 79.9838  23
  -1  10  17 538.492 86.2037   9
   1  10 -17 432.123 77.4464   6
  -1 -10  17 505.040 83.2862   9
  -1  10  16 2286.07 155.618   9
  -1 -10  16 2114.49 137.875  23
   1  10 -16 2205.86 140.713   6
  -1 -10  16 2174.00 157.281   9
  -1  10  15 27681.0 598.460   5
  -1 -10  15 27271.2 623.885  23
   1  10 -15 26127.3 617.983   6
  -1 -10  15 26794.9 595.229   5
  -1 -10  15 28820.9 667.293   9
  -1  10  15 27188.5 610.306  17
  -1  10  15 27502.8 648.147   9
  -1 -10  14 1904.73 135.919   9
  -1  10  14 1904.42 116.437   5
  -1 -10  14 1999.95 118.198   5
  -1 -10  14 1921.53 132.165  23
  -1  10  14 1869.69 120.297  17
   1  10 -14 1825.91 124.375   6
  -1  10  14 1970.53 138.598   9
  -1  10  13 16.3844 40.9171  19
  -1  10  13 50.5870 32.0669   5
  -1 -10  13-21.3526 34.9815   9
  -1  10  13 96.6035 49.6949   9
  -1 -10  13 38.3000 61.4985  23
  -1 -10  13 43.7203 30.1454   5
  -1 -10  13 53.8892 42.8803  19
  -1  10  12 7153.93 223.346  17
  -1 -10  12 7050.03 243.307   9
  -1 -10  12 7076.97 233.665  19
  -1 -10  12 7337.11 248.113  23
  -1  10  12 7606.39 220.067   5
  -1  10  12 7205.45 233.938  19
  -1 -10  12 7140.90 215.998   5
  -1  10  11 82566.6 1329.31   5
  -1 -10  11 78482.3 1383.71  23
  -1 -10  11 83657.4 1382.98   9
  -1  10  11 83123.4 1348.95  17
  -1 -10  11 69905.4 1342.31  19
   1 -10 -11 73989.3 1503.94   3
  -1 -10  11 81224.6 1328.97   5
  -1  10  11 74960.7 1349.30  19
   1 -10 -10 16.7258 33.6820   3
   1 -10 -10-18.5147 40.7503  18
  -1  10  10 29.5080 23.7188  19
  -1 -10  10 18.1882 23.5768  23
  -1  10  10 12.2967 40.5774  18
  -1  10  10 38.0552 22.6484   4
   1  10 -10-50.7941 55.5061  18
   1 -10 -10 3.82099 32.2466  20
  -1 -10  10 32.3945 25.5761  19
   1  10 -10 181.402 52.5660   2
  -1 -10  10-3.24839 26.3793   9
  -1 -10  10 131.025 56.5394  18
  -1  10  10 7.29488 21.3857  17
  -1  10   9 13195.1 366.055   4
   1 -10  -9 12419.0 420.310   3
   1 -10  -9 13547.9 489.248  21
  -1 -10   9 13255.4 302.718  19
   1  10  -9 13323.8 470.831  18
   1  10  -9 12967.7 462.859   2
   1  10  -9 13161.3 481.638   3
  -1  10   9 13767.8 304.491  19
   1 -10  -9 13300.5 467.543  20
  -1  10   9 13097.4 477.112  18
  -1 -10   9 13731.9 487.970   3
  -1 -10   9 14237.0 332.908  23
  -1 -10   9 13108.6 480.399  18
   1 -10  -9 13027.4 471.698  18
   1 -10  -8 2059.73 163.461  18
  -1 -10   8 2343.98 106.445  23
   1  10  -8 2246.18 175.063   3
   1  10  -8 2476.49 177.619   2
  -1 -10   8 2238.86 92.8190  19
   1 -10  -8 2233.98 177.870  21
  -1  10   8 2206.72 169.439  18
  -1  10   8 2448.37 96.2523  19
   1  10  -8 2494.76 178.593  18
  -1  10   8 2282.06 129.415   4
  -1 -10   8 2464.28 180.913  18
  -1 -10   8 2360.76 178.462   3
   1 -10  -8 2369.17 173.342  20
   1 -10  -8 2139.34 148.795   3
   1 -10  -7 244.833 59.1816  20
   1  10  -7 350.294 67.1286   2
  -1  10   7 190.955 27.9357  19
  -1 -10   7 301.899 70.3239   3
   1  10  -7 318.868 64.6196   3
  -1 -10   7 309.652 68.7729  18
  -1  10   7 206.899 40.8622   4
  -1  10   7 143.446 51.2973  18
   1 -10  -7 192.401 55.9983  21
   1  10  -7 347.418 68.4913  18
  -1 -10   7 228.616 29.8364  19
   1 -10  -7 283.304 63.2393   3
   1 -10  -7 162.346 55.3777  18
  -1 -10   7 282.261 37.7018  23
   1  10  -6 1491.92 127.291   3
  -1  10   6 1554.85 123.570  18
   1 -10  -6 1412.16 117.940  18
   1 -10  -6 1331.11 119.095  20
   1  10  -6 1630.38 127.211  18
   1 -10  -6 1277.36 103.797   3
  -1  10   6 1510.14 60.4825  19
   1 -10  -6 1566.80 133.564  21
  -1 -10   6 1277.53 117.691   3
  -1  10   6 1413.36 97.2781   4
   1  10  -6 1581.72 132.762   2
  -1 -10   6 1542.24 74.4037  23
  -1 -10   6 1466.73 120.685  18
  -1 -10   5 693.845 47.3691  23
   1 -10  -5 450.668 67.7141  20
   1  10  -5 401.427 69.7531   2
   1  10  -5 535.387 73.7557   3
  -1 -10   5 505.593 77.1480   3
  -1 -10   5 450.835 64.9833  18
   1  10  -5 502.455 67.7845  18
  -1  10   5 404.556 51.6866   4
   1 -10  -5 503.881 77.0188  21
   1 -10  -5 572.447 73.7137  18
  -1  10   5 416.299 62.7888  18
  -1  10   4 4467.45 172.587   4
   1  10  -4 4658.08 197.065   3
  -1  10   4 4747.63 217.253  21
  -1 -10   4 4457.21 180.612  18
   1 -10  -4 4589.79 210.939  21
   1  10  -4 4380.97 203.184   2
   1 -10  -4 4290.98 180.335   4
   1 -10  -4 4531.76 184.062  18
   1 -10  -4 4342.95 198.260  20
  -1  10   4 4490.05 179.441  18
   1  10  -4 4450.90 180.679  18
  -1 -10   4 4738.97 199.766   3
  -1  10   3 508.738 68.3211  20
  -1  10   3 457.977 69.9233  21
  -1  10   3 477.403 50.1992  18
   1  10  -3 590.752 73.7002   2
   1 -10  -3 630.108 67.3377   4
  -1  10   3 473.517 54.1196   4
   1  10  -3 435.603 54.7918   3
   1 -10  -3 579.948 77.2171  21
  -1 -10   3 466.603 50.7049  18
   1 -10  -3 614.981 71.0501  20
  -1 -10   3 571.537 64.2982   3
   1 -10  -3 699.974 63.1213  18
   1  10  -3 739.559 66.5506  18
  -1 -10   3 575.098 72.9958   2
  -1 -10   2 28129.7 602.704   2
   1  10  -2 28182.2 511.656   1
   1 -10  -2 27689.0 591.285   4
  -1  10   2 26826.8 611.587  21
  -1 -10   2 27676.3 519.771  18
   1  10  -2 28199.0 572.969  20
  -1  10   2 27635.4 575.960   4
   1 -10  -2 28606.6 622.612  21
  -1 -10   2 27646.6 551.940   3
   1 -10  -2 28827.7 513.741   1
  -1  10   2 27518.8 616.707  20
   1  10  -2 28360.0 550.593   3
  -1  10   2 28307.8 521.185  18
   1  10  -2 28253.6 539.868  21
   1  10  -1 24997.7 478.017  21
   1 -10  -1 24526.8 443.870   1
   1  10  -1 24543.8 443.475   1
  -1  10   1 24618.6 535.785   4
   1 -10  -1 23727.7 542.464   4
  -1 -10   1 24923.0 456.081  18
  -1  10   1 25485.5 569.719  20
  -1  10   1 24087.2 559.782  21
  -1 -10   1 24980.6 472.650   3
   1  10  -1 25238.3 472.229   3
   1 -10  -1 25041.4 561.185  20
   1  10  -1 25320.0 534.021   2
  -1  10   1 24722.8 453.383  18
   1  10  -1 24776.7 502.778  20
  -1 -10   1 25363.7 533.170   2
  -1 -10   0 664.522 61.7401   2
  -1  10   0 644.129 74.8528  21
   1 -10   0 661.704 40.3330   1
   1 -10   0 645.962 65.4509   3
   1  10   0 653.937 50.6596  21
   1 -10   0 702.725 75.7138   4
  -1  10   0 645.122 39.9700   1
   1  10   0 603.904 60.0628   2
   1  10   0 634.347 38.7286   1
   1  10   0 612.846 36.1120   3
   1  10   0 583.137 51.5073  20
   1 -10   0 430.865 64.6894  21
  -1 -10   0 663.435 40.5180   1
  -1 -10   0 657.624 36.4414   3
  -1 -10   0 581.064 47.0673  21
   1 -10   0 601.403 73.9722  20
  -1  10   0 687.657 71.6484   4
   1 -10   1 84360.4 1483.16   3
  -1  10  -1 82303.9 1504.71  21
   1  10   1 85436.2 1413.73  21
  -1 -10  -1 85466.6 1396.23  20
  -1  10  -1 83204.8 1384.65  18
   1  10   1 84878.5 1402.01  20
  -1 -10  -1 88463.5 1382.50   1
  -1  10  -1 83228.0 1379.34   1
   1 -10   1 86937.6 1517.39  20
  -1 -10  -1 85720.8 1412.11  21
  -1 -10  -1 84873.7 1388.07  18
  -1 -10  -1 86621.1 1422.95   2
   1  10   1 84665.4 1428.53   2
  -1 -10  -1 85823.5 1407.99   4
  -1  10  -2 828.546 82.6633   3
[truncated: 2,838,404 more chars]
