# Supplementary material for: A 1:2 co-crystal of 2,2′-thiodi­benzoic acid and tri­phenyl­phosphane oxide: crystal structure, Hirshfeld surface analysis and computational study
Source: Acta Crystallogr E Crystallogr Commun. 2018 Nov 9;74(Pt 12):1764–71. doi: 10.1107/S205698901801544X (PMC6281110; doi:10.1107/S205698901801544X)
Supplement: Supplementary file 2 [file e-74-01764-Isup2.hkl]

#
# h,k,l, Fc-squared, Fo-squared, sigma(Fo-squared), status flag
#
data_I
_shelx_title ' exp_102_a.res in P2(1)/c'
_shelx_refln_list_code          4
_shelx_F_calc_maximum      595.00
_exptl_crystal_F_000      3472.00
_reflns_d_resolution_high  0.7937

loop_
 _space_group_symop_operation_xyz
 'x, y, z'
 '-x, y+1/2, -z+1/2'
 '-x, -y, -z'
 'x, -y-1/2, z-1/2'

_cell_length_a    10.7085
_cell_length_b    41.9751
_cell_length_c    18.9268
_cell_angle_alpha  90.000
_cell_angle_beta  101.490
_cell_angle_gamma  90.000

_shelx_F_squared_multiplier     1.000

loop_
 _refln_index_h
 _refln_index_k
 _refln_index_l
 _refln_F_squared_calc
 _refln_F_squared_meas
 _refln_F_squared_sigma
 _refln_observed_status
   1   0   0        139.95        116.51         3.56 o
   2   0   0      13069.39      12272.48       131.19 o
   3   0   0          0.57          2.15         3.92 o
   4   0   0      16767.66      14503.72       144.10 o
   5   0   0        397.12        467.98        13.73 o
   6   0   0       4523.56       4346.70        78.87 o
   7   0   0       1573.44       1732.40        77.78 o
   8   0   0       3490.37       4009.85        96.68 o
   9   0   0        355.92        342.76        30.51 o
  10   0   0      19288.81      20113.79       287.80 o
  11   0   0       1304.94       1215.02        40.00 o
  12   0   0       1272.12       1324.72        38.54 o
  13   0   0        118.28        140.61         8.57 o
   1   1   0          5.70          7.15         1.28 o
   2   1   0     135908.19     117758.59       507.26 o
   3   1   0       1398.14       1442.52        16.89 o
   4   1   0         42.94         61.94         5.19 o
   5   1   0        568.93        659.83        11.53 o
   6   1   0       6709.27       6822.60        58.34 o
   7   1   0        185.86        208.82        10.25 o
   8   1   0       3454.33       3695.70        65.59 o
   9   1   0        779.50        826.43        32.07 o
  10   1   0        623.53        688.76        23.71 o
  11   1   0        425.01        448.00        15.73 o
  12   1   0        527.83        563.66        21.75 o
  13   1   0         86.27         58.09         5.18 o
   1   2   0         24.42         24.01         2.30 o
   2   2   0      54426.80      50057.70       214.25 o
   3   2   0        424.65        410.80         9.31 o
   4   2   0      27458.19      26618.50       123.02 o
   5   2   0        256.77        275.77         7.25 o
   6   2   0         63.26         51.85         4.00 o
   7   2   0        253.99        289.61        11.79 o
   8   2   0         66.50        108.97        14.23 o
   9   2   0          7.57          6.98        14.17 o
  10   2   0      10786.07      10632.86       123.82 o
  11   2   0         11.27         11.85         5.36 o
  12   2   0       2684.88       2852.35        33.58 o
  13   2   0          2.84          2.48         2.84 o
   1   3   0        273.28        251.21         5.35 o
   2   3   0      22163.66      20320.29       103.16 o
   3   3   0       1121.72       1076.77        14.07 o
   4   3   0       3756.05       4538.85        35.95 o
   5   3   0        311.21        347.69         7.63 o
   6   3   0       2777.81       3123.37        33.82 o
   7   3   0         27.30         16.69         4.78 o
   8   3   0        967.20       1095.57        37.95 o
   9   3   0       1270.63       1360.49        41.10 o
  10   3   0         31.72         68.53        11.58 o
  11   3   0        231.75        219.80        11.25 o
  12   3   0       2078.84       1980.81        29.09 o
  13   3   0          0.87         -2.65         2.65 o
   0   4   0       8899.92       7694.13        47.79 o
   1   4   0         15.23         11.15         2.07 o
   2   4   0     119931.34     106346.18       461.28 o
   3   4   0       1002.19        888.34        12.09 o
   4   4   0       2506.41       2331.59        20.22 o
   5   4   0         82.47         81.64         4.34 o
   6   4   0         64.93         29.96         3.58 o
   7   4   0         77.77        122.69         8.28 o
   8   4   0      31585.85      31437.09       417.11 o
   9   4   0         55.26         82.16        13.29 o
  10   4   0       5575.14       5630.34        90.19 o
  11   4   0        210.65        195.61        10.63 o
  12   4   0        445.47        475.99        15.61 o
  13   4   0        237.04        243.77         7.56 o
   1   5   0         84.46         72.34         3.94 o
   2   5   0          1.84          7.06         3.54 o
   3   5   0        206.29        162.64         4.88 o
   4   5   0       2131.46       2354.37        20.05 o
   5   5   0         22.17         19.26         2.81 o
   6   5   0       7904.60       7664.54       101.82 o
   7   5   0          1.08          4.34         5.75 o
   8   5   0       8118.78       9112.63       133.15 o
   9   5   0       2234.22       2211.33        66.79 o
  10   5   0        301.24        378.50        19.93 o
  11   5   0        231.55        224.97        11.21 o
  12   5   0       3535.50       3491.93        37.67 o
  13   5   0        123.93        112.09         5.08 o
   0   6   0      33411.83      29398.75       180.01 o
   1   6   0         68.36         64.08         2.24 o
   2   6   0      25285.67      23983.02       132.56 o
   3   6   0       1236.34       1169.15        14.17 o
   4   6   0       1699.57       1320.41        14.99 o
   5   6   0         24.10         27.74         2.91 o
   6   6   0       3754.25       3812.59        43.96 o
   7   6   0        225.64        271.51        11.61 o
   8   6   0       2151.06       2098.66        52.42 o
   9   6   0          0.62          7.98        11.44 o
  10   6   0       2460.47       2516.58        47.66 o
  11   6   0        327.31        340.76        13.34 o
  12   6   0        170.26        152.07         7.29 o
  13   6   0         23.94         15.03         3.03 o
   1   7   0          8.48         10.97         1.54 o
   2   7   0      19380.37      18997.20       222.30 o
   3   7   0        293.29        245.09         7.68 o
   4   7   0      35806.25      34048.88       194.36 o
   5   7   0         28.17         46.73         3.71 o
   6   7   0      39650.67      38066.57       462.59 o
   7   7   0        841.08        804.46        20.87 o
   8   7   0        226.77        238.97        16.49 o
   9   7   0       1136.04       1296.72        45.28 o
  10   7   0        114.63        156.39         9.56 o
  11   7   0         62.76         62.06         6.94 o
  12   7   0        821.88        826.28        15.54 o
  13   7   0         74.28         60.02         6.44 o
   0   8   0      21771.10      19594.49       126.88 o
   1   8   0       1465.52       1460.23        11.64 o
   2   8   0      29747.51      29542.35       158.96 o
   3   8   0          0.18         -1.69         2.99 o
   4   8   0       3209.26       3282.37        33.29 o
   5   8   0        103.83        119.61         5.31 o
   6   8   0         95.68        123.07         7.06 o
   7   8   0       1122.29       1142.47        23.30 o
   8   8   0       5247.12       5010.58        90.27 o
   9   8   0        322.05        358.40        32.05 o
  10   8   0        144.67        155.51         9.42 o
  11   8   0        217.43        233.55        10.91 o
  12   8   0        647.34        558.17        12.38 o
  13   8   0        134.85        135.41        11.71 o
   1   9   0        394.16        397.91         5.55 o
   2   9   0      54974.83      52391.03       245.36 o
   3   9   0         26.11         37.31         3.59 o
   4   9   0       5635.59       4608.36        38.10 o
   5   9   0          5.21         10.95         2.77 o
   6   9   0      11465.50      11150.31       144.14 o
   7   9   0        155.63        170.77         9.57 o
   8   9   0       3791.10       4095.66        79.65 o
   9   9   0       1112.50       1188.42        42.25 o
  10   9   0       1594.68       1470.27        33.93 o
  11   9   0         58.18         71.99         6.62 o
  12   9   0        586.28        587.54        12.38 o
  13   9   0         60.98         51.96         7.45 o
   0  10   0     106049.76      96036.58       866.45 o
   1  10   0        249.40        204.06         3.84 o
   2  10   0      16923.68      16340.58        86.49 o
   3  10   0       1182.50       1185.04        16.53 o
   4  10   0       1722.01       1403.03        16.83 o
   5  10   0        194.78        183.70         6.37 o
   6  10   0       8970.38       8942.16        89.37 o
   7  10   0        456.10        497.33        19.50 o
   8  10   0      10981.76      10845.69       149.85 o
   9  10   0        267.66        285.52        14.55 o
  10  10   0         11.51         24.41         6.06 o
  11  10   0          3.70          1.63         4.60 o
  12  10   0        265.15        275.21        10.98 o
   1  11   0       2226.20       2264.56        17.12 o
   2  11   0       4818.34       4225.47        28.65 o
   3  11   0          0.69          1.91         2.50 o
   4  11   0       1552.37       1853.08        19.82 o
   5  11   0        121.35        164.92         5.99 o
   6  11   0       3372.49       3977.98        46.42 o
   7  11   0        819.93        786.32        22.19 o
   8  11   0      15970.67      16408.77       249.98 o
   9  11   0          0.31          4.89         6.08 o
  10  11   0         45.82         62.07         6.40 o
  11  11   0         99.44         84.42         6.71 o
  12  11   0       3543.02       3513.65       102.22 o
   0  12   0      15726.91      15001.13       106.50 o
   1  12   0       2294.60       2160.27        15.18 o
   2  12   0      26143.14      23956.38       134.87 o
   3  12   0        282.40        244.51         6.92 o
   4  12   0       2627.73       2697.55        28.57 o
   5  12   0          2.34          3.69         2.52 o
   6  12   0        185.27        389.85        10.14 o
   7  12   0        354.34        269.76        13.33 o
   8  12   0       2400.77       2404.73        60.48 o
   9  12   0          8.64          6.33         6.24 o
  10  12   0       6016.64       6306.97       108.20 o
  11  12   0        105.99        111.06         6.94 o
  12  12   0         88.17         74.45         5.97 o
   1  13   0       3824.36       3856.06        22.07 o
   2  13   0        198.85        300.93         8.12 o
   3  13   0        150.30        131.98         5.03 o
   4  13   0       2604.01       2413.65        23.32 o
   5  13   0         26.74         16.08         2.11 o
   6  13   0       4444.70       3821.14        46.40 o
   7  13   0         48.05         37.64         7.78 o
   8  13   0       2350.15       2255.53        67.02 o
   9  13   0         26.13         34.81         6.97 o
  10  13   0        408.57        399.57        12.01 o
  11  13   0        337.12        327.92        10.88 o
  12  13   0        749.73        703.16        27.91 o
   0  14   0      26964.71      26623.11       177.53 o
   1  14   0       2974.02       2948.51        26.57 o
   2  14   0       5655.49       5977.84        43.54 o
   3  14   0       1175.70       1243.12        18.52 o
   4  14   0        754.28        728.87         9.45 o
   5  14   0         29.02         21.78         2.68 o
   6  14   0      12815.51      11976.21       123.10 o
   7  14   0        440.25        409.64        16.86 o
   8  14   0       2449.32       2666.86        51.83 o
   9  14   0         56.03         45.35         7.39 o
  10  14   0       7612.52       7565.28        78.64 o
  11  14   0         43.08         69.52         5.69 o
  12  14   0       7927.08       7843.87       145.60 o
   1  15   0         16.92         27.40         2.76 o
   2  15   0      18650.01      17551.52        98.87 o
   3  15   0       1965.22       1923.26        24.33 o
   4  15   0       2312.86       2164.86        21.85 o
   5  15   0         76.84        104.21         7.72 o
   6  15   0       5448.09       6164.82        72.70 o
   7  15   0         88.74         84.55         8.80 o
   8  15   0        561.80        559.74        16.17 o
   9  15   0        485.68        503.48        17.79 o
  10  15   0        195.84        248.63         9.15 o
  11  15   0         99.13        115.34         5.65 o
  12  15   0        734.21        632.22        17.56 o
   0  16   0        747.92        492.69        13.45 o
   1  16   0       2824.23       2863.84        25.52 o
   2  16   0        139.53        255.26         9.70 o
   3  16   0        128.14        135.02         7.40 o
   4  16   0       7513.66       7500.25        85.17 o
   5  16   0         18.32         15.06         4.60 o
   6  16   0        239.41        214.67        10.27 o
   7  16   0        385.80        413.13        17.53 o
   8  16   0       1577.53       1830.97        30.10 o
   9  16   0          3.14         -1.62         4.16 o
  10  16   0       1324.41       1377.87        20.66 o
  11  16   0         16.28         21.43         3.09 o
  12  16   0       1320.44       1219.87        89.63 o
   1  17   0        383.90        413.05         9.40 o
   2  17   0       9077.80       8694.60        50.36 o
   3  17   0        718.79        785.23        16.53 o
   4  17   0        639.75        603.15        13.76 o
   5  17   0        441.85        475.69        11.73 o
   6  17   0        215.49        185.10         8.79 o
   7  17   0         11.34          6.45         8.00 o
   8  17   0      16380.99      16574.94       133.24 o
   9  17   0         16.94         17.94         5.18 o
  10  17   0        477.48        425.52        10.97 o
  11  17   0        453.84        484.06        13.02 o
  12  17   0        536.28        498.72        27.11 o
   0  18   0       3621.89       3459.15        44.33 o
   1  18   0        424.96        439.92         9.89 o
   2  18   0       6008.39       5749.73        36.45 o
   3  18   0         54.66         51.45         4.01 o
   4  18   0        118.60        258.51         9.15 o
   5  18   0         91.48         91.93         6.57 o
   6  18   0       3686.14       3571.97        37.81 o
   7  18   0         67.38         48.56         5.60 o
   8  18   0       2104.94       2051.25        31.42 o
   9  18   0        100.18        106.69         6.60 o
  10  18   0       4024.03       4183.78        43.79 o
  11  18   0        271.54        248.74        10.62 o
  12  18   0        481.81        519.68        26.61 o
   1  19   0         81.31        107.94         5.20 o
   2  19   0        770.67        643.80        19.05 o
   3  19   0        515.69        514.68        15.62 o
   4  19   0       7447.57       7339.34        63.84 o
   5  19   0          3.30          9.03         4.35 o
   6  19   0       7119.49       7110.40        72.95 o
   7  19   0        398.46        364.66        11.97 o
   8  19   0          9.64          8.41         3.75 o
   9  19   0        954.88        941.19        16.16 o
  10  19   0         99.02        115.82         6.93 o
  11  19   0          3.85         16.65        13.96 o
  12  19   0        323.04        303.62        19.29 o
   0  20   0      18622.72      19049.15       193.19 o
   1  20   0       1238.47       1214.11        17.88 o
   2  20   0       2336.68       2813.71        33.18 o
   3  20   0        477.09        478.15         9.58 o
   4  20   0      23664.03      22809.93       172.54 o
   5  20   0        159.08        169.33         8.85 o
   6  20   0       1044.91       1237.28        18.17 o
   7  20   0         10.00         10.56         3.88 o
   8  20   0        564.25        592.22        12.64 o
   9  20   0         10.10         13.85         3.23 o
  10  20   0         43.87         37.02         5.99 o
  11  20   0         40.46         27.87         5.79 o
  12  20   0        600.25        528.70        24.29 o
   1  21   0        313.15        299.34        10.17 o
   2  21   0       1187.42       1033.17        20.74 o
   3  21   0        141.50        154.47         8.23 o
   4  21   0      10570.17       9946.17        79.47 o
   5  21   0         14.21         17.50         4.25 o
   6  21   0       9246.29       8439.24        77.98 o
   7  21   0        256.35        255.38        10.35 o
   8  21   0        278.43        307.02        11.41 o
   9  21   0        249.91        210.92        10.40 o
  10  21   0        462.26        467.29        22.65 o
  11  21   0         50.96         50.50        12.71 o
  12  21   0       1347.77       1319.30        39.02 o
   0  22   0         57.68         45.30         9.67 o
   1  22   0        610.74        579.43        15.00 o
   2  22   0          1.69         15.56         3.64 o
   3  22   0       2514.51       2507.82        47.79 o
   4  22   0       8497.77       9000.54        95.18 o
   5  22   0         95.12        112.39         7.91 o
   6  22   0       2833.95       2583.24        36.60 o
   7  22   0         63.76         49.30         9.82 o
   8  22   0       4247.73       4298.84        64.64 o
   9  22   0        131.61        112.48         8.31 o
  10  22   0        214.83        208.19        14.80 o
  11  22   0        583.97        540.13        31.60 o
   1  23   0       2249.25       2221.76        30.91 o
   2  23   0       1102.01       1417.27        17.55 o
   3  23   0       3516.41       3633.70        56.14 o
   4  23   0       1461.24       1289.40        18.96 o
   5  23   0        183.58        165.33         8.54 o
   6  23   0      23028.89      21116.88       168.69 o
   7  23   0         59.13         53.36        11.18 o
   8  23   0       2662.88       2611.80        58.91 o
   9  23   0         28.08         37.16         6.55 o
  10  23   0         90.41         74.64        10.13 o
  11  23   0        195.78        188.62        18.56 o
   0  24   0       1188.22       1323.24        37.51 o
   1  24   0         41.14         48.03         4.31 o
   2  24   0        236.45        266.06         8.01 o
   3  24   0        859.76        857.45        19.76 o
   4  24   0       1189.94       1600.31        22.28 o
   5  24   0        192.69        197.05         9.11 o
   6  24   0       8754.50       8787.00        75.62 o
   7  24   0         88.71        110.99         8.47 o
   8  24   0       4793.53       4997.12        92.44 o
   9  24   0         98.53        112.76         9.78 o
  10  24   0       2167.15       2398.92        49.06 o
  11  24   0        372.42        380.86        24.74 o
   1  25   0         18.64         24.32         2.75 o
   2  25   0      14551.66      14599.03       195.33 o
   3  25   0        682.83        752.83        18.86 o
   4  25   0      31865.11      31372.02       201.81 o
   5  25   0        605.72        585.50        15.69 o
   6  25   0       7659.41       7673.81        68.91 o
   7  25   0       1248.82       1160.22        25.42 o
   8  25   0        590.85        502.04        19.12 o
   9  25   0         22.77         22.53        10.28 o
  10  25   0       1345.64       1443.12        39.57 o
  11  25   0        317.72        304.82        21.09 o
   0  26   0        161.26        239.82        13.38 o
   1  26   0        861.90        925.61        16.87 o
   2  26   0       2329.38       2178.17        27.57 o
   3  26   0       2802.45       2929.38        42.25 o
   4  26   0       4452.70       4363.81        42.61 o
   5  26   0        129.20        128.89         8.01 o
   6  26   0        880.20        903.66        40.33 o
   7  26   0        525.20        508.06        16.76 o
   8  26   0        134.29        211.14        13.15 o
   9  26   0         24.05         23.23         5.89 o
  10  26   0       1046.32       1047.42        32.29 o
  11  26   0         24.29         16.60         7.18 o
   1  27   0        121.36        124.71         6.90 o
   2  27   0        201.92        131.07         7.24 o
   3  27   0        272.42        270.06        10.44 o
   4  27   0        542.95        602.66        14.99 o
   5  27   0       1294.60       1291.78        24.39 o
   6  27   0        717.17        822.31        20.04 o
   7  27   0        112.93        101.84         8.09 o
   8  27   0       8525.54       8387.48       107.56 o
   9  27   0         55.80         57.38         7.42 o
  10  27   0       2805.58       2815.81       103.49 o
  11  27   0        259.59        272.51        17.07 o
   0  28   0      38616.05      36889.64       426.80 o
   1  28   0        126.41        139.06         6.87 o
   2  28   0          5.45         18.95         4.19 o
   3  28   0         62.82         56.29         5.54 o
   4  28   0      18089.61      18065.91       154.84 o
   5  28   0        563.03        552.83        15.76 o
   6  28   0      13711.75      13674.98       141.85 o
   7  28   0        342.06        360.05        14.26 o
   8  28   0       6012.18       5843.02       108.45 o
   9  28   0         10.94         18.69         5.79 o
  10  28   0         12.57         16.02        11.98 o
  11  28   0          6.84          7.86         5.08 o
   1  29   0        670.62        700.88        15.23 o
   2  29   0      10991.38      10677.86        87.78 o
   3  29   0        131.50        145.61         7.74 o
   4  29   0      12172.77      12079.93        92.39 o
   5  29   0        126.11        132.74         7.85 o
   6  29   0        697.77        767.04        19.72 o
   7  29   0        742.31        729.75        19.73 o
   8  29   0        343.02        268.02        20.83 o
   9  29   0         13.73         13.16         5.07 o
  10  29   0        670.25        634.66        22.12 o
   0  30   0       4819.57       4848.90        80.90 o
   1  30   0         46.17         48.51         6.13 o
   2  30   0       3349.48       3428.72        39.81 o
   3  30   0        369.14        398.96        11.59 o
   4  30   0       6033.61       5931.96        65.29 o
   5  30   0         82.88         85.44         7.54 o
   6  30   0       2842.70       3061.13        42.29 o
   7  30   0        782.64        796.50        24.47 o
   8  30   0        118.76        133.94        11.28 o
   9  30   0        110.08         97.02         8.65 o
  10  30   0       4672.86       4725.32       106.15 o
   1  31   0         71.78         86.42         8.86 o
   2  31   0      18160.13      18353.42       155.00 o
   3  31   0          0.48         -0.24         3.64 o
   4  31   0       1528.80       1790.56        27.35 o
   5  31   0        496.58        500.91        18.53 o
   6  31   0         57.07         64.25         8.15 o
   7  31   0         15.62         17.92         6.63 o
   8  31   0        841.48        819.19        29.84 o
   9  31   0         55.27         56.49         6.81 o
  10  31   0          7.26         11.08         7.12 o
   0  32   0       8046.57       7781.67        97.04 o
   1  32   0       2062.03       2022.63        35.90 o
   2  32   0      17017.34      16700.63       144.66 o
   3  32   0          3.96          3.75         4.55 o
   4  32   0       3328.28       3420.95        62.12 o
   5  32   0         50.97         48.74         7.28 o
   6  32   0        101.57         86.75         7.51 o
   7  32   0        239.55        228.44        12.92 o
   8  32   0       5044.10       4838.85        77.61 o
   9  32   0          0.18         -7.32         7.32 o
  10  32   0       1510.14       1395.70        42.15 o
   1  33   0        225.72        233.82        10.84 o
   2  33   0        758.29        792.04        35.40 o
   3  33   0        352.67        375.66        12.43 o
   4  33   0        627.15        696.42        17.35 o
   5  33   0          3.11          6.93         5.03 o
   6  33   0        678.98        653.36        27.57 o
   7  33   0         20.08         29.15         9.79 o
   8  33   0        562.73        578.56        20.94 o
   9  33   0        415.48        434.19        17.96 o
  10  33   0        589.39        561.35        22.15 o
   0  34   0       1920.47       2108.43        41.51 o
   1  34   0       1390.86       1367.56        26.40 o
   2  34   0      23913.78      23454.43       464.88 o
   3  34   0         62.10         67.52         5.31 o
   4  34   0       1560.25       1566.81        28.87 o
   5  34   0        179.25        177.16        10.95 o
   6  34   0       2808.14       2718.77       104.12 o
   7  34   0         17.18         15.62         5.31 o
   8  34   0       3988.64       4259.35        88.15 o
   9  34   0        558.95        489.78        15.01 o
   1  35   0         19.89         26.96         5.22 o
   2  35   0        647.57        628.63        18.31 o
   3  35   0        711.83        716.79        13.69 o
   4  35   0         28.77         40.62         6.57 o
   5  35   0         90.22         98.15         8.34 o
   6  35   0       6035.27       5949.45        75.12 o
   7  35   0        230.17        233.17        11.69 o
   8  35   0         11.00         20.73         5.72 o
   9  35   0        362.45        344.86        20.60 o
   0  36   0       9780.01      10058.75       154.62 o
   1  36   0        424.51        434.57        13.87 o
   2  36   0       4078.27       3915.08        50.68 o
   3  36   0         48.54         37.76         4.56 o
   4  36   0       2115.84       2065.84        39.96 o
   5  36   0       3413.10       3488.15        49.01 o
   6  36   0        132.37        135.43        10.31 o
   7  36   0          2.16          7.28         4.73 o
   8  36   0       1570.63       1571.81        31.68 o
   9  36   0        151.25        147.45        12.39 o
   1  37   0        330.84        339.50        14.05 o
   2  37   0       5200.51       5451.08        57.84 o
   3  37   0        617.49        639.15        17.52 o
   4  37   0        258.78        322.61        11.91 o
   5  37   0        360.62        354.62        14.18 o
   6  37   0       1451.15       1539.07        31.27 o
   7  37   0          0.48         -2.96         4.43 o
   8  37   0          6.98         20.25         4.97 o
   0  38   0      26361.61      26762.67       337.84 o
   1  38   0         96.82         94.96         8.39 o
   2  38   0          0.91         25.72         5.68 o
   3  38   0        155.76        169.25         9.90 o
   4  38   0       4363.56       4624.97        67.97 o
   5  38   0        597.69        606.27        17.98 o
   6  38   0       1123.37       1110.55        25.40 o
   7  38   0        321.32        319.07        11.88 o
   8  38   0        902.24        863.64        37.96 o
   1  39   0         54.39         53.58         7.59 o
   2  39   0       7862.60       8031.75        95.56 o
   3  39   0        281.79        282.63        11.81 o
   4  39   0         46.86         48.61         7.56 o
   5  39   0        141.43        153.20        11.03 o
   6  39   0       3194.78       3247.74        53.68 o
   7  39   0         54.49         65.33         7.10 o
   8  39   0       3587.78       3328.57        81.81 o
   0  40   0       7449.63       7173.84       124.55 o
   1  40   0          1.01          3.99         6.20 o
   2  40   0       1656.94       1661.14        27.48 o
   3  40   0          1.69          2.96         4.74 o
   4  40   0       2470.52       2544.35        54.51 o
   5  40   0        763.99        767.73        23.51 o
   6  40   0       1692.13       1647.90        52.99 o
   7  40   0          3.67          3.29         4.73 o
   8  40   0        503.79        484.94        24.21 o
   1  41   0          3.16          3.25         4.04 o
   2  41   0       5199.80       5133.81        63.88 o
   3  41   0          9.33         15.98         4.12 o
   4  41   0       7382.86       7553.61       106.01 o
   5  41   0         58.16         43.39         8.80 o
   6  41   0        160.87        124.73         7.24 o
   7  41   0        581.43        580.90        41.53 o
   8  41   0        450.17        486.20        21.80 o
   0  42   0       1930.49       2125.62        58.11 o
   1  42   0        461.62        476.71        14.70 o
   2  42   0       1757.45       1748.58        27.84 o
   3  42   0        140.93        153.55        10.50 o
   4  42   0        392.90        423.46        20.85 o
   5  42   0         68.87         74.42        11.72 o
   6  42   0         15.65         22.21         6.85 o
   7  42   0        461.30        436.21        26.64 o
   1  43   0        111.35        107.31         7.36 o
   2  43   0       1113.60       1129.96        21.10 o
   3  43   0         40.99         20.76         7.60 o
   4  43   0         62.96         67.39         9.53 o
   5  43   0         29.45         28.52         9.06 o
   6  43   0       1789.65       1776.43        40.89 o
   7  43   0         34.46         24.82         7.84 o
   0  44   0        220.79        231.66        11.84 o
   1  44   0       1157.75       1223.80        22.16 o
   2  44   0        175.53        190.11        13.70 o
   3  44   0        362.92        346.84        17.78 o
   4  44   0        425.92        516.01        24.94 o
   5  44   0         13.94          8.14         5.13 o
   6  44   0        257.68        276.93        14.18 o
   7  44   0         12.46         15.61         5.47 o
   1  45   0        801.41        768.49        15.48 o
   2  45   0        121.43        117.27         6.99 o
   3  45   0          3.03         -0.29         6.12 o
   4  45   0        320.28        309.19        14.85 o
   5  45   0        701.99        704.54        25.35 o
   6  45   0        575.28        637.89        55.37 o
   0  46   0          3.74         -4.87         6.46 o
   1  46   0        118.85        118.30         6.86 o
   2  46   0        735.24        806.66        16.03 o
   3  46   0         27.68         18.33         5.96 o
   4  46   0         79.03         60.10         6.96 o
   5  46   0         36.63         21.54         5.90 o
   6  46   0        390.18        319.94        18.86 o
   1  47   0        369.80        370.53        11.93 o
   2  47   0       2656.36       2615.45        39.09 o
   3  47   0        249.99        253.76        12.81 o
   4  47   0         29.99         38.96         9.22 o
   5  47   0          0.28         -3.50         4.39 o
   6  47   0         62.39         67.48         8.09 o
   0  48   0        256.31        306.41        16.56 o
   1  48   0          5.62          7.97         3.30 o
   2  48   0       1407.64       1419.08        29.52 o
   3  48   0        137.85        132.04         8.61 o
   4  48   0       1630.95       1608.36        35.82 o
   5  48   0         99.22        101.71         7.31 o
   1  49   0         14.37          9.14         4.85 o
   2  49   0       1254.11       1139.86        45.55 o
   3  49   0         72.87         71.97         7.60 o
   4  49   0       1066.73       1022.94        24.73 o
   0  50   0      14108.59      13364.34       238.06 o
   1  50   0        238.89        227.44        11.72 o
   2  50   0        151.90        143.51        14.55 o
   3  50   0         16.21         10.47         8.60 o
   4  50   0        302.99        307.00        16.34 o
   1  51   0         26.68         43.54         8.41 o
   2  51   0       1823.27       1775.73        50.05 o
   3  51   0        509.27        464.43        20.95 o
   1  52   0        150.73        167.03        12.22 o
   2  52   0       1940.55       1935.89        47.72 o
 -13   1   1        951.30        890.87        18.72 o
 -12   1   1          8.57         11.04         4.52 o
 -11   1   1       3901.06       3727.03        49.69 o
 -10   1   1        189.50        181.89        23.83 o
  -9   1   1      14333.16      15375.73       598.16 o
  -8   1   1          7.59         11.40         5.82 o
  -7   1   1      18266.15      19755.52       435.68 o
  -6   1   1          0.32         -0.16         3.24 o
  -5   1   1       1692.26       1473.99        17.80 o
  -4   1   1          6.90          6.37         2.35 o
  -3   1   1       5850.30       5404.29        37.77 o
  -2   1   1          1.02          4.06         2.21 o
  -1   1   1       2480.36       2454.76        17.88 o
   1   1   1      11142.04      10519.63        57.63 o
   2   1   1          7.72          6.85         2.08 o
   3   1   1       1977.95       1707.10        17.26 o
   4   1   1         74.33         87.76         3.86 o
   5   1   1       9180.95       8737.95        59.36 o
   6   1   1         31.03         33.06         3.09 o
   7   1   1       1596.33       1496.18        36.31 o
   8   1   1        133.34        151.82        14.18 o
   9   1   1          1.75         17.63         7.52 o
  10   1   1        894.55        963.39        25.74 o
  11   1   1        909.66        898.01        23.69 o
  12   1   1          3.12          7.71         3.81 o
  13   1   1       4596.17       4218.60        42.80 o
 -13   2   1        757.01        730.89        16.56 o
 -12   2   1        185.32        171.43         7.88 o
 -11   2   1        754.43        801.12        21.47 o
 -10   2   1          0.33        -17.80        17.80 o
  -9   2   1        504.12        614.81        28.72 o
  -8   2   1        572.33        605.95        18.87 o
  -7   2   1         85.19        103.73         8.73 o
  -6   2   1        129.36        147.24         5.92 o
  -5   2   1      22646.09      21176.09       131.43 o
  -4   2   1          0.30          2.55         2.14 o
  -3   2   1      13020.91      12379.83        70.05 o
  -2   2   1        132.93        138.55         4.16 o
  -1   2   1       3621.00       3261.06        33.18 o
   0   2   1          0.25          1.79         1.79 o
   1   2   1      47049.00      42398.36       196.82 o
   2   2   1       1228.77       1131.96        12.33 o
   3   2   1      11372.95       9903.58        64.88 o
   4   2   1        226.04        224.27         5.62 o
   5   2   1      24217.96      21898.54       156.74 o
   6   2   1         96.95         72.78         4.10 o
   7   2   1        210.03        216.42        13.84 o
   8   2   1       1261.93       1209.24        40.50 o
   9   2   1       4673.42       5202.83        93.17 o
  10   2   1        145.87        142.71        11.29 o
  11   2   1       1533.32       1596.16        29.59 o
  12   2   1         36.44         20.33         4.43 o
  13   2   1       1777.09       1635.30        21.52 o
 -13   3   1       2170.35       2149.66        36.43 o
 -12   3   1         49.81         44.01         4.74 o
 -11   3   1       4162.91       4210.32        59.16 o
 -10   3   1         47.36         58.71        18.27 o
  -9   3   1        397.64        412.68        26.03 o
  -8   3   1         94.32         86.30         8.22 o
  -7   3   1       3748.53       4579.31        90.35 o
  -6   3   1          0.02         -2.63         2.63 o
  -5   3   1       1474.42       1648.02        18.76 o
  -4   3   1        250.98        305.25         6.49 o
  -3   3   1      28146.01      27525.24       133.55 o
  -2   3   1         64.25         67.97         3.06 o
  -1   3   1       1637.70       1450.88        17.82 o
   0   3   1          5.23          6.23         1.22 o
   1   3   1        634.30        578.67         7.90 o
   2   3   1        155.65        133.55         4.24 o
   3   3   1      65295.32      60514.75       254.91 o
   4   3   1        112.30         92.78         4.03 o
   5   3   1       7101.12       6786.30        48.05 o
   6   3   1          0.05          1.36         2.87 o
   7   3   1        227.03        309.27        15.98 o
   8   3   1        866.86        966.57        31.75 o
   9   3   1        829.59        960.01        28.28 o
  10   3   1         29.99         30.11         9.30 o
  11   3   1         51.19         88.32         8.26 o
  12   3   1        494.35        476.49        12.05 o
  13   3   1        194.86        138.33         5.76 o
 -13   4   1         75.53         67.81         5.98 o
 -12   4   1         15.23         25.37         4.18 o
 -11   4   1       4144.43       4189.85        58.96 o
 -10   4   1         21.96         20.35        21.06 o
  -9   4   1       1466.13       1484.56        48.87 o
  -8   4   1        316.11        316.10        13.71 o
  -7   4   1       7754.23       8654.23       163.15 o
  -6   4   1          2.95         -0.57         2.50 o
  -5   4   1       4151.35       3735.77        28.87 o
  -4   4   1          0.56          4.21         2.30 o
  -3   4   1       4579.83       3735.40        28.76 o
  -2   4   1        282.35        288.65         6.28 o
  -1   4   1       4201.29       4470.41        39.03 o
   0   4   1         92.55         89.34         2.38 o
   1   4   1       6776.08       6780.44        43.58 o
   2   4   1       1670.76       1583.39        15.58 o
   3   4   1      23991.35      22241.87       130.15 o
   4   4   1        114.94        102.61         4.20 o
   5   4   1       7311.05       7781.00        53.72 o
   6   4   1        100.58        109.59         5.47 o
   7   4   1        260.04        320.02        16.77 o
   8   4   1         16.91         25.48         9.49 o
   9   4   1         92.74        131.85         9.07 o
  10   4   1         56.13         38.54         7.65 o
  11   4   1         73.16         90.09         7.86 o
  12   4   1         44.83         26.29         3.95 o
  13   4   1       1562.92       1457.94        29.50 o
 -13   5   1         52.10         41.87         5.67 o
 -12   5   1        208.81        228.54         8.79 o
 -11   5   1       5875.90       6201.18        68.40 o
 -10   5   1        200.48        213.02        19.82 o
  -9   5   1          7.49         24.18        11.89 o
  -8   5   1          0.10         -3.17         6.03 o
  -7   5   1        685.86        731.47        18.47 o
  -6   5   1        271.95        284.11         8.93 o
  -5   5   1      36060.19      35454.73       215.22 o
  -4   5   1        308.10        315.61         6.56 o
  -3   5   1      59911.49      56435.89       274.35 o
  -2   5   1       1439.85       1339.26        16.81 o
  -1   5   1      76230.38      70523.71       369.67 o
   0   5   1         36.40         26.50         1.41 o
   1   5   1      14229.67      13284.19        85.49 o
   2   5   1        251.36        216.37         5.72 o
   3   5   1      59421.38      54578.71       241.00 o
   4   5   1        232.42        234.67         6.00 o
   5   5   1       1724.40       2233.11        21.82 o
   6   5   1        809.05        841.02        14.02 o
   7   5   1      13020.01      14056.91       151.33 o
   8   5   1        431.68        440.31        21.66 o
   9   5   1       3437.99       3853.74       103.61 o
  10   5   1         24.03         13.20         7.51 o
  11   5   1        289.59        349.67        13.93 o
  12   5   1        173.78        195.30         7.66 o
  13   5   1       1462.95       1411.24        40.05 o
 -13   6   1       3245.99       3059.70        39.19 o
 -12   6   1       1138.98       1179.65        19.47 o
 -11   6   1        253.56        274.03        21.35 o
 -10   6   1        130.41        120.04        10.80 o
  -9   6   1         25.92         38.08        11.17 o
  -8   6   1         37.61         38.91         6.69 o
  -7   6   1       1449.88       1451.36        26.42 o
  -6   6   1        537.09        547.91        12.69 o
  -5   6   1       8122.10       8045.55        65.62 o
  -4   6   1         46.50         42.03         2.97 o
  -3   6   1        400.81        504.27        18.17 o
  -2   6   1        843.57        768.79        13.89 o
  -1   6   1      52289.93      47835.56       273.43 o
   0   6   1         57.27         53.93         1.95 o
   1   6   1      18625.13      17537.52        90.03 o
   2   6   1        702.25        662.64        13.30 o
   3   6   1       5357.59       5593.31        37.49 o
   4   6   1          0.09          1.05         2.12 o
   5   6   1       2009.45       2074.24        20.69 o
   6   6   1        473.21        520.04        11.29 o
   7   6   1       9191.62       8832.31       154.77 o
   8   6   1        389.30        397.61        20.88 o
   9   6   1      32602.53      32219.05       848.15 o
  10   6   1        195.47        191.14        12.95 o
  11   6   1       5804.23       5845.70        64.27 o
  12   6   1         12.40          6.52         3.60 o
  13   6   1        752.01        639.29        24.52 o
 -13   7   1        240.63        211.93         7.93 o
 -12   7   1        196.53        173.50         7.50 o
 -11   7   1       5111.30       5349.99        61.10 o
 -10   7   1        235.31        231.69        11.02 o
  -9   7   1         18.68         16.99        13.70 o
  -8   7   1         95.67         99.78         8.76 o
  -7   7   1        168.79        108.44         7.96 o
  -6   7   1         28.04         16.76         6.02 o
  -5   7   1       4734.66       5445.81        51.36 o
  -4   7   1        160.58        136.71         4.73 o
  -3   7   1      42633.09      38332.50       226.09 o
  -2   7   1        171.85        162.14         5.78 o
  -1   7   1      28651.22      26216.32       115.99 o
   0   7   1        540.25        448.01         5.12 o
   1   7   1      15028.54      14345.21        72.23 o
   2   7   1         99.23         83.43         3.81 o
   3   7   1       6039.61       6106.32        39.86 o
   4   7   1         46.56         63.72         3.44 o
   5   7   1        290.47        284.73         7.05 o
   6   7   1          0.51          5.91         4.19 o
   7   7   1      10276.53      11149.47       167.57 o
   8   7   1         16.79         17.66         8.17 o
   9   7   1       3686.31       3578.89        55.78 o
  10   7   1        178.01        193.06        12.94 o
  11   7   1       1096.50       1114.82        22.18 o
  12   7   1         18.67         18.32         3.38 o
 -13   8   1         11.06         13.74         3.85 o
 -12   8   1          3.66         -3.38         3.38 o
 -11   8   1         79.74        109.41         9.35 o
 -10   8   1          1.66          5.59         5.29 o
  -9   8   1        616.44        488.86        26.95 o
  -8   8   1         63.10         52.26         7.79 o
  -7   8   1        263.86        224.50        10.71 o
  -6   8   1         37.50         42.96         4.37 o
  -5   8   1      30744.58      30891.29       238.36 o
  -4   8   1        226.20        245.35         5.94 o
  -3   8   1       3279.90       3690.65        30.35 o
  -2   8   1       1958.53       1922.36        20.49 o
  -1   8   1      22226.98      21165.04        95.95 o
   0   8   1        109.20        100.07         2.45 o
   1   8   1       1234.18       1177.32        11.56 o
   2   8   1       1986.75       1897.76        18.65 o
   3   8   1       1876.83       1632.32        15.35 o
   4   8   1        581.73        589.73        10.25 o
   5   8   1         27.17         36.04         3.07 o
   6   8   1         26.22         10.29         5.87 o
   7   8   1        104.77        100.61        10.57 o
   8   8   1         61.68         51.86        10.24 o
   9   8   1       7130.83       7201.51        86.06 o
  10   8   1         63.93         57.05         6.44 o
  11   8   1       3160.81       3248.18        73.60 o
  12   8   1         80.55         84.85         5.18 o
 -13   9   1        513.82        482.27        22.25 o
 -12   9   1        144.77        133.35         6.37 o
 -11   9   1       7125.15       7582.42        76.46 o
 -10   9   1        268.89        292.66        12.20 o
  -9   9   1         17.71         -1.19         9.92 o
  -8   9   1        918.91       1007.58        33.05 o
  -7   9   1      10776.78      11277.71        94.66 o
  -6   9   1        221.05        214.03         8.90 o
  -5   9   1       5443.25       6877.35        66.46 o
  -4   9   1        319.78        353.47         8.03 o
  -3   9   1       3910.92       4354.55        34.36 o
  -2   9   1       2903.62       2758.53        26.66 o
  -1   9   1      27788.93      26313.15       110.79 o
   0   9   1         57.17         45.92         2.10 o
   1   9   1     246669.38     214734.61      1648.56 o
   2   9   1        273.73        277.69         7.42 o
   3   9   1      10219.82      10240.96        79.23 o
   4   9   1        449.64        430.16         8.85 o
   5   9   1       1746.25       2094.14        22.25 o
   6   9   1        484.98        489.49        16.87 o
   7   9   1       1517.08       1471.96        34.66 o
   8   9   1        763.56        759.54        30.66 o
   9   9   1       1971.03       1949.55        38.73 o
  10   9   1         44.57         47.00         6.22 o
  11   9   1        303.21        343.39        11.57 o
  12   9   1         14.18          6.39         4.05 o
 -13  10   1         34.17         28.20         6.71 o
 -12  10   1         66.86         89.19         5.15 o
 -11  10   1         14.06         46.41         6.84 o
 -10  10   1         34.51         32.14         5.84 o
  -9  10   1       3451.74       3991.04        80.97 o
  -8  10   1       2499.51       2495.83        82.30 o
  -7  10   1       9410.59      10339.28        88.79 o
  -6  10   1         79.29         77.74         4.79 o
  -5  10   1        375.13        258.88         7.86 o
  -4  10   1        367.57        345.60         7.98 o
  -3  10   1       1655.85       1706.55        19.39 o
  -2  10   1       1260.19       1161.33        15.47 o
  -1  10   1       8300.38       7979.93        41.33 o
   0  10   1        904.70        862.28        10.77 o
   1  10   1      30413.12      27377.96       122.08 o
   2  10   1       3111.18       2914.83        25.20 o
   3  10   1         43.93         77.38         4.74 o
   4  10   1        576.94        620.50        10.24 o
   5  10   1       1061.24       1261.62        23.75 o
   6  10   1        479.89        483.46        17.39 o
   7  10   1       4821.85       4610.60       133.40 o
   8  10   1        848.46        859.61        34.23 o
   9  10   1       2862.49       3042.15        49.10 o
  10  10   1        460.49        438.95        14.92 o
  11  10   1        188.03        200.22         9.52 o
  12  10   1          6.55          9.86         3.90 o
 -13  11   1          1.10         -4.60         4.74 o
 -12  11   1        153.29        137.39         7.69 o
 -11  11   1          2.74         11.98         4.91 o
 -10  11   1        190.12        191.70         9.86 o
  -9  11   1       1799.84       1759.10        50.99 o
  -8  11   1          1.73         -6.58         8.59 o
  -7  11   1       2081.38       1583.80        26.00 o
  -6  11   1          5.75          5.06         3.46 o
  -5  11   1       1009.82        699.14        12.81 o
  -4  11   1        146.91        134.42         4.92 o
  -3  11   1       1848.29       2027.20        19.98 o
  -2  11   1       5590.46       5177.51        37.46 o
  -1  11   1     163238.48     147472.11       767.59 o
   0  11   1        612.14        616.72         9.45 o
   1  11   1      15149.53      14752.19        68.91 o
   2  11   1         60.31         96.74         4.46 o
   3  11   1      18845.26      18418.94        92.24 o
   4  11   1          0.00          4.32         2.60 o
   5  11   1       1949.42       2209.98        25.13 o
   6  11   1       1456.74       1479.16        26.58 o
   7  11   1       5850.87       5849.49       138.13 o
   8  11   1         13.71         20.46         6.55 o
   9  11   1        921.00       1060.79        27.48 o
  10  11   1        325.24        336.13        15.18 o
  11  11   1       1080.44       1095.38        21.51 o
  12  11   1         27.25         20.27         4.04 o
 -12  12   1          9.85          2.89         3.89 o
 -11  12   1       3299.63       3227.51        40.84 o
 -10  12   1          9.64         17.19         6.23 o
  -9  12   1        883.45        935.31        37.16 o
  -8  12   1         80.47         68.79        10.99 o
  -7  12   1      17129.80      17445.75       170.65 o
  -6  12   1         74.66         89.71         5.66 o
  -5  12   1      14913.74      14880.87       112.04 o
  -4  12   1         45.88         29.85         2.66 o
  -3  12   1      13470.88      14401.70        84.44 o
  -2  12   1       3206.30       3017.70        24.15 o
  -1  12   1       6488.83       6228.55        32.81 o
   0  12   1       4934.50       4742.50        32.44 o
   1  12   1      26624.64      25710.21       109.92 o
   2  12   1       3958.52       3783.64        30.48 o
   3  12   1       6431.22       6597.62        64.41 o
   4  12   1        504.75        508.08         9.62 o
   5  12   1        327.89        234.62         7.89 o
   6  12   1        147.21        124.83         7.91 o
   7  12   1        772.45        810.12        29.88 o
   8  12   1        435.15        471.22        15.97 o
   9  12   1         17.07         25.18         7.43 o
  10  12   1         51.42         61.50         6.68 o
  11  12   1       3732.44       3705.32        41.90 o
  12  12   1        186.10        190.37         8.12 o
 -12  13   1        143.60        131.06         7.01 o
 -11  13   1         39.44         46.01         4.68 o
 -10  13   1         85.65         76.94         7.57 o
  -9  13   1       1215.98       1129.54        40.35 o
  -8  13   1         30.78         33.30         7.17 o
  -7  13   1      26262.02      24993.88       248.78 o
  -6  13   1        551.37        568.16        13.53 o
  -5  13   1       2621.21       2735.77        27.43 o
  -4  13   1        477.03        468.63         9.04 o
  -3  13   1      10021.34      10069.22        62.10 o
  -2  13   1         41.49         56.23         3.02 o
  -1  13   1       9368.61       8767.03        41.82 o
   0  13   1        469.57        487.83        11.85 o
   1  13   1         49.82         30.87         2.93 o
   2  13   1         29.27         23.80         2.40 o
   3  13   1      11996.62      10815.45        73.94 o
   4  13   1         16.22         16.81         3.36 o
   5  13   1          9.80         38.16         5.08 o
   6  13   1        411.38        384.48        13.96 o
   7  13   1        600.07        737.45        21.14 o
   8  13   1         88.56         81.96         8.53 o
   9  13   1       7340.94       7300.68        83.75 o
  10  13   1         33.36         42.45         4.97 o
  11  13   1          5.11         12.82         4.37 o
  12  13   1        359.51        333.21        12.34 o
 -12  14   1         38.55         24.17         7.46 o
 -11  14   1       1693.30       1661.95        23.00 o
 -10  14   1         27.05         37.22         5.38 o
  -9  14   1       1163.64       1192.09        22.33 o
  -8  14   1        289.96        266.30        16.77 o
  -7  14   1        436.93        450.63        18.09 o
  -6  14   1        120.38        131.85         6.84 o
  -5  14   1          2.84         44.38         3.14 o
  -4  14   1         22.94         32.87         3.03 o
  -3  14   1      18896.42      18654.02       100.96 o
  -2  14   1       4399.47       4146.27        27.70 o
  -1  14   1        171.57        145.00         4.53 o
   0  14   1       3193.97       3102.91        26.90 o
   1  14   1      22017.27      22229.14        94.94 o
   2  14   1        216.42        207.73         6.45 o
   3  14   1        739.78        788.21        15.27 o
   4  14   1        430.88        437.63        11.75 o
   5  14   1        223.49        136.89         6.46 o
   6  14   1        177.67        193.22         9.44 o
   7  14   1        229.32        297.37        10.57 o
   8  14   1          0.23          1.42         6.09 o
   9  14   1       1077.05        942.91        24.87 o
  10  14   1        145.39        117.01         6.45 o
  11  14   1        105.71        132.52         7.04 o
  12  14   1         16.72          9.62         5.48 o
 -12  15   1          6.10         -2.01         4.13 o
 -11  15   1       2424.66       2404.30        28.22 o
 -10  15   1        664.53        690.49        15.99 o
  -9  15   1         11.76         16.21         5.09 o
  -8  15   1        153.41        111.55        10.37 o
  -7  15   1       2371.68       2389.63        43.45 o
  -6  15   1       1532.15       1611.69        33.90 o
  -5  15   1       2711.75       2884.91        38.43 o
  -4  15   1        654.23        695.10        10.12 o
  -3  15   1      26171.69      27382.89       135.40 o
  -2  15   1         16.74         16.27         2.13 o
  -1  15   1      29991.44      29247.21       176.57 o
   0  15   1         77.13        108.38         5.06 o
   1  15   1        106.85        137.17         3.95 o
   2  15   1        720.34        747.42        11.36 o
   3  15   1       1663.01       1056.85        17.72 o
   4  15   1         77.26         79.74         5.37 o
   5  15   1      13171.79      13431.88       154.11 o
   6  15   1         37.29         32.74         5.15 o
   7  15   1      10646.94      11460.88        97.41 o
   8  15   1        365.43        368.43        15.11 o
   9  15   1         20.65         18.54         6.26 o
  10  15   1         43.61         44.20         4.82 o
  11  15   1        805.95        995.12        17.66 o
  12  15   1        433.80        414.64        17.00 o
 -12  16   1         11.61         14.15         3.28 o
 -11  16   1        599.38        565.19        11.79 o
 -10  16   1         84.09         86.02         6.29 o
  -9  16   1       4605.96       4408.10        45.57 o
  -8  16   1        447.71        504.87        35.07 o
  -7  16   1        279.29        354.88        16.36 o
  -6  16   1         64.42         90.07         5.17 o
  -5  16   1        995.48        906.18        14.15 o
  -4  16   1          0.30          3.27         1.85 o
  -3  16   1      19679.98      20190.09        96.14 o
  -2  16   1         21.39         15.26         2.01 o
  -1  16   1       1114.22       1194.63        16.51 o
   0  16   1       2631.69       2565.37        25.08 o
   1  16   1       1550.27       1445.84        20.33 o
   2  16   1          7.81          5.28         1.97 o
   3  16   1      16121.97      17500.17       116.21 o
   4  16   1        614.62        556.23        13.11 o
   5  16   1       2779.95       3095.01        50.91 o
   6  16   1        101.90         94.96         6.07 o
   7  16   1        673.82        705.24        17.23 o
   8  16   1        864.50        833.42        19.41 o
   9  16   1       3318.46       3391.76        49.01 o
  10  16   1         75.08         52.21         4.89 o
  11  16   1       1613.89       1482.42        21.06 o
  12  16   1         79.03         64.26         7.95 o
 -12  17   1         94.50         87.43         7.29 o
 -11  17   1       1112.11       1098.70        17.80 o
 -10  17   1        351.98        390.05        12.27 o
  -9  17   1        169.09        178.23         7.81 o
  -8  17   1         23.17         28.07         5.51 o
  -7  17   1       6744.00       6397.87        81.73 o
  -6  17   1       1560.91       1521.45        26.12 o
  -5  17   1       1147.44        697.77        14.92 o
  -4  17   1        759.48        745.21        10.72 o
  -3  17   1       1484.47       1437.43        17.66 o
  -2  17   1         21.26         25.39         2.33 o
  -1  17   1        580.75        479.57        10.50 o
   0  17   1        201.45        207.24         6.84 o
   1  17   1        142.57        140.26         6.65 o
   2  17   1       1612.66       1675.88        18.92 o
   3  17   1       1042.42        902.23        17.55 o
   4  17   1         38.10         37.84         2.99 o
   5  17   1        111.12         71.26         6.36 o
   6  17   1        119.87        126.73         6.80 o
   7  17   1       1752.62       1839.60        28.73 o
   8  17   1        143.05        164.82         8.87 o
   9  17   1       2246.26       2389.16        39.00 o
  10  17   1        121.52        111.42         5.98 o
  11  17   1        479.65        438.29        13.35 o
  12  17   1         50.83         44.25         5.95 o
 -12  18   1        184.01        163.46        15.81 o
 -11  18   1          0.74          7.92         7.38 o
 -10  18   1        305.64        299.71        10.14 o
  -9  18   1       1735.20       1732.31        23.54 o
  -8  18   1        182.82        174.98         7.37 o
  -7  18   1       3964.32       3877.16        65.39 o
  -6  18   1        473.97        497.98        18.32 o
  -5  18   1        261.57        354.49        11.14 o
  -4  18   1         18.77         21.14         2.50 o
  -3  18   1         39.35         22.61         3.18 o
  -2  18   1        446.24        398.30         7.18 o
  -1  18   1        207.13        305.35         8.61 o
   0  18   1        303.48        311.33         8.53 o
   1  18   1      38966.43      36251.10       229.38 o
   2  18   1        194.63        187.84         6.46 o
   3  18   1        406.42        587.61        13.66 o
   4  18   1         12.21         12.58         2.59 o
   5  18   1        976.18        944.03        14.98 o
   6  18   1        423.54        418.42        11.11 o
   7  18   1      13849.12      13441.79       110.16 o
   8  18   1        399.52        413.42        13.40 o
   9  18   1          2.57          4.00         4.86 o
  10  18   1         51.51         58.55         4.44 o
  11  18   1        105.81        104.17        10.91 o
  12  18   1        423.56        438.08        22.71 o
 -12  19   1         90.25         74.33        11.40 o
 -11  19   1       1400.29       1625.95        28.58 o
 -10  19   1         90.48        112.29         6.08 o
  -9  19   1         90.57         71.73         5.07 o
  -8  19   1        132.78        115.51         6.19 o
  -7  19   1       4971.34       4797.39        50.36 o
  -6  19   1        737.93        758.49        19.38 o
  -5  19   1       3737.75       3542.24        43.84 o
  -4  19   1        978.73       1074.45        14.57 o
  -3  19   1      11992.55      11286.31        67.38 o
  -2  19   1        257.22        217.56         8.82 o
  -1  19   1        473.93        528.68        11.45 o
   0  19   1       1506.91       1456.06        19.17 o
   1  19   1       6685.24       6527.73        53.22 o
   2  19   1        485.13        515.37         8.46 o
   3  19   1         61.65         89.52         6.10 o
   4  19   1          0.20          1.82         3.04 o
   5  19   1        506.37        359.87         9.04 o
   6  19   1        912.06        863.41        16.15 o
   7  19   1        379.95        396.05        12.71 o
   8  19   1        847.41        979.11        20.52 o
   9  19   1       1550.94       1596.89        23.41 o
  10  19   1        116.39        145.47         7.59 o
  11  19   1       3365.74       3473.18        96.73 o
  12  19   1        117.83        126.50        12.16 o
 -12  20   1          0.19         -1.51         5.45 o
 -11  20   1       1947.41       1767.14        40.89 o
 -10  20   1        187.11        160.09         9.48 o
  -9  20   1       1693.75       1872.04        23.30 o
  -8  20   1        561.22        579.63        12.51 o
  -7  20   1       1798.51       1776.62        23.99 o
  -6  20   1         32.60         23.89         5.63 o
  -5  20   1       3883.05       3688.64        53.85 o
  -4  20   1         22.23         32.33         4.01 o
  -3  20   1      27438.56      27285.99       139.08 o
  -2  20   1        205.59        197.22         7.56 o
  -1  20   1       6142.59       5890.69        52.63 o
   0  20   1        472.35        442.39        10.45 o
   1  20   1        220.97        223.58         9.05 o
   2  20   1          7.29         14.74         3.33 o
   3  20   1       5382.91       5073.39        44.45 o
   4  20   1        751.81        772.02        19.09 o
   5  20   1       4578.14       4201.05        49.09 o
   6  20   1         36.56         27.25         4.56 o
   7  20   1       1032.33       1071.23        20.69 o
   8  20   1         48.75         25.94         4.03 o
   9  20   1        549.50        567.09        12.78 o
  10  20   1       1342.06       1371.51        25.38 o
  11  20   1       4363.23       4167.66       106.70 o
  12  20   1        178.87        201.39        13.60 o
 -12  21   1        554.34        530.59        24.38 o
 -11  21   1         13.94         22.34         5.75 o
 -10  21   1        109.29        100.35        10.82 o
  -9  21   1        171.46        201.09         9.88 o
  -8  21   1        977.37        952.48        20.94 o
  -7  21   1       1522.52       1595.67        42.57 o
  -6  21   1        521.50        595.80        17.99 o
  -5  21   1      24988.87      24450.37       194.57 o
  -4  21   1       3384.87       3493.39        37.39 o
  -3  21   1      11688.08      10690.37        94.49 o
  -2  21   1         99.25         87.93         5.41 o
  -1  21   1       8664.50       8193.92        58.14 o
   0  21   1        768.96        772.34        14.18 o
   1  21   1       3634.80       4430.78        42.70 o
   2  21   1        313.74        311.63        13.87 o
   3  21   1       1031.90       1017.18        17.54 o
   4  21   1       2290.18       2151.30        28.63 o
   5  21   1       5216.68       5216.70        58.03 o
   6  21   1        224.90        241.17        10.09 o
   7  21   1        241.95        327.93        11.14 o
   8  21   1        151.67        202.96         9.04 o
   9  21   1       1073.57       1143.91        33.20 o
  10  21   1         12.37          2.79         7.05 o
  11  21   1         19.46         31.98        11.99 o
 -12  22   1        149.10        135.71        11.93 o
 -11  22   1        205.78        230.11        22.42 o
 -10  22   1         12.38         11.18         7.63 o
  -9  22   1       9891.07      10240.43       280.31 o
  -8  22   1         47.43         30.67         8.95 o
  -7  22   1         32.38          7.69         7.83 o
  -6  22   1       1789.15       1639.90        32.83 o
  -5  22   1         12.09         15.10         5.11 o
  -4  22   1          2.61          2.53         3.49 o
  -3  22   1       3682.72       3693.19        35.04 o
  -2  22   1          9.33          8.03         2.65 o
  -1  22   1      48321.96      46158.63       374.94 o
   0  22   1        684.21        679.81        14.00 o
   1  22   1       4447.87       4909.96        49.21 o
   2  22   1        394.21        393.21        11.21 o
   3  22   1      11347.95      11867.67       194.13 o
   4  22   1         90.30         90.08         6.23 o
   5  22   1          1.75          6.20         4.59 o
   6  22   1         76.99         71.35         6.26 o
   7  22   1       1098.12        959.74        29.63 o
   8  22   1         75.31        101.03         9.26 o
   9  22   1       8593.67       8496.48       149.41 o
  10  22   1        112.20        108.50        11.91 o
  11  22   1       1209.47       1188.54        46.26 o
 -11  23   1        931.44        978.24        43.91 o
 -10  23   1         23.12         27.69         8.22 o
  -9  23   1        708.19        807.55        26.23 o
  -8  23   1          7.16         22.56         9.49 o
  -7  23   1        213.88        264.31        14.42 o
  -6  23   1       1561.97       1472.67        29.93 o
  -5  23   1        167.12        125.07         8.36 o
  -4  23   1        233.19        253.83         8.49 o
  -3  23   1       1028.21       1072.31        20.04 o
  -2  23   1        227.54        201.15         6.37 o
  -1  23   1        518.80        722.87        14.12 o
   0  23   1         72.98         60.42         4.69 o
   1  23   1       3487.43       3630.29        37.35 o
   2  23   1       2720.65       2748.91        35.00 o
   3  23   1       3742.39       3539.20        52.25 o
   4  23   1        208.51        215.72         8.44 o
   5  23   1          9.89         31.52         5.13 o
   6  23   1        140.31        146.05         8.09 o
   7  23   1       8040.77       7621.53        82.29 o
   8  23   1          0.42         -7.13         9.38 o
   9  23   1       6834.30       6560.18       100.40 o
  10  23   1        104.09        113.04        14.01 o
  11  23   1        684.30        774.51        35.33 o
 -11  24   1       3239.49       3216.95        85.80 o
 -10  24   1        615.40        614.73        26.09 o
  -9  24   1        560.83        536.94        19.35 o
  -8  24   1       1153.77       1163.00        30.55 o
  -7  24   1       1042.72        942.68        34.09 o
  -6  24   1        196.01        180.65        11.14 o
  -5  24   1       1249.93       1408.86        24.82 o
  -4  24   1        856.10        890.92        16.15 o
  -3  24   1       2623.86       2589.05        51.29 o
  -2  24   1         49.75         61.80         4.12 o
  -1  24   1       5507.40       5629.68        44.86 o
   0  24   1         22.72         30.92         3.43 o
   1  24   1        702.69        753.61        13.91 o
   2  24   1        244.19        294.27        11.23 o
   3  24   1       4427.42       4372.35        44.72 o
   4  24   1         14.01         15.60         5.24 o
   5  24   1       1220.33       1373.26        23.56 o
   6  24   1       1112.96       1048.46        21.37 o
   7  24   1        755.17        794.75        23.78 o
   8  24   1          0.73          6.07         9.58 o
   9  24   1       2522.05       2592.49        48.59 o
  10  24   1         97.74         91.93         9.73 o
  11  24   1       5095.96       4736.53       105.07 o
 -11  25   1        102.84         98.56        13.66 o
 -10  25   1         22.82         28.50         8.15 o
  -9  25   1          7.17          9.25         5.62 o
  -8  25   1        102.18         69.72         8.73 o
  -7  25   1         48.59         46.65        11.16 o
  -6  25   1         86.64         76.74         6.92 o
  -5  25   1       4960.71       5018.14        54.05 o
  -4  25   1        112.93        103.24         6.48 o
  -3  25   1       6549.71       6790.61        67.33 o
  -2  25   1         47.15         54.32         4.42 o
  -1  25   1       9240.58      10080.57        97.27 o
   0  25   1         70.71         53.71         4.16 o
   1  25   1       1096.79       1108.42        16.34 o
   2  25   1       1592.67       1685.78        20.77 o
   3  25   1        647.33        637.87        15.48 o
   4  25   1         89.91         65.85         5.05 o
   5  25   1       1784.43       1619.24        26.41 o
   6  25   1        529.31        498.67        14.88 o
   7  25   1       8256.27       8017.13       105.16 o
   8  25   1        876.85        943.86        33.03 o
   9  25   1          0.49          3.87         5.79 o
  10  25   1         95.33        101.81         9.52 o
  11  25   1       2414.81       2473.84        63.69 o
 -11  26   1       1081.41        960.92        37.99 o
 -10  26   1          0.32          4.75        15.34 o
  -9  26   1       1244.24       1311.72        41.78 o
  -8  26   1        140.03        127.46        10.87 o
  -7  26   1       2144.46       2010.83        35.59 o
  -6  26   1          0.00         -3.81         5.02 o
  -5  26   1       1276.95       1232.49        23.74 o
  -4  26   1        307.86        324.17        10.97 o
  -3  26   1          9.97         14.74         4.74 o
  -2  26   1        534.34        583.46        12.79 o
  -1  26   1         75.82         60.15         4.12 o
   0  26   1        277.31        259.60         8.42 o
   1  26   1      30099.29      30685.46       210.85 o
   2  26   1       1002.69       1104.67        18.13 o
   3  26   1        263.74        332.19        10.03 o
   4  26   1        934.00        873.43        18.00 o
   5  26   1       6299.86       6237.95        62.25 o
   6  26   1          0.05         -0.51         4.28 o
   7  26   1        165.50        286.59        19.56 o
   8  26   1         34.36         27.59        10.14 o
   9  26   1         22.22         11.95         5.80 o
  10  26   1         48.16         40.65         7.05 o
  11  26   1       2023.19       2050.23        53.48 o
 -11  27   1         72.30         81.97        10.69 o
 -10  27   1        217.04        225.71        14.95 o
  -9  27   1        286.38        350.20        19.03 o
  -8  27   1         18.74          7.55         6.49 o
  -7  27   1         80.43         56.83         7.16 o
  -6  27   1       1637.83       1727.99        32.34 o
  -5  27   1       5762.86       5588.27        59.17 o
  -4  27   1       2450.83       2477.21        33.17 o
  -3  27   1      10130.49      10516.45        87.45 o
  -2  27   1        559.34        577.94        13.54 o
  -1  27   1       1215.61       1248.94        20.01 o
   0  27   1        284.75        305.63        10.05 o
   1  27   1       1352.13       1233.12        28.44 o
   2  27   1       1146.12       1161.08        22.38 o
   3  27   1         91.71         73.79         6.97 o
   4  27   1        244.40        255.97        11.71 o
   5  27   1       5337.55       4941.37        53.49 o
   6  27   1         93.71        106.74         7.04 o
   7  27   1       4739.13       5017.68        85.98 o
   8  27   1         98.52        109.88        10.78 o
   9  27   1         19.64         20.61         6.41 o
  10  27   1         11.32         18.92        13.51 o
  11  27   1          4.02         15.84         5.64 o
 -11  28   1        554.96        637.06        26.52 o
 -10  28   1        347.14        369.21        17.94 o
  -9  28   1        486.40        419.32        27.87 o
  -8  28   1         16.98         23.07         7.78 o
  -7  28   1        889.19        862.59        22.55 o
  -6  28   1       1805.84       1792.21        30.99 o
  -5  28   1       6864.02       6961.87       121.44 o
  -4  28   1        197.46        182.87         8.84 o
  -3  28   1       1842.37       1989.82        28.89 o
  -2  28   1       1295.75       1403.56        22.50 o
  -1  28   1       5789.28       6252.31        57.16 o
   0  28   1        262.96        256.72        11.60 o
   1  28   1       2222.57       2358.44        36.01 o
   2  28   1        273.71        336.40        10.45 o
   3  28   1      10701.50      10388.38        92.75 o
   4  28   1         28.71         42.15         5.60 o
   5  28   1         19.55         16.94         5.93 o
   6  28   1       1084.63       1068.58        20.74 o
   7  28   1        122.25        128.81        14.93 o
   8  28   1        227.53        268.02        14.66 o
   9  28   1         81.39         58.68         7.50 o
  10  28   1        579.00        605.35        31.81 o
 -11  29   1        503.52        402.49        19.03 o
 -10  29   1         51.86         48.44         7.04 o
  -9  29   1        573.30        622.64        21.80 o
  -8  29   1         35.18         53.25         7.39 o
  -7  29   1      17732.69      17604.85       197.18 o
  -6  29   1        174.73        169.71        10.09 o
  -5  29   1       2496.08       2494.84        78.50 o
  -4  29   1        956.57        902.36        19.47 o
  -3  29   1       7482.56       7623.97        64.55 o
  -2  29   1        643.71        697.26        15.79 o
  -1  29   1         20.66         20.72         4.30 o
   0  29   1       1531.45       1577.71        24.36 o
   1  29   1       1899.45       2239.16        35.47 o
   2  29   1         69.07         88.32         6.07 o
   3  29   1      13220.62      12750.86       118.56 o
   4  29   1        969.01        944.62        21.63 o
   5  29   1       3773.17       3634.27        44.56 o
   6  29   1       1548.43       1637.69        32.86 o
   7  29   1        846.79        801.30        24.58 o
   8  29   1         34.86         31.33         7.41 o
   9  29   1        151.03        175.10        10.37 o
  10  29   1        134.58        107.47        13.74 o
 -10  30   1         33.77         40.83        10.83 o
  -9  30   1        517.84        510.82        19.02 o
  -8  30   1         62.39         52.23         6.88 o
  -7  30   1       2964.54       2846.61        46.64 o
  -6  30   1         25.96         27.29         5.20 o
  -5  30   1       7468.27       7190.09        91.16 o
  -4  30   1          0.33         -2.05         3.86 o
  -3  30   1      13895.42      13905.40       103.30 o
  -2  30   1       3318.32       3301.08        39.31 o
  -1  30   1       1025.16       1002.96        20.72 o
   0  30   1        217.30        253.64        10.35 o
   1  30   1        252.62        244.12         8.69 o
   2  30   1       1692.12       1734.53        26.00 o
   3  30   1       1170.04       1189.26        23.13 o
   4  30   1         81.27         91.91         8.36 o
   5  30   1       5249.24       5138.11        55.87 o
   6  30   1         14.34         16.88         6.11 o
   7  30   1         44.28         63.35         8.23 o
   8  30   1         73.31         78.65        10.20 o
   9  30   1        523.86        570.75        18.73 o
  10  30   1        104.64        131.30        13.49 o
 -10  31   1         12.26          1.87         6.76 o
  -9  31   1       1735.85       1837.49        36.97 o
  -8  31   1        293.49        254.09        19.79 o
  -7  31   1        409.61        451.00        18.28 o
  -6  31   1         35.34         51.09         7.32 o
  -5  31   1        536.74        531.85        15.87 o
  -4  31   1       1619.25       1668.59        26.77 o
  -3  31   1        229.12        264.41        10.04 o
  -2  31   1         68.08         76.33         6.53 o
  -1  31   1       1033.78       1064.82        24.49 o
   0  31   1        373.36        391.63        12.10 o
   1  31   1        390.94        360.42        10.67 o
   2  31   1        305.79        310.70         9.85 o
   3  31   1      21051.74      20693.73       154.30 o
   4  31   1        633.81        584.32        18.75 o
   5  31   1       5838.55       5946.85        61.57 o
   6  31   1       1538.47       1559.07        32.02 o
   7  31   1        370.83        317.24        15.05 o
   8  31   1         37.59         31.35         7.14 o
   9  31   1        448.64        417.40        20.55 o
  10  31   1        308.79        326.11        18.70 o
 -10  32   1        406.31        383.20        21.73 o
  -9  32   1       6395.70       6175.99        99.37 o
  -8  32   1         28.95         34.43         9.65 o
  -7  32   1        397.65        444.36        16.44 o
  -6  32   1         95.56        107.26        12.20 o
  -5  32   1       8952.70       8944.24       103.04 o
  -4  32   1         65.42         71.31         6.29 o
  -3  32   1       1102.61       1164.12        20.96 o
  -2  32   1          7.28          7.15         4.43 o
  -1  32   1        487.78        452.76        16.38 o
   0  32   1        148.56        148.97         9.36 o
   1  32   1        119.29        120.20         7.82 o
   2  32   1       3516.80       3514.16        37.38 o
   3  32   1       2192.01       2236.98        29.80 o
   4  32   1        525.05        539.80        16.77 o
   5  32   1        270.52        258.57        14.57 o
   6  32   1         65.65         66.71         7.88 o
   7  32   1        647.37        732.20        23.37 o
   8  32   1        304.85        334.57        14.64 o
   9  32   1        851.51        826.58        20.67 o
  10  32   1        960.72        761.79        25.78 o
 -10  33   1          1.73         -3.05         5.68 o
  -9  33   1        154.08        170.86        10.24 o
  -8  33   1         12.37         14.48         6.65 o
  -7  33   1         10.37         10.10         5.11 o
  -6  33   1         34.33         34.66         6.68 o
  -5  33   1       5194.35       5267.82        61.17 o
  -4  33   1        187.88        195.63         9.28 o
  -3  33   1        344.92        266.33        12.26 o
  -2  33   1        899.08        890.86        19.70 o
  -1  33   1      23650.96      23163.09       291.70 o
   0  33   1        522.85        530.31        15.58 o
   1  33   1       6873.13       6684.27        69.92 o
   2  33   1         16.92         19.10         4.09 o
   3  33   1        255.36        258.59         9.07 o
   4  33   1        641.75        611.27        18.12 o
   5  33   1        890.36        851.26        25.52 o
   6  33   1         28.13         18.38         5.72 o
   7  33   1       5894.33       6204.66        74.56 o
   8  33   1          2.45          6.90         6.68 o
   9  33   1       1827.70       1598.40        35.17 o
 -10  34   1        461.95        430.31        18.89 o
  -9  34   1         40.94         58.62         6.44 o
  -8  34   1        315.57        302.24        15.15 o
  -7  34   1        455.86        414.74        14.91 o
  -6  34   1         19.15         26.62         6.43 o
  -5  34   1       3417.35       3329.67        42.48 o
  -4  34   1        143.58        158.68         8.75 o
  -3  34   1        132.11        164.18         8.91 o
  -2  34   1       2538.78       2593.73        52.31 o
  -1  34   1        562.30        609.43        20.83 o
   0  34   1       2647.15       2707.38        35.86 o
   1  34   1       4050.17       3856.62        44.77 o
   2  34   1        177.94        176.37         7.90 o
   3  34   1       5903.70       5845.98        50.63 o
   4  34   1        255.62        290.51        11.54 o
   5  34   1       4320.57       4415.12        76.13 o
   6  34   1        708.64        707.87        26.73 o
   7  34   1       4648.54       4556.86        63.21 o
   8  34   1         96.31         93.35         8.58 o
   9  34   1        129.30        132.59        12.97 o
  -9  35   1         77.91         76.48        11.76 o
  -8  35   1         32.36         21.71         5.62 o
  -7  35   1        878.15        901.43        23.26 o
  -6  35   1        213.23        194.57        11.78 o
  -5  35   1       1287.63       1261.76        23.98 o
  -4  35   1        243.48        242.68         9.79 o
  -3  35   1        142.62        141.81         8.73 o
  -2  35   1         86.65         90.69        12.37 o
  -1  35   1       2047.61       2116.60        48.27 o
   0  35   1        158.99        165.26         8.90 o
   1  35   1          2.02          5.54         4.66 o
   2  35   1        119.95        138.23         7.24 o
   3  35   1       2271.06       2265.94        35.08 o
   4  35   1       2322.67       2467.03        39.30 o
   5  35   1       6853.13       6993.11        77.10 o
   6  35   1          0.14         -5.73         5.73 o
   7  35   1        209.12        183.30        10.30 o
   8  35   1         41.92         44.04         6.08 o
   9  35   1        307.84        253.25        15.87 o
  -9  36   1        997.17        922.57        34.58 o
  -8  36   1        148.29        126.01        11.84 o
  -7  36   1        564.33        540.90        17.45 o
  -6  36   1        123.50        113.22         9.25 o
  -5  36   1        247.83        312.99        11.86 o
  -4  36   1        120.75        143.73         7.19 o
  -3  36   1       4877.01       5055.82        59.74 o
  -2  36   1         93.09        100.12         8.50 o
  -1  36   1        810.41        773.76        23.56 o
   0  36   1          6.48          5.58         4.78 o
   1  36   1       5741.76       5986.57        60.89 o
   2  36   1       3546.25       3554.79        42.97 o
   3  36   1        368.18        349.55        10.99 o
   4  36   1         39.81         33.69         6.44 o
   5  36   1         11.76         11.64         6.08 o
   6  36   1         27.50         13.43         5.68 o
   7  36   1         49.03         30.45         5.49 o
   8  36   1          2.32         -4.03         4.03 o
  -8  37   1         87.59        117.26         8.77 o
  -7  37   1       4683.88       4916.57        60.37 o
  -6  37   1        265.84        259.44        13.14 o
  -5  37   1       1741.83       1783.07        32.69 o
  -4  37   1       1161.98       1183.32        20.90 o
  -3  37   1       1765.85       1885.18        28.23 o
  -2  37   1        816.18        825.26        21.61 o
  -1  37   1       2182.47       2227.28        41.66 o
   0  37   1        149.89        155.85         8.78 o
   1  37   1       1809.29       1716.03        28.17 o
   2  37   1        640.91        633.93        17.95 o
   3  37   1        169.22        150.83         7.45 o
   4  37   1        635.44        661.63        20.89 o
   5  37   1       2465.89       2410.29        39.32 o
   6  37   1        282.38        259.63        12.42 o
   7  37   1        247.32        193.51         9.49 o
   8  37   1          2.75          4.64         6.07 o
  -8  38   1         49.73         41.86         7.07 o
  -7  38   1          0.56          1.34         4.17 o
  -6  38   1        427.98        410.26        15.61 o
  -5  38   1        172.39        148.49         9.73 o
  -4  38   1        785.80        805.17        17.75 o
  -3  38   1        314.33        310.47        10.85 o
  -2  38   1       1462.73       1521.04        29.73 o
  -1  38   1        838.49        825.94        24.57 o
   0  38   1       1468.21       1505.48        33.63 o
   1  38   1          4.82         12.66         4.80 o
   2  38   1       1587.69       1663.09        25.20 o
   3  38   1         39.29         97.78         7.97 o
   4  38   1        309.52        330.27        17.14 o
   5  38   1       1471.75       1652.45        45.33 o
   6  38   1        301.68        324.74        13.26 o
   7  38   1       4790.46       4786.79        80.35 o
   8  38   1        603.92        633.77        30.57 o
  -8  39   1        705.38        632.68        31.59 o
  -7  39   1        175.79        168.75         9.96 o
  -6  39   1         19.38         29.39         7.22 o
  -5  39   1       3494.57       3460.30        58.70 o
  -4  39   1       2224.96       2296.03        38.03 o
  -3  39   1       1221.06       1287.41        21.93 o
  -2  39   1        105.16        112.25         7.47 o
  -1  39   1       1640.99       1570.46        28.36 o
   0  39   1        164.01        191.62        11.38 o
   1  39   1       1657.53       1610.38        33.36 o
   2  39   1       1151.67       1215.89        22.70 o
   3  39   1       4452.74       4468.39        60.39 o
   4  39   1       1307.33       1363.02        30.60 o
   5  39   1         46.96         46.20         6.73 o
   6  39   1        640.17        644.68        17.72 o
   7  39   1       1540.27       1619.51        37.59 o
   8  39   1          1.70          5.63         6.60 o
  -8  40   1        717.00        762.59        32.20 o
  -7  40   1        320.53        302.73        15.92 o
  -6  40   1         21.60         22.23         6.24 o
  -5  40   1        384.44        388.13        16.67 o
  -4  40   1        229.50        235.11        13.06 o
  -3  40   1        244.67        257.86         9.63 o
  -2  40   1        237.65        256.16        10.20 o
  -1  40   1       3288.84       3497.99        45.38 o
   0  40   1        440.44        437.53        14.41 o
   1  40   1       1072.55       1194.66        29.31 o
   2  40   1        187.56        175.83         8.63 o
   3  40   1        202.97        203.61        13.92 o
   4  40   1       1219.22       1188.83        27.06 o
   5  40   1       2601.24       2557.52        41.38 o
   6  40   1         63.94         63.43         5.92 o
   7  40   1        441.91        530.66        31.54 o
   8  40   1        294.40        272.91        16.77 o
  -8  41   1         43.00         46.29         8.18 o
  -7  41   1         78.20         77.99         8.16 o
  -6  41   1        639.58        655.23        18.80 o
  -5  41   1        390.21        346.03        22.55 o
  -4  41   1         17.91         19.20         7.86 o
  -3  41   1        378.74        424.55        11.79 o
  -2  41   1          1.10          3.58         4.25 o
  -1  41   1        473.61        491.98        13.95 o
   0  41   1        115.95        144.87         9.42 o
   1  41   1        206.52        212.75        12.62 o
   2  41   1       2086.60       2078.91        38.86 o
   3  41   1        453.34        467.87        20.77 o
   4  41   1         12.89          4.68         7.74 o
   5  41   1        353.54        349.56        14.55 o
   6  41   1          1.12         -5.02         5.02 o
   7  41   1        517.90        579.71        31.38 o
  -7  42   1         17.16          5.26         4.63 o
  -6  42   1        785.41        812.35        28.58 o
  -5  42   1       3755.72       3807.01        92.49 o
  -4  42   1         31.34         29.88         9.05 o
  -3  42   1          4.91         12.59         4.47 o
  -2  42   1         27.05         25.76         4.69 o
  -1  42   1         99.35        102.08         6.96 o
   0  42   1          0.32         10.02         4.73 o
   1  42   1        463.49        535.96        16.60 o
   2  42   1          2.16         10.53         7.64 o
   3  42   1        787.67        827.16        29.30 o
   4  42   1         53.26         70.81        12.29 o
   5  42   1        384.77        407.21        17.34 o
   6  42   1        241.14        226.34        14.17 o
   7  42   1        959.30        886.21        36.49 o
  -7  43   1       3169.38       3200.38        79.09 o
  -6  43   1          6.78          1.02         5.51 o
  -5  43   1        125.43        119.74        13.28 o
  -4  43   1        103.49        100.88        13.31 o
  -3  43   1       1704.01       1650.88        24.91 o
  -2  43   1        189.95        189.49         8.15 o
  -1  43   1        484.11        519.88        13.20 o
   0  43   1        262.72        297.30        11.27 o
   1  43   1        380.12        383.53        12.84 o
   2  43   1       1987.93       1896.82        31.74 o
   3  43   1       6973.28       7085.83        99.24 o
   4  43   1       1414.29       1431.32        30.73 o
   5  43   1       2210.34       2157.94        40.60 o
   6  43   1        571.18        630.35        22.01 o
   7  43   1       1151.22       1153.07        38.60 o
  -7  44   1          1.31          1.11         5.54 o
  -6  44   1        258.50        266.96        14.52 o
  -5  44   1         18.87          9.47         7.54 o
  -4  44   1          1.04         -3.85        12.87 o
  -3  44   1       2514.44       2433.65        39.61 o
  -2  44   1         89.07         89.53         6.39 o
  -1  44   1        148.00        231.84         9.78 o
   0  44   1        192.28        199.12         8.59 o
   1  44   1        487.71        467.40        13.57 o
   2  44   1          0.28         11.88         4.36 o
   3  44   1         97.56        137.20        10.50 o
   4  44   1         12.59          5.22         6.53 o
   5  44   1       1376.72       1407.34        29.83 o
   6  44   1         29.42         23.67        10.93 o
   7  44   1        314.81        313.20        17.07 o
  -7  45   1       2004.82       1812.27        45.70 o
  -6  45   1        116.54        131.91         9.52 o
  -5  45   1        649.53        623.26        18.81 o
  -4  45   1        211.58        208.27        18.45 o
  -3  45   1        906.57        934.73        45.22 o
  -2  45   1        296.45        298.96        11.55 o
  -1  45   1       5347.05       5360.71        61.19 o
   0  45   1        185.86        162.99         7.47 o
   1  45   1        426.47        424.66        12.83 o
   2  45   1       1034.61       1005.15        18.69 o
   3  45   1        466.91        543.49        17.97 o
   4  45   1          1.95         10.39         4.98 o
   5  45   1         23.87         29.25         7.08 o
   6  45   1         28.40         23.32         7.14 o
  -6  46   1         52.44         51.68         9.03 o
  -5  46   1        876.39        829.75        26.02 o
  -4  46   1        501.59        464.41        17.12 o
  -3  46   1       1750.56       1876.22        46.97 o
  -2  46   1        503.80        492.04        12.49 o
  -1  46   1        604.79        658.04        16.25 o
   0  46   1        206.95        209.27         8.66 o
   1  46   1       4627.44       4713.00        47.90 o
   2  46   1        191.52        227.51        11.58 o
   3  46   1        679.08        658.19        18.77 o
   4  46   1         84.76         72.33         7.41 o
   5  46   1       1557.24       1628.17        36.53 o
   6  46   1        204.51        181.89        13.74 o
  -6  47   1        250.05        261.91        15.30 o
  -5  47   1        497.53        500.99        18.12 o
  -4  47   1        115.84        123.86        10.89 o
  -3  47   1       1862.26       1834.03        35.52 o
  -2  47   1        733.58        689.13        14.94 o
  -1  47   1       1433.96       1401.57        23.91 o
   0  47   1        350.71        344.33        11.59 o
   1  47   1        219.42        231.41         8.41 o
   2  47   1        308.61        266.05        11.68 o
   3  47   1       3198.97       3181.95        50.16 o
   4  47   1        293.38        308.79        15.89 o
   5  47   1        191.74        205.86        11.10 o
  -5  48   1         12.74         18.27         5.42 o
  -4  48   1        175.39        132.14         9.72 o
  -3  48   1         34.76         45.19         8.15 o
  -2  48   1          7.25         22.24         4.88 o
  -1  48   1         23.40         39.09         4.91 o
   0  48   1        138.71        143.29         7.93 o
   1  48   1         25.94         32.17         5.11 o
   2  48   1         77.52         83.65         6.66 o
   3  48   1          0.65         15.43         6.30 o
   4  48   1        293.30        283.77        13.90 o
   5  48   1        415.42        432.98        20.68 o
  -4  49   1          0.05          4.92         4.17 o
  -3  49   1        692.07        625.87        20.18 o
  -2  49   1         10.78         13.82         9.79 o
  -1  49   1       1205.50       1202.10        25.41 o
   0  49   1        129.12        127.97         7.14 o
   1  49   1        329.36        318.44        10.72 o
   2  49   1         80.86         94.38         8.83 o
   3  49   1        795.11        776.07        23.12 o
   4  49   1        548.80        496.50        16.15 o
  -4  50   1        354.19        339.41        17.53 o
  -3  50   1         41.95         53.91         9.59 o
  -2  50   1        148.94        158.70        15.52 o
  -1  50   1       1490.43       1515.82        33.25 o
   0  50   1        774.07        773.90        24.01 o
   1  50   1          3.61          6.09         7.93 o
   2  50   1        405.92        386.00        23.65 o
   3  50   1       1070.05       1003.51        39.90 o
  -3  51   1       2131.25       2164.25        53.58 o
  -2  51   1         23.22         32.22         7.44 o
  -1  51   1       1142.41       1001.74        22.68 o
   0  51   1         14.44         10.86         4.30 o
   1  51   1          0.49          2.92         6.30 o
   2  51   1         18.62         22.77         7.71 o
   3  51   1       1227.64       1271.93        36.96 o
  -2  52   1        254.62        232.51        13.81 o
  -1  52   1        670.95        644.74        23.41 o
   0  52   1         14.01         17.58         5.27 o
   1  52   1         26.83         40.48         7.18 o
   2  52   1        528.67        545.52        21.59 o
 -13   0   2        406.24        422.06        15.53 o
 -12   0   2        756.31        742.32        22.60 o
 -11   0   2         84.14        104.25        11.99 o
 -10   0   2       3649.72       3822.91       116.36 o
  -9   0   2       1364.97       1556.94        75.71 o
  -8   0   2      20902.85      21348.08      1198.53 o
  -7   0   2       1349.90       1496.24        46.33 o
  -6   0   2       1434.22       1624.29        29.17 o
  -5   0   2         67.88        105.97         7.09 o
  -4   0   2      23918.75      22789.90       236.48 o
  -3   0   2        388.76        482.45        13.66 o
  -2   0   2       2756.03       2496.81        27.17 o
  -1   0   2         40.96         39.29         4.26 o
   0   0   2       1749.25       1826.30        43.13 o
   1   0   2         11.86         11.44         3.57 o
   2   0   2       6759.97       7243.48        67.16 o
   3   0   2        823.48        787.29        13.70 o
   4   0   2      56452.96      55129.04       323.65 o
   5   0   2         15.52         15.84         4.41 o
   6   0   2        174.63         76.06         8.25 o
   7   0   2         42.06         42.38        10.94 o
   8   0   2      42869.63      43889.82       864.93 o
   9   0   2        933.87        861.94        33.92 o
  10   0   2        556.21        693.11        30.63 o
  11   0   2       1787.47       1860.49        68.72 o
  12   0   2        500.68        517.92        17.28 o
 -13   1   2        386.78        349.88        10.28 o
 -12   1   2        181.39        193.22         8.68 o
 -11   1   2        939.97        891.19        20.48 o
 -10   1   2        895.45        921.11        41.84 o
  -9   1   2          0.91         15.61         7.32 o
  -8   1   2       6532.77       6609.52       155.98 o
  -7   1   2        365.48        359.62        13.13 o
  -6   1   2      17296.51      17511.11       203.20 o
  -5   1   2         17.51         18.36         2.92 o
  -4   1   2       2756.96       2532.01        21.01 o
  -3   1   2       3752.30       3688.82        29.82 o
  -2   1   2       2361.17       2204.45        22.77 o
  -1   1   2        250.56        218.23         5.16 o
   0   1   2      10915.21      10316.76        99.14 o
   1   1   2         61.24         53.02         3.29 o
   2   1   2      25856.61      24413.21       131.45 o
   3   1   2          9.17         14.46         2.11 o
   4   1   2        315.05        354.27        12.74 o
   5   1   2        801.46        830.88        14.66 o
   6   1   2      12624.99      12891.39       164.53 o
   7   1   2        172.60        147.45         8.57 o
   8   1   2       8567.70       8952.24        99.55 o
   9   1   2         27.38         30.93         8.02 o
  10   1   2        278.83        322.96        15.45 o
  11   1   2         47.16         25.85         7.18 o
  12   1   2         18.02         57.72        22.21 o
 -13   2   2        271.76        231.85         8.02 o
 -12   2   2        688.40        710.54        15.62 o
 -11   2   2         10.38         26.76         6.21 o
 -10   2   2       1159.59       1167.06        42.00 o
  -9   2   2        235.38        254.73        13.90 o
  -8   2   2       5347.62       5497.62       164.30 o
  -7   2   2          1.23         -3.55         4.68 o
  -6   2   2       1087.25       1259.73        16.07 o
  -5   2   2         69.87         68.04         3.97 o
  -4   2   2       1070.55       1078.45        12.68 o
  -3   2   2        574.61        589.45        10.88 o
  -2   2   2     158229.17     140378.36       728.08 o
  -1   2   2        653.69        585.12         8.52 o
   0   2   2       9735.17       9156.25       114.31 o
   1   2   2         23.06         22.59         2.45 o
   2   2   2      18040.13      16801.08       107.81 o
   3   2   2         54.41         49.68         2.80 o
   4   2   2      11979.17      12702.91        69.47 o
   5   2   2         78.49         72.47         5.00 o
   6   2   2       2656.27       3111.01        34.47 o
   7   2   2          2.68         -1.29         7.28 o
   8   2   2        161.13        153.16         9.53 o
   9   2   2        124.99        149.73        11.07 o
  10   2   2       1310.65       1439.31        47.14 o
  11   2   2         50.38         68.06         8.47 o
  12   2   2       2582.61       2713.71        38.68 o
 -13   3   2         60.79         55.93         5.62 o
 -12   3   2        971.40       1004.15        26.39 o
 -11   3   2        194.45        225.28        14.44 o
 -10   3   2        304.60        334.60        22.83 o
  -9   3   2        220.62        207.93        13.59 o
  -8   3   2      12289.48      12949.00       374.42 o
  -7   3   2          0.40          1.87         5.01 o
  -6   3   2       3498.74       3624.00        51.76 o
  -5   3   2        490.55        511.17         9.80 o
  -4   3   2       2089.12       1991.25        17.98 o
  -3   3   2       1558.84       1484.13        16.44 o
  -2   3   2       4162.29       3942.75        33.05 o
  -1   3   2        213.05        179.15         4.79 o
   0   3   2      38741.33      34486.77       219.65 o
   1   3   2          1.37          5.20         2.29 o
   2   3   2      53149.55      49700.44       223.33 o
   3   3   2          7.25          8.13         2.18 o
   4   3   2       6598.28       5693.48        36.27 o
   5   3   2          5.79         10.10         3.10 o
   6   3   2       9423.22       8654.71       104.41 o
   7   3   2        293.30        308.58        16.22 o
   8   3   2       1223.84       1136.26        23.58 o
   9   3   2        229.20        249.42        13.62 o
  10   3   2        616.10        593.23        25.53 o
  11   3   2          9.86          5.88         6.99 o
  12   3   2        297.39        303.82        11.00 o
 -13   4   2         54.79         47.17         4.00 o
 -12   4   2       1708.27       1598.44        23.91 o
 -11   4   2        376.84        410.43        14.94 o
 -10   4   2        238.26        301.75        17.04 o
  -9   4   2        463.58        506.13        22.19 o
  -8   4   2       9684.14       9985.93       287.82 o
  -7   4   2        330.70        402.94        13.79 o
  -6   4   2       8635.97       9246.09       112.14 o
  -5   4   2        878.22        921.35        13.20 o
  -4   4   2       5471.04       6543.14        56.13 o
  -3   4   2        138.35        153.58         5.71 o
  -2   4   2      19038.95      18334.75       109.21 o
  -1   4   2         34.80         30.47         2.63 o
   0   4   2      42666.82      39519.11       223.38 o
   1   4   2        240.48        202.80         5.53 o
   2   4   2      22492.46      20861.46       109.42 o
   3   4   2       1591.28       1530.55        14.79 o
   4   4   2       5189.37       5022.24        40.33 o
   5   4   2         82.49         81.14         5.23 o
   6   4   2      13250.80      15721.25       221.85 o
   7   4   2          2.31         10.92         6.46 o
   8   4   2         24.06         13.31         5.42 o
   9   4   2        906.55        931.26        21.17 o
  10   4   2       7061.92       7281.93        93.54 o
  11   4   2         30.12         27.23         7.08 o
  12   4   2       1059.53       1040.30        17.33 o
 -13   5   2        142.76        127.62         7.01 o
 -12   5   2        458.92        431.88        14.22 o
 -11   5   2        440.93        426.20        15.13 o
 -10   5   2       1015.10        952.61        31.50 o
  -9   5   2          0.50         -5.98         8.95 o
  -8   5   2       3642.27       3514.41        66.08 o
  -7   5   2        302.74        323.21        12.27 o
  -6   5   2       2686.13       2335.69        37.66 o
  -5   5   2        917.34       1043.43        18.38 o
  -4   5   2      19196.26      18722.30       116.48 o
  -3   5   2       5988.52       5623.74        41.83 o
  -2   5   2        360.24        386.68         9.38 o
  -1   5   2         55.20         53.78         3.24 o
   0   5   2      54655.16      51160.70       234.14 o
   1   5   2          0.03          1.55         2.02 o
   2   5   2      18532.01      16911.23        88.37 o
   3   5   2        202.66        226.84         5.69 o
   4   5   2      33162.49      33063.46       195.77 o
   5   5   2        192.39        177.86         7.26 o
   6   5   2       1088.06       1006.41        21.41 o
   7   5   2        863.87        895.79        27.15 o
   8   5   2        966.60        982.83        24.35 o
   9   5   2       1110.67       1174.63        24.08 o
  10   5   2          3.10         27.11         8.66 o
  11   5   2        656.70        609.01        18.84 o
  12   5   2         77.63         98.62         5.84 o
 -13   6   2        108.65         90.64         5.80 o
 -12   6   2       3813.42       3883.50        47.83 o
 -11   6   2         12.16         -4.62         5.80 o
 -10   6   2        761.81        802.62        26.40 o
  -9   6   2        399.76        420.67        23.60 o
  -8   6   2       3449.05       3362.81        54.03 o
  -7   6   2        940.99       1056.79        27.55 o
  -6   6   2      14009.47      13372.00       157.29 o
  -5   6   2        461.92        500.18        10.55 o
  -4   6   2      22695.87      23243.51       159.52 o
  -3   6   2        442.41        494.50         9.73 o
  -2   6   2     251647.72     223192.98      1874.15 o
  -1   6   2       1097.72       1008.09        13.08 o
   0   6   2       4160.22       3839.05        25.14 o
   1   6   2       2238.83       2071.54        18.67 o
   2   6   2      26634.34      24973.18       131.11 o
   3   6   2       1958.72       1844.95        20.82 o
   4   6   2        692.76        755.96        13.53 o
   5   6   2        288.64        295.84         9.22 o
   6   6   2          7.31         12.44         4.70 o
   7   6   2        266.25        274.76        15.37 o
   8   6   2        262.24        273.32        14.23 o
   9   6   2         40.57         14.55         5.80 o
  10   6   2        613.54        599.02        21.19 o
  11   6   2         59.02         47.20         9.41 o
  12   6   2       1020.39       1041.31        21.62 o
 -13   7   2          1.06         -4.57         4.57 o
 -12   7   2        951.99        930.70        23.93 o
 -11   7   2        377.91        385.32        14.09 o
 -10   7   2        418.53        414.17        18.18 o
  -9   7   2        152.01        131.34        15.46 o
  -8   7   2       6335.68       6361.94        97.08 o
  -7   7   2         10.59         16.77         4.03 o
  -6   7   2        493.52        520.21        12.51 o
  -5   7   2       1546.81       1653.27        19.86 o
  -4   7   2       9912.71      10817.18        62.85 o
  -3   7   2       5276.80       5078.80        44.77 o
  -2   7   2     192118.19     174319.42      1117.20 o
  -1   7   2       3039.54       2836.67        24.72 o
   0   7   2      64221.85      59347.60       328.61 o
   1   7   2       2233.98       2222.93        19.52 o
   2   7   2        528.84        348.09         7.42 o
   3   7   2       2138.46       2136.77        22.58 o
   4   7   2       1295.72       1299.74        17.71 o
   5   7   2       1284.89       1256.09        18.90 o
   6   7   2       4709.77       5079.29        82.83 o
   7   7   2        463.95        461.91        19.82 o
   8   7   2       4927.35       4884.89        59.45 o
   9   7   2         21.83         21.50         5.72 o
  10   7   2         66.79         52.99         7.74 o
  11   7   2        814.54        770.73        17.01 o
  12   7   2         29.79         48.10        10.88 o
 -13   8   2         80.84         83.43         7.03 o
 -12   8   2       1421.37       1384.05        20.91 o
 -11   8   2         85.69         99.20         8.09 o
 -10   8   2       1607.87       1638.17        39.74 o
  -9   8   2          0.69          3.14        11.87 o
  -8   8   2       1237.63       1290.05        38.15 o
  -7   8   2       1054.92       1070.69        20.50 o
  -6   8   2        524.53        715.03        14.59 o
  -5   8   2          0.13         -1.32         2.55 o
  -4   8   2      16508.07      16664.66       105.28 o
  -3   8   2       2926.93       2883.03        31.99 o
  -2   8   2      12272.08      11851.15        67.32 o
  -1   8   2       2160.47       2067.19        19.78 o
   0   8   2        106.83        126.37         3.49 o
   1   8   2       1639.62       1642.68        19.09 o
   2   8   2       4688.25       3965.47        40.51 o
   3   8   2       1599.26       1631.31        19.20 o
   4   8   2       3998.51       3974.65        33.70 o
   5   8   2         18.36         18.12         3.15 o
   6   8   2        231.79        282.72        11.69 o
   7   8   2          1.80          4.95         6.85 o
   8   8   2         11.93         18.16         6.55 o
   9   8   2         19.35         16.87         5.40 o
  10   8   2        135.09        128.23        10.74 o
  11   8   2        610.62        554.60        14.19 o
  12   8   2         81.02        136.83        22.81 o
 -13   9   2         36.83         25.02         6.03 o
 -12   9   2        354.55        399.31        10.66 o
 -11   9   2        145.61        157.19         9.13 o
 -10   9   2       2540.89       2565.29        47.09 o
  -9   9   2        657.93        788.26        34.35 o
  -8   9   2       7384.53       7458.19        98.28 o
  -7   9   2          0.28         -4.54         4.54 o
  -6   9   2       3871.99       3982.57        48.51 o
  -5   9   2        331.75        329.47         8.10 o
  -4   9   2        227.74        188.28         6.07 o
  -3   9   2        681.02        659.27        13.45 o
  -2   9   2       3090.47       3175.83        25.94 o
  -1   9   2       5104.91       4795.98        29.97 o
   0   9   2     179280.56     162563.28      1103.10 o
   1   9   2        876.81        884.73        11.74 o
   2   9   2       6843.25       5741.02        39.33 o
   3   9   2        226.63        207.29         6.00 o
   4   9   2       9893.65       9947.05        59.12 o
   5   9   2        474.44        393.53        12.18 o
   6   9   2        668.02        831.33        25.13 o
   7   9   2         60.54         41.09         8.39 o
   8   9   2       1523.04       1571.57        30.20 o
   9   9   2         94.21        108.96         8.87 o
  10   9   2        344.65        434.83        14.55 o
  11   9   2         13.17         10.11         5.58 o
  12   9   2       4292.52       4376.96        58.89 o
 -13  10   2        579.21        602.48        24.86 o
 -12  10   2          8.07         16.15         4.89 o
 -11  10   2        537.96        569.86        16.32 o
 -10  10   2        872.81       1000.76        35.79 o
  -9  10   2        321.58        359.75        15.66 o
  -8  10   2       3538.19       3784.15        48.58 o
  -7  10   2        553.39        539.80        15.91 o
  -6  10   2       1913.45       1937.64        33.15 o
  -5  10   2        409.43        399.32        12.51 o
  -4  10   2      12667.19      14646.39       103.81 o
  -3  10   2       3949.90       3844.36        38.38 o
  -2  10   2      28892.79      26199.05       127.98 o
  -1  10   2       9299.12       9008.13        48.15 o
   0  10   2      29813.62      28531.66       128.59 o
   1  10   2        273.46        283.78         6.30 o
   2  10   2      15294.07      14482.64        94.24 o
   3  10   2        305.92        326.86         7.08 o
   4  10   2       2517.23       2345.80        22.35 o
   5  10   2         13.84          4.46         3.43 o
   6  10   2       8562.33       9276.08       130.66 o
   7  10   2        263.90        239.18        11.96 o
   8  10   2          4.42         26.28         8.45 o
   9  10   2          0.23         -5.47         5.47 o
  10  10   2        391.10        404.97        13.95 o
  11  10   2        174.41        156.12         7.54 o
  12  10   2        349.41        480.75        20.34 o
 -13  11   2         95.61         88.62         9.67 o
 -12  11   2        561.35        591.41        12.91 o
 -11  11   2         18.47         11.14         4.78 o
 -10  11   2       1108.09       1221.61        34.04 o
  -9  11   2          0.51         -5.07         5.90 o
  -8  11   2       4522.26       4924.88        55.18 o
  -7  11   2       3401.19       3604.73        55.58 o
  -6  11   2       5930.73       4971.47        55.70 o
  -5  11   2        295.85        295.07         8.28 o
  -4  11   2       7446.64       7167.07        47.79 o
  -3  11   2       1142.39       1105.13        16.45 o
  -2  11   2      22139.50      19955.78       112.94 o
  -1  11   2        110.50        104.95         3.52 o
   0  11   2      11325.35      12020.58        56.90 o
   1  11   2         69.70         73.45         3.46 o
   2  11   2      14140.46      13827.96        90.08 o
   3  11   2        444.76        477.82         9.72 o
   4  11   2       7103.11       7396.50        59.98 o
   5  11   2       1169.83       1236.35        20.34 o
   6  11   2       3636.11       3852.91        58.35 o
   7  11   2         96.82        106.81         8.88 o
   8  11   2      12653.13      12933.29       125.26 o
   9  11   2        585.48        584.09        16.74 o
  10  11   2        399.69        397.55        13.81 o
  11  11   2        102.31         92.08         6.15 o
  12  11   2         14.60          7.82         5.06 o
 -13  12   2         83.34         81.60         8.74 o
 -12  12   2       8094.43       8273.70        92.62 o
 -11  12   2        267.17        266.80         9.22 o
 -10  12   2       1141.35       1208.95        25.33 o
  -9  12   2       1733.08       1752.96        34.73 o
  -8  12   2       3432.90       3628.70        45.47 o
  -7  12   2        915.43        909.70        19.35 o
  -6  12   2       4572.96       4232.63        41.47 o
  -5  12   2       1261.93       1347.08        17.98 o
  -4  12   2        241.49        259.31         6.23 o
  -3  12   2       5286.32       5281.72        40.09 o
  -2  12   2       3432.66       3803.55        27.32 o
  -1  12   2       3717.17       3676.66        23.23 o
   0  12   2      42697.96      40843.15       163.43 o
   1  12   2       1492.05       1469.46        15.32 o
   2  12   2        294.65        237.95         7.48 o
   3  12   2          0.75          2.26         2.24 o
   4  12   2       4412.24       4804.52        48.00 o
   5  12   2          3.55         -1.77         4.18 o
   6  12   2      11932.36      11702.53       208.44 o
   7  12   2        651.20        642.43        18.75 o
   8  12   2      14657.04      14493.02       177.38 o
   9  12   2       1994.21       2089.68        34.50 o
  10  12   2       1261.81       1240.12        28.25 o
  11  12   2         52.56         45.52         4.60 o
  12  12   2        228.72        220.33         9.09 o
 -12  13   2       1308.53       1159.41        30.84 o
 -11  13   2          0.93         -3.06         3.48 o
 -10  13   2       1090.16       1253.79        26.44 o
  -9  13   2          2.11          9.45         5.85 o
  -8  13   2          7.35         28.75         5.76 o
  -7  13   2        548.77        606.71        15.67 o
  -6  13   2        809.77        754.36        15.53 o
  -5  13   2        190.58        169.56         5.86 o
  -4  13   2       1414.15       1074.71        11.27 o
  -3  13   2        796.23        806.73        11.73 o
  -2  13   2       8217.22       7488.82        51.34 o
  -1  13   2        363.19        329.43         5.81 o
   0  13   2       2244.44       2299.06        16.26 o
   1  13   2       2358.95       2345.46        19.69 o
   2  13   2      11655.19      11718.41        80.37 o
   3  13   2       1403.46       1425.17        16.65 o
   4  13   2      62458.73      61783.12       399.20 o
   5  13   2       1062.00       1141.15        22.21 o
   6  13   2       5675.65       5561.60       109.90 o
   7  13   2        479.74        502.68        16.56 o
   8  13   2        976.33       1146.56        25.36 o
   9  13   2        522.51        524.77        16.66 o
  10  13   2      13065.02      12984.76       162.39 o
  11  13   2          0.03          0.84         3.53 o
  12  13   2       1283.09       1300.82        22.03 o
 -12  14   2       4930.30       4637.62        83.77 o
 -11  14   2          9.73          7.37         3.60 o
 -10  14   2        850.97        797.22        21.12 o
  -9  14   2         59.76         78.09         8.34 o
  -8  14   2      10444.39      10506.23        93.43 o
  -7  14   2         88.43         97.72         6.78 o
  -6  14   2       1057.63       1255.48        18.32 o
  -5  14   2        160.83        180.80         5.53 o
  -4  14   2      27541.51      25988.88       198.99 o
  -3  14   2        353.48        362.95         7.88 o
  -2  14   2      16101.13      15325.08        77.21 o
  -1  14   2       1390.77       1386.81        12.71 o
   0  14   2        716.98        764.30         9.17 o
   1  14   2        695.89        625.35         8.70 o
   2  14   2        441.60        509.98        10.16 o
   3  14   2       1386.79       1406.04        13.95 o
   4  14   2       2647.31       3270.99        28.66 o
   5  14   2          3.26         -1.49         2.56 o
   6  14   2        753.20        634.45        13.45 o
   7  14   2        691.00        717.25        14.78 o
   8  14   2       2489.28       2502.07        41.50 o
   9  14   2        223.28        229.77        11.23 o
  10  14   2        395.05        426.43        14.06 o
  11  14   2         77.14         75.77         5.65 o
  12  14   2        620.36        624.05        29.61 o
 -12  15   2        972.31        872.35        21.31 o
 -11  15   2          5.82          9.72         3.44 o
 -10  15   2        549.65        504.79        14.63 o
  -9  15   2         14.37         12.36         5.84 o
  -8  15   2        923.04        865.34        20.53 o
  -7  15   2       1358.52       1412.40        27.42 o
  -6  15   2        652.89        713.55        13.61 o
  -5  15   2        286.14        291.04         7.17 o
  -4  15   2       2312.36       2950.85        34.89 o
  -3  15   2          2.78          6.02         2.41 o
  -2  15   2         55.88         53.47         3.40 o
  -1  15   2        130.22        115.36         3.27 o
   0  15   2       4042.77       3374.26        27.82 o
   1  15   2          0.62          1.57         1.68 o
   2  15   2      22231.29      20908.15       116.28 o
   3  15   2        467.15        414.39         7.71 o
   4  15   2      10771.09      12057.71        77.61 o
   5  15   2         47.59         34.54         3.71 o
   6  15   2      13108.62      13116.46       122.67 o
   7  15   2        592.75        577.75        13.26 o
   8  15   2        677.11        741.74        21.31 o
   9  15   2         75.46         83.83         7.45 o
  10  15   2       1093.00       1052.50        17.85 o
  11  15   2        335.35        368.79        12.00 o
  12  15   2        993.44        845.48        58.68 o
 -12  16   2        829.89        669.56        16.12 o
 -11  16   2        344.54        338.16         9.27 o
 -10  16   2       1241.58       1276.96        23.11 o
  -9  16   2        410.56        380.45        13.35 o
  -8  16   2       4690.86       4845.97        79.00 o
  -7  16   2         82.44         68.67         5.61 o
  -6  16   2       2387.87       2433.28        27.65 o
  -5  16   2        527.21        498.37         8.84 o
  -4  16   2      11524.55      11277.45        70.99 o
  -3  16   2        291.59        290.47         6.96 o
  -2  16   2       3614.85       3702.71        26.66 o
  -1  16   2          0.95          4.55         1.85 o
   0  16   2       2242.70       2402.88        23.03 o
   1  16   2         63.94         49.17         2.62 o
   2  16   2      15762.55      14963.78        88.31 o
   3  16   2       2080.38       2114.93        18.96 o
   4  16   2      15687.39      15331.68       126.24 o
   5  16   2        727.74        816.82        13.46 o
   6  16   2        418.73        363.72        10.48 o
   7  16   2         70.50         89.67         6.40 o
   8  16   2       4253.81       4260.73        56.49 o
   9  16   2        322.84        339.34        12.91 o
  10  16   2        288.84        305.39         9.43 o
  11  16   2         14.27          8.89         4.94 o
  12  16   2         32.19         16.98        12.95 o
 -12  17   2        523.85        515.71        29.23 o
 -11  17   2         74.45         72.43         4.70 o
 -10  17   2       5600.33       5725.23        59.65 o
  -9  17   2       1207.37       1214.27        19.67 o
  -8  17   2       1462.75       1232.11        72.48 o
  -7  17   2        188.68        204.69         8.10 o
  -6  17   2       1322.09       1088.69        16.85 o
  -5  17   2        431.82        456.48         8.52 o
  -4  17   2          2.65          2.38         1.79 o
  -3  17   2         46.46         62.30         3.52 o
  -2  17   2        421.72        326.04         6.63 o
  -1  17   2        177.48        160.24         5.97 o
   0  17   2       9278.65       9240.94        59.63 o
   1  17   2        277.13        216.94         4.64 o
   2  17   2       1258.80       1248.52        16.41 o
   3  17   2          0.82          4.14         3.32 o
   4  17   2        698.71        372.55         7.73 o
   5  17   2         95.05        100.92         5.61 o
   6  17   2        475.85        479.67        12.94 o
   7  17   2       1349.93       1347.92        22.28 o
   8  17   2       1865.12       1713.27        32.32 o
   9  17   2         32.48         46.12         6.11 o
  10  17   2       1727.06       1818.29        22.92 o
  11  17   2          2.35          6.18         5.08 o
  12  17   2       1149.00       1119.30        77.08 o
 -12  18   2       2040.57       2004.78        60.90 o
 -11  18   2        107.58         97.10         7.96 o
 -10  18   2         27.12         31.73         4.39 o
  -9  18   2       1762.43       1745.65        23.67 o
  -8  18   2        414.95        345.35        12.36 o
  -7  18   2         49.83         46.74         5.80 o
  -6  18   2       1291.12       1497.64        22.12 o
  -5  18   2        299.89        333.32         8.02 o
  -4  18   2       2356.32       2189.89        19.99 o
  -3  18   2        452.24        463.83         8.82 o
  -2  18   2      33878.48      33684.37       149.12 o
  -1  18   2        933.86        953.46        14.63 o
   0  18   2       6231.08       5667.63        42.84 o
   1  18   2        758.75        761.90        14.04 o
   2  18   2       5297.38       5372.53        40.49 o
   3  18   2        323.03        302.48         8.27 o
   4  18   2        166.35        334.09         7.22 o
   5  18   2        851.62        870.82        14.38 o
   6  18   2        390.02        500.06        13.18 o
   7  18   2       1054.44       1121.10        20.13 o
   8  18   2       3216.30       2947.63        38.77 o
   9  18   2          2.26         -3.75         4.49 o
  10  18   2        834.19        848.99        14.28 o
  11  18   2        101.14         79.91        12.02 o
  12  18   2         16.16         13.35         5.89 o
 -12  19   2          2.60         44.63        11.88 o
 -11  19   2        105.66        115.74         7.52 o
 -10  19   2        703.98        622.85        14.10 o
  -9  19   2        182.21        201.40         7.72 o
  -8  19   2      11455.29      11411.06       103.57 o
  -7  19   2        359.66        387.85        11.73 o
  -6  19   2         37.82         23.59         4.75 o
  -5  19   2        599.34        602.53        11.23 o
  -4  19   2       1606.70       1461.41        17.27 o
  -3  19   2       6238.77       6332.50        40.50 o
  -2  19   2       1104.26       1026.13        10.46 o
  -1  19   2        183.23        163.99         6.60 o
   0  19   2       1000.75       1123.48        16.41 o
   1  19   2        790.78        742.69        14.89 o
   2  19   2      42029.26      43085.28       215.53 o
   3  19   2        104.80        100.12         4.30 o
   4  19   2       4761.16       4887.89        52.86 o
   5  19   2         88.94         92.10         4.76 o
   6  19   2       6503.15       6338.35        60.51 o
   7  19   2        157.06        166.36         8.09 o
   8  19   2       1835.44       1830.42        28.89 o
   9  19   2         30.32         29.88         3.85 o
  10  19   2       2254.69       2038.86        28.16 o
  11  19   2         51.43         46.57        10.09 o
 -12  20   2       6968.99       6887.19       137.44 o
 -11  20   2        410.46        382.24        18.52 o
 -10  20   2        164.20        146.32        16.91 o
  -9  20   2          4.40         -0.83         3.62 o
  -8  20   2       3251.60       3369.34        36.58 o
  -7  20   2        106.79        143.18         8.43 o
  -6  20   2       4376.84       4889.33        66.11 o
  -5  20   2        115.38        115.89         6.97 o
  -4  20   2       4469.75       4457.29        48.07 o
  -3  20   2        295.98        290.13         6.18 o
  -2  20   2      27453.58      28282.11       200.93 o
  -1  20   2          6.29          2.96         2.54 o
   0  20   2      20814.83      20840.27       124.86 o
   1  20   2        640.18        682.78        15.57 o
   2  20   2        359.26        358.11         8.86 o
   3  20   2        532.49        537.80        11.01 o
   4  20   2       5149.75       5001.26        93.73 o
   5  20   2         11.29          4.51         2.58 o
   6  20   2        122.44        144.52         7.32 o
   7  20   2         40.73         46.38         5.80 o
   8  20   2        872.65        911.91        19.29 o
   9  20   2        107.43        102.90         5.63 o
  10  20   2       2648.53       3032.36        42.44 o
  11  20   2         25.95         35.22        10.82 o
 -12  21   2        265.00        275.55        18.45 o
 -11  21   2        112.66        134.37        11.15 o
 -10  21   2       1657.76       1716.06        73.28 o
  -9  21   2        344.34        364.61        12.57 o
  -8  21   2        842.72        870.29        17.72 o
  -7  21   2        525.00        502.10        19.57 o
  -6  21   2       2376.29       2402.36        66.97 o
  -5  21   2        107.03        107.81         7.90 o
  -4  21   2       2574.92       2262.44        31.38 o
  -3  21   2        126.91        121.18         4.66 o
  -2  21   2          7.58         19.42         5.28 o
  -1  21   2        907.00        841.43        15.13 o
   0  21   2         21.40         20.80         3.50 o
   1  21   2          4.21          9.43         2.93 o
   2  21   2       3448.95       2907.30        35.76 o
   3  21   2        293.65        310.06        10.56 o
   4  21   2       5890.81       5996.48        68.79 o
   5  21   2        249.32        238.16        10.57 o
   6  21   2       3644.50       3596.37        55.04 o
   7  21   2       1291.32       1289.72        21.15 o
   8  21   2       2147.25       2030.21        34.11 o
   9  21   2        190.15        204.50        10.41 o
  10  21   2       2438.41       2185.14        41.65 o
  11  21   2        646.40        550.29        30.02 o
 -12  22   2       2173.24       2174.04        55.70 o
 -11  22   2        111.06        144.51        11.20 o
 -10  22   2         47.96         22.01        10.45 o
  -9  22   2         30.59         41.33        10.98 o
  -8  22   2        245.19        284.52        19.78 o
  -7  22   2        103.31         91.38        13.16 o
  -6  22   2       5692.30       5537.15        82.65 o
  -5  22   2        666.14        678.96        18.62 o
  -4  22   2       3997.16       3758.58        44.31 o
  -3  22   2        779.78        816.50        12.97 o
  -2  22   2       1537.53       1469.91        18.83 o
  -1  22   2        956.37       1025.09        17.00 o
   0  22   2       1931.86       2020.31        21.35 o
   1  22   2          3.04         12.32         3.25 o
   2  22   2      17424.92      17574.10       158.98 o
   3  22   2        197.86        226.72        10.42 o
   4  22   2        712.38        690.01        19.04 o
   5  22   2        399.69        412.63        13.89 o
   6  22   2       4972.06       4924.34        68.09 o
   7  22   2        527.05        515.20        17.77 o
   8  22   2       3136.03       3279.17        54.38 o
   9  22   2        587.94        543.77        28.02 o
  10  22   2         40.34         49.26         6.66 o
  11  22   2         25.37         15.58         7.66 o
 -12  23   2        204.29        236.36        14.91 o
 -11  23   2        482.95        544.75        33.11 o
 -10  23   2       2095.47       2051.20        51.65 o
  -9  23   2          0.85         -3.41         6.40 o
  -8  23   2        545.52        437.15        27.00 o
  -7  23   2        603.88        554.71        21.04 o
  -6  23   2      18953.04      18252.27       202.68 o
  -5  23   2         22.71         25.57         5.33 o
  -4  23   2       3201.12       2864.55        34.28 o
  -3  23   2        284.72        269.46         8.12 o
  -2  23   2       2580.90       2635.76        23.26 o
  -1  23   2        112.91         95.00         4.94 o
   0  23   2       7584.30       6870.96        62.84 o
   1  23   2          2.38          1.97         3.56 o
   2  23   2       7526.10       7076.09        83.38 o
   3  23   2        208.51        196.03         8.41 o
   4  23   2        129.80        134.89        10.62 o
   5  23   2       1087.06        983.18        22.12 o
   6  23   2       3530.91       3413.60        46.42 o
   7  23   2        482.11        488.28        19.69 o
   8  23   2       1691.54       1756.53        33.54 o
   9  23   2        483.59        549.98        21.39 o
  10  23   2        522.31        535.78        21.07 o
  11  23   2         52.11         38.87         8.33 o
 -11  24   2          0.10         -0.65         8.34 o
 -10  24   2       1131.42       1129.02        47.60 o
  -9  24   2        211.85        247.20        14.37 o
  -8  24   2       3096.58       2939.96        68.56 o
  -7  24   2        105.33        101.09        10.36 o
  -6  24   2       9276.98       9495.97       123.74 o
  -5  24   2       1761.57       1719.44        28.27 o
  -4  24   2      25801.84      26226.91       255.45 o
  -3  24   2         74.24         81.76         5.20 o
  -2  24   2       6278.77       6123.80        55.74 o
  -1  24   2         10.06          4.56         2.89 o
   0  24   2      13724.10      13284.74       137.10 o
   1  24   2        105.52        101.77         6.00 o
   2  24   2       2712.15       2987.21        53.21 o
   3  24   2         29.30         45.30         5.29 o
   4  24   2         85.56         90.38         9.00 o
   5  24   2         10.17         12.79         4.83 o
   6  24   2       2836.88       2690.66        36.88 o
   7  24   2         37.86         33.86         7.83 o
   8  24   2        335.94        436.88        16.22 o
   9  24   2        155.81        157.87        11.25 o
  10  24   2       1425.90       1377.84        37.02 o
  11  24   2        100.07         90.70        11.00 o
 -11  25   2         15.06          5.89         7.21 o
 -10  25   2       1677.55       1624.17        65.98 o
  -9  25   2        703.37        689.40        23.82 o
  -8  25   2       2297.97       2469.46        51.42 o
  -7  25   2         78.19         76.62         8.25 o
  -6  25   2        548.87        660.83        19.95 o
  -5  25   2          6.32         12.24         4.62 o
  -4  25   2       3220.03       3274.05        39.01 o
  -3  25   2        154.24        167.18         7.72 o
  -2  25   2        344.74        366.32        10.03 o
  -1  25   2        507.74        553.57         9.62 o
   0  25   2       3244.29       3060.80        38.49 o
   1  25   2        861.68        872.61        22.38 o
   2  25   2          7.70         29.12         4.90 o
   3  25   2        328.81        309.50        13.02 o
   4  25   2       5297.39       5080.30        64.91 o
   5  25   2         93.41         71.53         7.20 o
   6  25   2       6186.50       6030.42       128.46 o
   7  25   2        481.60        523.06        31.51 o
   8  25   2         90.42        109.56         8.84 o
   9  25   2         85.28         52.37        12.79 o
  10  25   2       2382.00       2501.15        60.82 o
  11  25   2         82.53         64.21         8.76 o
 -11  26   2          2.25         -8.54         8.54 o
 -10  26   2          2.33          1.84         8.32 o
  -9  26   2         79.12         82.28         9.21 o
  -8  26   2       2028.09       1983.09        45.26 o
  -7  26   2          6.64         11.10         5.85 o
  -6  26   2         36.92         49.87         8.69 o
  -5  26   2       1039.77       1055.88        22.26 o
  -4  26   2       8666.17       8033.83        72.41 o
  -3  26   2       2584.68       2636.64        33.30 o
  -2  26   2      25263.56      25380.42       196.37 o
  -1  26   2         48.47         52.07         3.88 o
   0  26   2       1082.32       1315.34        17.44 o
   1  26   2        317.58        368.48        10.03 o
   2  26   2       6813.47       6131.82        72.53 o
   3  26   2         62.48         72.34         6.34 o
   4  26   2      18369.71      18013.81       169.07 o
   5  26   2        648.57        669.78        19.16 o
   6  26   2       1501.02       1479.56        29.99 o
   7  26   2          4.46          0.84         9.64 o
   8  26   2         63.35         36.40        10.75 o
   9  26   2         62.91         62.40         7.38 o
  10  26   2       1866.45       2010.05        72.26 o
 -11  27   2         90.97         63.04        10.92 o
 -10  27   2        416.74        445.01        38.67 o
  -9  27   2       1000.26        970.59        30.52 o
  -8  27   2          6.24         39.10         9.12 o
  -7  27   2         42.43         50.12         7.62 o
  -6  27   2      29086.69      28106.97       370.57 o
  -5  27   2        216.36        213.23        10.69 o
  -4  27   2        603.62        525.12        14.54 o
  -3  27   2        182.78        196.52         8.82 o
  -2  27   2        537.72        530.03        14.80 o
  -1  27   2          1.92          3.55         2.90 o
   0  27   2       1624.12       1895.67        30.14 o
   1  27   2       1052.23       1027.47        16.66 o
   2  27   2         95.80         74.50         5.53 o
   3  27   2        466.77        478.37        16.86 o
   4  27   2       4320.58       4364.15        53.63 o
   5  27   2        542.60        585.75        18.15 o
   6  27   2       4176.19       4105.65        54.72 o
   7  27   2        148.83        123.06        12.89 o
   8  27   2        383.56        439.09        18.54 o
   9  27   2          4.51         11.48         4.94 o
  10  27   2       2162.42       2282.54        63.72 o
 -11  28   2         40.49         56.18         9.98 o
 -10  28   2         19.66         12.09        21.01 o
  -9  28   2          1.04         -2.18         7.27 o
  -8  28   2       3546.81       3346.31        49.65 o
  -7  28   2        385.15        431.88        16.36 o
  -6  28   2       3844.26       3494.42        55.35 o
  -5  28   2        264.60        255.74        12.41 o
  -4  28   2       2114.38       1962.58        32.52 o
  -3  28   2         32.15         49.89         7.52 o
  -2  28   2       3737.33       3729.28        41.37 o
  -1  28   2        553.29        568.93        11.35 o
   0  28   2       3015.48       2985.95        41.18 o
   1  28   2       1308.98       1440.65        20.90 o
   2  28   2       7690.02       7239.19        63.20 o
   3  28   2        183.99        190.87        11.60 o
   4  28   2       3143.71       2946.02        42.55 o
   5  28   2        726.17        772.07        26.43 o
   6  28   2       4396.50       4179.33        55.71 o
   7  28   2         50.01         46.36         8.52 o
   8  28   2       8448.75       8648.82       112.01 o
   9  28   2         43.37         43.80         5.99 o
  10  28   2       1592.23       1576.53        49.84 o
 -11  29   2        105.69        101.17        10.49 o
 -10  29   2       1146.44       1295.33        34.51 o
  -9  29   2         11.06         10.62        14.98 o
  -8  29   2        585.44        613.79        17.73 o
  -7  29   2         18.06         13.76         5.84 o
  -6  29   2       2231.48       2296.54        44.88 o
  -5  29   2        715.20        706.91        20.81 o
  -4  29   2       1242.96       1305.10        26.40 o
  -3  29   2        391.97        388.27        12.65 o
  -2  29   2       1518.00       1562.08        24.99 o
  -1  29   2         26.53         44.30         4.33 o
   0  29   2       2244.89       2136.28        44.54 o
   1  29   2         39.07         41.13         4.11 o
   2  29   2        793.79        853.09        16.70 o
   3  29   2       5763.41       5683.69        81.54 o
   4  29   2       3173.54       3070.08        43.93 o
   5  29   2         60.26         66.17         7.71 o
   6  29   2        228.55        221.04        12.19 o
   7  29   2        164.24        155.95        12.25 o
   8  29   2         79.73         84.65         9.49 o
   9  29   2          8.23         20.83         5.43 o
  10  29   2        977.63        886.77        33.38 o
 -11  30   2         44.06         55.55         7.22 o
 -10  30   2        490.61        410.05        17.83 o
  -9  30   2        154.85        156.51        14.32 o
  -8  30   2       1757.56       1761.89        32.62 o
  -7  30   2        361.37        362.88        14.86 o
  -6  30   2         10.72         -0.76         6.20 o
  -5  30   2         42.33         43.48         7.18 o
  -4  30   2      17414.77      17398.83       149.44 o
  -3  30   2         11.10          2.14         4.94 o
  -2  30   2      20398.66      21072.55       156.30 o
  -1  30   2         25.19         29.69         4.34 o
   0  30   2       1068.40       1190.41        22.49 o
   1  30   2         13.32         15.86         3.85 o
   2  30   2       2615.43       2617.04        30.50 o
   3  30   2       1871.94       1876.83        33.97 o
   4  30   2       3853.84       4031.13        52.41 o
   5  30   2         52.28         56.03         7.42 o
   6  30   2       4460.72       4621.51        50.35 o
   7  30   2        397.82        451.35        19.87 o
   8  30   2       2042.15       2139.19        57.34 o
   9  30   2        188.02        182.87         9.39 o
  10  30   2        655.28        559.04        23.59 o
 -10  31   2         89.95         73.84        12.05 o
  -9  31   2        460.83        438.32        17.59 o
  -8  31   2        690.43        638.90        18.35 o
  -7  31   2        246.95        276.05        13.00 o
  -6  31   2         69.24         77.94         7.23 o
  -5  31   2        292.34        277.36        15.37 o
  -4  31   2      22073.21      21984.87       555.65 o
  -3  31   2        183.44        163.76         8.82 o
  -2  31   2        923.82       1030.02        22.97 o
  -1  31   2         12.85          6.87         3.76 o
   0  31   2       1639.54       1557.01        26.73 o
   1  31   2        310.68        291.33         9.71 o
   2  31   2      15554.87      15215.26       109.10 o
   3  31   2         93.44        101.24         7.53 o
   4  31   2       4847.94       5164.98        80.80 o
   5  31   2         21.73         22.14         6.28 o
   6  31   2       3281.03       3411.61        44.71 o
   7  31   2        206.82        218.46        13.37 o
   8  31   2       1133.16       1227.08        28.29 o
   9  31   2          6.86         17.65         4.18 o
 -10  32   2        105.77         84.08        11.79 o
  -9  32   2         74.34         44.12         6.59 o
  -8  32   2        444.84        462.72        16.06 o
  -7  32   2       1017.08       1021.68        26.24 o
  -6  32   2        483.16        442.53        15.26 o
  -5  32   2        422.85        438.72        16.64 o
  -4  32   2        334.47        372.55        12.60 o
  -3  32   2         31.44         51.58         5.78 o
  -2  32   2       2154.28       2221.07        35.83 o
  -1  32   2          1.18          7.55         5.49 o
   0  32   2        925.84        951.66        20.68 o
   1  32   2         50.70         53.64         6.11 o
   2  32   2       2169.08       2116.86        27.57 o
   3  32   2         41.28         33.69         7.35 o
   4  32   2       3762.62       3999.53        52.75 o
   5  32   2        478.84        511.93        15.91 o
   6  32   2        462.26        382.11        13.80 o
   7  32   2         12.13          8.84         6.00 o
   8  32   2        276.78        395.09        15.26 o
   9  32   2        760.80        699.45        17.00 o
 -10  33   2         19.90         11.63         6.24 o
  -9  33   2        105.56        113.75         8.88 o
  -8  33   2         23.25         43.65         7.13 o
  -7  33   2         74.42         77.59         8.20 o
  -6  33   2        794.99        768.63        20.12 o
  -5  33   2        608.17        585.73        16.88 o
  -4  33   2       2348.29       2446.98        32.86 o
  -3  33   2       1058.74       1053.84        23.82 o
  -2  33   2        560.69        570.42        17.71 o
  -1  33   2        625.77        645.58        23.83 o
   0  33   2        205.80        169.53         9.30 o
   1  33   2         22.04         12.58         6.25 o
   2  33   2          6.13         18.84         3.92 o
   3  33   2       1397.74       1438.01        33.72 o
   4  33   2      13972.82      14230.30       143.43 o
   5  33   2        201.15        208.29        11.39 o
   6  33   2        366.62        349.94        13.13 o
   7  33   2         77.85         86.68         8.95 o
   8  33   2         58.87         60.39         6.71 o
   9  33   2        805.09        787.35        31.11 o
 -10  34   2        215.27        239.59        15.24 o
  -9  34   2        129.59        151.95        11.31 o
  -8  34   2       3171.92       3147.48        44.03 o
  -7  34   2        345.86        365.27        14.80 o
  -6  34   2       1032.67       1010.52        22.84 o
  -5  34   2          1.14          2.10         4.81 o
  -4  34   2         18.09         21.13         5.18 o
  -3  34   2         62.64         71.98         7.01 o
  -2  34   2         19.12         35.66         6.34 o
  -1  34   2         10.46         17.79         7.07 o
   0  34   2       2968.86       3013.87        41.37 o
   1  34   2        280.48        328.97        11.79 o
   2  34   2        139.49        117.70         7.48 o
   3  34   2        377.52        399.05        11.74 o
   4  34   2          6.41          7.97         5.41 o
   5  34   2        243.92        254.51        12.24 o
   6  34   2        326.33        362.50        12.92 o
   7  34   2          6.77         11.99         5.50 o
   8  34   2          4.42          5.58         4.62 o
  -9  35   2         14.90         17.41         8.69 o
  -8  35   2         68.02         42.18         5.38 o
  -7  35   2        117.46        115.36         8.78 o
  -6  35   2        657.99        619.77        17.23 o
  -5  35   2          2.51          0.54         4.82 o
  -4  35   2        490.02        461.95        13.74 o
  -3  35   2        357.82        363.76        12.49 o
  -2  35   2         83.53         81.60         8.85 o
  -1  35   2         61.89         79.86        10.59 o
   0  35   2       1961.19       1830.55        28.78 o
   1  35   2        151.43        157.60         8.60 o
   2  35   2      13321.65      13929.72       125.75 o
   3  35   2        185.40        192.11         8.49 o
   4  35   2         70.83         59.09         8.50 o
   5  35   2       1481.06       1496.24        29.28 o
   6  35   2         94.03         98.24         8.73 o
   7  35   2          9.20          9.82         5.86 o
   8  35   2        510.07        563.85        17.15 o
  -9  36   2        364.33        367.41        22.32 o
  -8  36   2       1470.23       1303.70        29.73 o
  -7  36   2         98.61         77.63         9.28 o
  -6  36   2         49.76         58.93         6.26 o
  -5  36   2        227.06        245.53        10.94 o
  -4  36   2        773.10        754.11        17.46 o
  -3  36   2       1570.17       1607.66        28.68 o
  -2  36   2        732.95        685.98        22.77 o
  -1  36   2        333.32        358.95        22.98 o
   0  36   2       1018.43       1028.89        23.27 o
   1  36   2         49.37         49.32         5.72 o
   2  36   2        238.99        249.54        12.85 o
   3  36   2        601.61        641.01        16.00 o
   4  36   2       1125.92       1200.48        25.72 o
   5  36   2        350.31        343.65        24.33 o
   6  36   2          1.74         -2.94         4.28 o
   7  36   2        126.19        138.00         9.84 o
   8  36   2        793.18        935.35        27.03 o
  -8  37   2       2359.32       2266.36        39.37 o
  -7  37   2        119.76        118.74         8.70 o
  -6  37   2       1788.31       1639.82        44.45 o
  -5  37   2          3.68          3.78         4.77 o
  -4  37   2       1981.05       2107.30        27.23 o
  -3  37   2          4.12         12.68         5.90 o
  -2  37   2        105.84        131.45         9.85 o
  -1  37   2        593.64        642.96        17.77 o
   0  37   2        368.11        387.52        13.38 o
   1  37   2        297.60        288.24        11.30 o
   2  37   2       5780.67       5558.24        63.55 o
   3  37   2         46.29         49.43         6.37 o
   4  37   2       3067.29       3235.29        52.91 o
   5  37   2         10.49         10.24         5.12 o
   6  37   2       3129.49       2946.83        47.57 o
   7  37   2         42.26         24.55         6.54 o
   8  37   2        257.26        282.93        20.33 o
  -8  38   2        525.69        511.85        21.21 o
  -7  38   2          0.10          0.65         6.80 o
  -6  38   2          4.98         10.38         5.23 o
  -5  38   2         39.47         37.16         8.86 o
  -4  38   2       1584.21       1546.56        23.50 o
  -3  38   2        227.77        218.67        10.50 o
  -2  38   2        371.55        392.76        13.96 o
  -1  38   2         40.99         55.75         7.05 o
   0  38   2          2.84         10.98         5.73 o
   1  38   2         76.54         87.40         7.74 o
   2  38   2       1789.28       1917.32        38.21 o
   3  38   2          3.17          5.87         6.76 o
   4  38   2       3332.07       3259.19        58.09 o
   5  38   2       1237.58       1176.38        28.11 o
   6  38   2       1644.95       1544.08        25.22 o
   7  38   2        158.78        146.95        13.38 o
   8  38   2       5593.57       5388.17       111.70 o
  -8  39   2       1493.73       1606.85        54.53 o
  -7  39   2        670.45        636.21        21.06 o
  -6  39   2       3172.86       3398.01        58.28 o
  -5  39   2         12.67          9.99         5.08 o
  -4  39   2       2556.45       2478.24        33.11 o
  -3  39   2        759.51        774.81        18.71 o
  -2  39   2       1561.04       1527.59        27.54 o
  -1  39   2        460.69        465.58        15.13 o
   0  39   2       3186.85       3242.69        40.38 o
   1  39   2        255.13        282.65        11.52 o
   2  39   2       3677.90       3541.36        48.43 o
   3  39   2        718.99        699.68        26.88 o
   4  39   2        425.68        401.56        18.14 o
   5  39   2        391.88        364.70        13.37 o
   6  39   2         94.40         67.37         7.07 o
   7  39   2         22.72         26.00         7.61 o
   8  39   2         26.81         17.60         6.48 o
  -8  40   2        978.56        986.01        38.61 o
  -7  40   2         11.66          9.09        10.40 o
  -6  40   2        345.39        357.14        14.95 o
  -5  40   2        112.74        113.11         9.65 o
  -4  40   2       4060.01       4222.48        52.25 o
  -3  40   2       1594.16       1680.71        26.75 o
  -2  40   2       2191.54       2213.01        33.54 o
  -1  40   2       1030.59        998.43        21.80 o
   0  40   2        629.29        717.41        17.08 o
   1  40   2        274.85        268.58        13.90 o
   2  40   2       1153.22       1212.94        28.80 o
   3  40   2        507.81        550.79        29.90 o
   4  40   2          3.34         29.71         6.81 o
   5  40   2         64.77         91.46         7.24 o
   6  40   2        957.24        896.40        18.86 o
   7  40   2         35.66         22.61         8.70 o
  -7  41   2          2.32         -3.17         6.59 o
  -6  41   2        466.25        462.16        15.67 o
  -5  41   2        950.26        938.01        36.13 o
  -4  41   2         10.88          6.88         6.27 o
  -3  41   2         73.44         80.88         6.22 o
  -2  41   2         95.49        101.99         7.63 o
  -1  41   2          3.63          5.93         4.45 o
   0  41   2      10994.94      11115.28        96.40 o
   1  41   2        165.38        160.88        10.67 o
   2  41   2         74.65         72.94         8.48 o
   3  41   2          4.61         -2.92        10.55 o
   4  41   2      16086.96      16063.17       273.47 o
   5  41   2        205.56        204.04         9.08 o
   6  41   2       1112.79       1163.10        32.74 o
   7  41   2         87.37         81.75        12.33 o
  -7  42   2        394.49        414.25        16.37 o
  -6  42   2       2464.69       2566.11        55.93 o
  -5  42   2        158.86        155.14        15.46 o
  -4  42   2       2109.63       2292.47        56.45 o
  -3  42   2         15.95         17.56         3.87 o
  -2  42   2       2434.59       2303.91        37.45 o
  -1  42   2        155.03        177.92         8.55 o
   0  42   2        125.76        173.28         9.26 o
   1  42   2        100.10         97.63         8.10 o
   2  42   2       4100.82       4356.66        53.23 o
   3  42   2        183.62        178.68        14.46 o
   4  42   2         34.81         45.53         8.33 o
   5  42   2          4.78         16.76         5.99 o
   6  42   2        178.99        131.30        10.70 o
   7  42   2         24.60         31.80         8.28 o
  -7  43   2        106.38        149.84        15.60 o
  -6  43   2       1885.14       1903.40        61.90 o
  -5  43   2        182.67        203.30        16.07 o
  -4  43   2         12.04         19.00        10.21 o
  -3  43   2        685.88        673.89        15.78 o
  -2  43   2       3345.93       3279.17        36.99 o
  -1  43   2         33.38         35.07         4.83 o
   0  43   2       4010.16       3925.22        65.70 o
   1  43   2        191.11        195.37        10.69 o
   2  43   2         13.63         39.08         6.43 o
   3  43   2        166.15        181.82        11.85 o
   4  43   2       3589.61       3525.18        51.36 o
   5  43   2        103.25        120.70         9.53 o
   6  43   2         10.29         19.11         5.17 o
   7  43   2        200.35        178.05        13.59 o
  -7  44   2         13.18         20.54         6.44 o
  -6  44   2        193.45        133.09        10.69 o
  -5  44   2        157.70        185.40        14.95 o
  -4  44   2       1876.36       1883.79        49.76 o
  -3  44   2        601.25        551.77        14.42 o
  -2  44   2        527.97        563.27        13.40 o
  -1  44   2        812.57        822.21        17.85 o
   0  44   2        608.46        607.17        17.20 o
   1  44   2         13.44         20.12         5.21 o
   2  44   2       3640.07       3709.43        47.25 o
   3  44   2        213.05        213.22        12.30 o
   4  44   2        178.51        188.26        10.69 o
   5  44   2        233.49        235.72        15.06 o
   6  44   2       1679.19       1620.47        52.53 o
  -6  45   2        464.50        498.07        18.28 o
  -5  45   2        295.82        294.75        16.73 o
  -4  45   2        163.74        183.88        15.14 o
  -3  45   2        355.85        344.32        14.83 o
  -2  45   2       2347.12       2427.99        35.22 o
  -1  45   2        161.47        163.05         7.81 o
   0  45   2        919.36        971.31        17.47 o
   1  45   2        231.23        245.44         9.85 o
   2  45   2         81.47        128.47        10.49 o
   3  45   2          2.89          2.83         5.39 o
   4  45   2        662.71        657.16        20.68 o
   5  45   2         26.29         26.74        16.09 o
   6  45   2         51.17         61.16         9.85 o
  -6  46   2        266.04        253.00        11.44 o
  -5  46   2         51.67         61.52        16.91 o
  -4  46   2        778.90        707.36        26.21 o
  -3  46   2         11.73          7.92         6.96 o
  -2  46   2        966.87        962.67        21.50 o
  -1  46   2        287.98        290.13        12.52 o
   0  46   2        123.64        109.08         6.52 o
   1  46   2         59.04         69.03         5.58 o
   2  46   2         85.23         73.86         7.42 o
   3  46   2        168.32        158.55         9.45 o
   4  46   2        485.36        419.84        15.23 o
   5  46   2        315.91        273.38        20.05 o
   6  46   2         70.88         58.57         8.30 o
  -6  47   2        876.76        884.41        29.70 o
  -5  47   2       1069.70       1056.46        27.24 o
  -4  47   2        230.61        226.99        11.01 o
  -3  47   2        948.70        921.90        28.92 o
  -2  47   2         24.87         56.68         5.97 o
  -1  47   2        856.73        882.75        18.32 o
   0  47   2         60.94         63.23         5.67 o
   1  47   2         33.60         43.74         4.49 o
   2  47   2         19.03         15.01         4.50 o
   3  47   2        313.87        314.94        11.99 o
   4  47   2        881.41        807.00        34.01 o
   5  47   2        179.67        180.12         9.57 o
  -5  48   2        697.23        643.91        18.48 o
  -4  48   2        634.26        627.98        20.80 o
  -3  48   2        179.39        143.99         8.70 o
  -2  48   2       4229.30       4390.52        93.51 o
  -1  48   2        684.43        694.24        14.95 o
   0  48   2       3140.92       3197.29        37.50 o
   1  48   2         87.62         91.63         6.91 o
   2  48   2         42.83         37.94         5.10 o
   3  48   2          9.16         17.25         6.19 o
   4  48   2       4710.20       4320.24        67.15 o
   5  48   2         14.50         19.87         5.96 o
  -4  49   2        146.26        116.47         8.14 o
  -3  49   2         23.08         43.17        10.38 o
  -2  49   2        431.42        500.31        29.42 o
  -1  49   2         45.31         47.53         7.38 o
   0  49   2         23.30         23.00         4.12 o
   1  49   2         19.03          9.50         4.16 o
   2  49   2        760.20        716.48        18.70 o
   3  49   2        159.81        164.87        10.55 o
   4  49   2       1421.06       1133.51        25.00 o
  -4  50   2         26.02         34.89         6.74 o
  -3  50   2        303.25        268.85        18.17 o
  -2  50   2        254.47        192.20        16.22 o
  -1  50   2          0.02         -2.53         6.71 o
   0  50   2         40.99         51.94         5.53 o
   1  50   2         69.46         78.01        12.47 o
   2  50   2        368.74        367.62        20.68 o
   3  50   2         78.94         77.33         6.58 o
  -3  51   2        271.06        277.99        16.38 o
  -2  51   2         51.04         47.21         8.38 o
  -1  51   2        241.46        207.30         9.94 o
   0  51   2       3215.86       3223.34       147.36 o
   1  51   2        420.33        369.00        20.73 o
   2  51   2       1682.59       1852.28        50.14 o
   0  52   2         11.94         22.22         4.98 o
   1  52   2         18.83         21.93         5.42 o
 -13   1   3       2586.39       2514.70        35.58 o
 -12   1   3        130.04        120.73         7.17 o
 -11   1   3       1440.90       1476.49        33.11 o
 -10   1   3        336.00        323.31        22.56 o
  -9   1   3       1252.52       1298.89        45.44 o
  -8   1   3        225.64        239.55        12.28 o
  -7   1   3       6042.80       6610.62       226.41 o
  -6   1   3         41.05         44.11         3.44 o
  -5   1   3       1823.89       1449.61        18.04 o
  -4   1   3        199.41        208.36         6.02 o
  -3   1   3         48.69         55.01        11.18 o
  -2   1   3        922.21        916.25        13.41 o
  -1   1   3      76004.33      68726.38       472.12 o
   0   1   3         10.79         17.89         3.98 o
   1   1   3      70243.65      63902.75       453.36 o
   2   1   3         50.81         45.55         3.44 o
   3   1   3        129.16        271.09         7.79 o
   4   1   3          8.19          3.24         2.69 o
   5   1   3       3026.09       2920.09        30.25 o
   6   1   3        104.63        120.38         5.53 o
   7   1   3         51.60         85.69         5.06 o
   8   1   3        148.65        156.42        10.69 o
   9   1   3      26619.26      27366.36       461.85 o
  10   1   3        132.95        153.49        11.16 o
  11   1   3       8199.79       8051.08       105.29 o
  12   1   3         47.15         41.44         5.33 o
 -13   2   3       3469.92       3155.97        48.75 o
 -12   2   3        546.70        575.64        14.03 o
 -11   2   3       2203.88       2240.63        41.87 o
 -10   2   3         36.35         34.59         9.05 o
  -9   2   3       2551.32       2489.53        57.54 o
  -8   2   3        533.93        530.70        17.70 o
  -7   2   3        419.78        706.13        20.14 o
  -6   2   3        129.87        138.42         5.86 o
  -5   2   3       4793.73       4841.91        38.01 o
  -4   2   3       1191.25       1242.02        14.76 o
  -3   2   3      41031.00      39646.19       290.94 o
  -2   2   3        310.17        277.39         7.09 o
  -1   2   3      18654.38      17429.62       125.51 o
   0   2   3        105.48         99.76         5.31 o
   1   2   3       1590.19       1421.89        17.21 o
   2   2   3       2305.45       2200.88        22.10 o
   3   2   3       3690.29       3445.07        28.38 o
   4   2   3        556.25        592.11        10.16 o
   5   2   3      10424.55       9614.38        63.29 o
   6   2   3         17.58         29.29         3.50 o
   7   2   3      12609.74      11979.90       224.63 o
   8   2   3         25.49         28.55         5.34 o
   9   2   3       6206.49       6279.69        94.29 o
  10   2   3        204.75        275.27        13.98 o
  11   2   3        263.12        352.08        18.22 o
  12   2   3        327.85        313.79        11.54 o
 -13   3   3        368.51        352.26        13.99 o
 -12   3   3        386.31        410.01        11.87 o
 -11   3   3         55.47        126.21        26.07 o
 -10   3   3        195.44        193.89        15.01 o
  -9   3   3      11826.00      11891.77       127.75 o
  -8   3   3        365.74        382.07        15.30 o
  -7   3   3       1799.71       1754.16        63.28 o
  -6   3   3        774.43        834.65        14.28 o
  -5   3   3      40264.93      40180.83       267.95 o
  -4   3   3         13.66         15.02         2.83 o
  -3   3   3       9012.62       8957.50        53.72 o
  -2   3   3       1638.31       1613.01        18.15 o
  -1   3   3      36251.32      33794.68       168.12 o
   0   3   3         10.34         15.63         3.42 o
   1   3   3       4018.07       3928.04        33.77 o
   2   3   3        681.01        585.07         9.74 o
   3   3   3         73.95         71.55         4.62 o
   4   3   3        390.85        339.08         9.37 o
   5   3   3        543.51        443.20         9.07 o
   6   3   3        706.37        738.01        14.72 o
   7   3   3          2.37         43.72         5.77 o
   8   3   3         36.58         38.96         6.35 o
   9   3   3          5.80         14.43         8.54 o
  10   3   3        344.82        417.40        16.88 o
  11   3   3       4645.54       4517.07        61.92 o
  12   3   3         63.96         55.01         5.62 o
 -13   4   3          7.68         19.07         5.16 o
 -12   4   3        249.05        251.74         9.24 o
 -11   4   3       3380.05       3632.57        74.23 o
 -10   4   3        178.36        173.77        14.38 o
  -9   4   3         20.88         45.21         8.53 o
  -8   4   3         14.78         18.88         6.83 o
  -7   4   3        177.03        163.97        12.45 o
  -6   4   3        372.73        360.26         9.60 o
  -5   4   3       4046.30       4915.58        42.14 o
  -4   4   3       5885.72       6067.51        41.71 o
  -3   4   3     102832.81      95744.32       765.64 o
  -2   4   3       1846.80       1760.59        19.94 o
  -1   4   3         28.12         30.06         3.08 o
   0   4   3          0.33          1.32         2.61 o
   1   4   3      74463.46      67621.92       418.86 o
   2   4   3       8739.18       8339.88        61.29 o
   3   4   3       2384.02       1971.87        21.06 o
   4   4   3        285.42        289.58         7.77 o
   5   4   3       2955.16       3587.70        34.13 o
   6   4   3        248.93        208.20         7.97 o
   7   4   3       9037.20       8963.68       115.85 o
   8   4   3        317.58        283.00        11.53 o
   9   4   3         54.87         77.70         9.96 o
  10   4   3         35.39         26.65         7.31 o
  11   4   3       1106.97       1087.97        30.33 o
  12   4   3         18.28         28.32         4.86 o
 -13   5   3        329.98        302.91        10.46 o
 -12   5   3         13.73         11.78         3.92 o
 -11   5   3      11699.97      12018.36       175.43 o
 -10   5   3          0.45          2.91         8.15 o
  -9   5   3        206.59        254.03        12.84 o
  -8   5   3       1080.82       1025.15        31.17 o
  -7   5   3       6850.40       6772.41       100.09 o
  -6   5   3         11.39          6.64         3.89 o
  -5   5   3       1754.57       2292.38        25.31 o
  -4   5   3         32.56         51.06         3.71 o
  -3   5   3       1081.75        997.80        14.73 o
  -2   5   3       2713.34       2627.53        36.26 o
  -1   5   3       7890.17       7134.34        43.12 o
   0   5   3       2425.44       2264.46        21.66 o
   1   5   3       5904.19       5247.41        42.28 o
   2   5   3         14.96         25.66         4.65 o
   3   5   3      54698.06      51990.17       250.22 o
   4   5   3       1868.01       1835.47        22.79 o
   5   5   3       1189.97       1476.22        21.19 o
   6   5   3       1081.93       1014.55        25.26 o
   7   5   3      10110.38       9307.09       146.77 o
   8   5   3        326.54        316.17        12.17 o
   9   5   3       2878.71       3041.94        40.63 o
  10   5   3        281.61        278.19        18.66 o
  11   5   3        335.67        371.55        14.70 o
  12   5   3        336.49        307.52        11.14 o
 -13   6   3       1415.28       1316.05        24.06 o
 -12   6   3        104.30         81.87         6.14 o
 -11   6   3       6907.54       7328.59        76.81 o
 -10   6   3        170.73        170.31        14.54 o
  -9   6   3       5975.69       5667.02        61.88 o
  -8   6   3        707.59        698.79        25.59 o
  -7   6   3      20558.58      19477.30       498.73 o
  -6   6   3          2.04          2.60         2.79 o
  -5   6   3      26481.36      26695.82       211.20 o
  -4   6   3        212.64        214.20         5.96 o
  -3   6   3     102999.60      96690.25       543.43 o
  -2   6   3         70.81         94.55         4.99 o
  -1   6   3      82927.84      77675.95       436.33 o
   0   6   3        339.50        331.82         7.19 o
   1   6   3      12742.96      11765.42        78.89 o
   2   6   3       4652.66       4527.73        40.49 o
   3   6   3        169.18        229.71         5.05 o
   4   6   3        336.94        367.85         9.44 o
   5   6   3       2776.51       2375.40        27.40 o
   6   6   3        139.28        140.57         6.50 o
   7   6   3      11127.37      11356.62       155.21 o
   8   6   3        316.91        306.58        12.17 o
   9   6   3       5807.98       5969.83        73.36 o
  10   6   3         80.78         89.19         9.40 o
  11   6   3       1359.12       1422.02        51.39 o
  12   6   3        485.25        498.87        13.89 o
 -13   7   3        764.69        694.76        15.41 o
 -12   7   3          0.51         -0.37         4.07 o
 -11   7   3        258.52        255.36        12.26 o
 -10   7   3         19.46         19.50         8.87 o
  -9   7   3       1016.09       1043.92        22.55 o
  -8   7   3          7.34         10.30         6.53 o
  -7   7   3        160.08        179.73        10.49 o
  -6   7   3        534.10        532.79        12.26 o
  -5   7   3        101.52        108.79         5.37 o
  -4   7   3       2695.24       2738.94        27.74 o
  -3   7   3      31023.66      28653.48       144.32 o
  -2   7   3       1699.63       1574.17        18.62 o
  -1   7   3      99925.65      92844.07       442.02 o
   0   7   3       1901.86       1851.73        16.78 o
   1   7   3     142758.55     128476.10       733.00 o
   2   7   3       2540.39       2546.56        23.81 o
   3   7   3        378.15        399.86         7.26 o
   4   7   3        852.43        942.61        15.04 o
   5   7   3      11930.56      10938.94        74.32 o
   6   7   3        136.40        118.93         6.39 o
   7   7   3        120.49        114.17         7.44 o
   8   7   3          0.27         -6.24         6.24 o
   9   7   3         45.17         79.40         7.87 o
  10   7   3         41.27         40.20         6.58 o
  11   7   3       3494.63       3507.45        60.38 o
  12   7   3         16.89         19.11         4.35 o
 -13   8   3       1700.69       1528.06        24.50 o
 -12   8   3        214.95        217.53         8.08 o
 -11   8   3         22.49         50.54         6.67 o
 -10   8   3        105.58         99.21        11.64 o
  -9   8   3      10378.53      10946.46        97.86 o
  -8   8   3        561.77        529.65        18.59 o
  -7   8   3        903.20        771.50        22.68 o
  -6   8   3         61.47         56.95         5.10 o
  -5   8   3       8174.31       8785.15        58.12 o
  -4   8   3        315.01        322.44         7.36 o
  -3   8   3          8.37         24.99         4.38 o
  -2   8   3       5482.53       5261.75        49.56 o
  -1   8   3     354028.62     304095.34      4230.52 o
   0   8   3       3002.31       2962.34        24.23 o
   1   8   3      12606.15      12619.53        74.83 o
   2   8   3       1872.87       1895.62        18.56 o
   3   8   3      21073.01      19335.90       110.12 o
   4   8   3        334.30        358.66         8.20 o
   5   8   3      22962.89      20951.97       122.76 o
   6   8   3         78.46         64.82         5.28 o
   7   8   3       5078.56       5406.14        81.57 o
   8   8   3         77.31        109.95         8.55 o
   9   8   3        196.54        164.18        10.38 o
  10   8   3          2.01          8.28         6.75 o
  11   8   3       1321.36       1443.18        42.07 o
  12   8   3        144.25        135.05         7.28 o
 -13   9   3        772.08        860.64        16.27 o
 -12   9   3         26.82         37.49         4.86 o
 -11   9   3        273.52        291.04        12.15 o
 -10   9   3        227.09        226.53        15.49 o
  -9   9   3      11734.15      11553.05       101.43 o
  -8   9   3         37.59         37.51         6.74 o
  -7   9   3      19536.45      18777.22       290.65 o
  -6   9   3        378.24        384.76         9.97 o
  -5   9   3      59219.22      58728.65       483.36 o
  -4   9   3        593.13        644.31        10.38 o
  -3   9   3      46930.07      45156.11       288.91 o
  -2   9   3        867.32        820.72        12.31 o
  -1   9   3        293.28        308.00         7.85 o
   0   9   3        119.07        153.77         5.17 o
   1   9   3      67818.76      62511.63       302.51 o
   2   9   3       6684.79       6325.84        45.23 o
   3   9   3       5547.01       5513.14        36.74 o
   4   9   3         41.33         40.36         2.72 o
   5   9   3         14.30         16.26         3.80 o
   6   9   3         27.82         15.31         3.26 o
   7   9   3        228.67        270.45        13.15 o
   8   9   3       3761.97       3963.06        53.33 o
   9   9   3       1384.82       1567.06        29.88 o
  10   9   3         21.36         22.06         6.49 o
  11   9   3       5021.66       5050.82        54.27 o
  12   9   3        132.55        138.28         7.09 o
 -13  10   3       4133.10       3869.48        82.06 o
 -12  10   3         35.51         43.40         4.26 o
 -11  10   3        172.09        214.99        10.49 o
 -10  10   3        405.80        410.54        19.04 o
  -9  10   3       1474.37       1620.43        28.80 o
  -8  10   3          3.29         -1.01         4.56 o
  -7  10   3       9049.20      10038.42        96.53 o
  -6  10   3          3.41          2.26         3.14 o
  -5  10   3      10356.21      10490.67        92.28 o
  -4  10   3          2.16          5.76         2.10 o
  -3  10   3       6311.28       5956.37        42.77 o
  -2  10   3       6450.21       6231.91        42.95 o
  -1  10   3        149.29        179.95         6.76 o
   0  10   3        310.44        304.83         6.54 o
   1  10   3      31540.14      30079.59       143.05 o
   2  10   3        941.35        889.53        12.90 o
   3  10   3        181.85        236.61         6.43 o
   4  10   3        269.16        286.40         6.76 o
   5  10   3        118.07        127.48         6.05 o
   6  10   3         65.66         45.71         4.38 o
   7  10   3        277.34        338.13        14.64 o
   8  10   3        222.03        170.21        10.34 o
   9  10   3      12237.83      12966.35       106.10 o
  10  10   3         49.61         31.08         5.29 o
  11  10   3        178.76        228.48         9.90 o
  12  10   3         34.45         35.79         4.08 o
 -13  11   3        131.45        145.13        13.01 o
 -12  11   3         81.06         87.84         6.94 o
 -11  11   3        671.98        723.25        18.10 o
 -10  11   3       1273.78       1277.64        35.12 o
  -9  11   3      17992.27      17816.80       212.96 o
  -8  11   3         26.84         33.45         4.51 o
  -7  11   3       6179.90       5737.48        69.12 o
  -6  11   3          6.80         -1.74         3.75 o
  -5  11   3       2705.85       3151.46        35.22 o
  -4  11   3        308.13        336.88         6.96 o
  -3  11   3      13791.19      14531.18        83.56 o
  -2  11   3         34.37         29.60         2.98 o
  -1  11   3      15058.47      14331.03       111.62 o
   0  11   3         14.49         18.22         2.37 o
   1  11   3       5540.37       4994.85        34.94 o
   2  11   3        788.16        684.71        11.14 o
   3  11   3      12029.19      10828.21        67.30 o
   4  11   3        122.04        112.83         4.13 o
   5  11   3      20789.31      21679.26       138.29 o
   6  11   3        237.68        214.37         7.81 o
   7  11   3      12303.81      12455.48       161.04 o
   8  11   3        497.76        510.43        16.50 o
   9  11   3        729.04        786.29        19.32 o
  10  11   3         41.00         34.93         5.59 o
  11  11   3       2381.51       2549.86        33.85 o
  12  11   3          2.23          3.17         2.99 o
 -13  12   3       1223.07       1134.76        33.64 o
 -12  12   3        272.16        275.73        10.49 o
 -11  12   3       4738.07       4721.97        53.05 o
 -10  12   3        108.58        132.33        11.61 o
  -9  12   3        104.65         99.94        10.58 o
  -8  12   3        141.02        131.86         7.09 o
  -7  12   3       4440.02       4831.29        53.08 o
  -6  12   3        202.52        190.56         7.60 o
  -5  12   3       2767.81       2775.49        27.41 o
  -4  12   3          0.98          2.94         2.25 o
  -3  12   3      70100.90      69376.78       454.46 o
  -2  12   3        615.24        613.04         9.63 o
  -1  12   3      14261.79      14426.08        73.82 o
   0  12   3       1888.79       1723.56        16.07 o
   1  12   3      16091.76      16193.50        84.08 o
   2  12   3         58.78         66.03         3.64 o
   3  12   3        462.70        618.38        10.48 o
   4  12   3       1183.72       1228.49        18.03 o
   5  12   3      10335.90      10188.07       112.40 o
   6  12   3         35.02         42.72         4.36 o
   7  12   3      10020.23       9847.93       133.47 o
   8  12   3        978.59        931.33        20.55 o
   9  12   3        552.63        621.75        18.03 o
  10  12   3          5.19         -0.66         4.75 o
  11  12   3       3732.58       3567.82        38.09 o
  12  12   3         91.49         78.10         4.70 o
 -12  13   3         51.72         47.88         4.75 o
 -11  13   3       2131.81       2184.61        31.69 o
 -10  13   3          7.07         12.28         6.55 o
  -9  13   3       4376.13       4724.60        61.62 o
  -8  13   3        649.09        756.62        15.73 o
  -7  13   3       3165.69       3128.52        37.10 o
  -6  13   3        372.74        370.02         9.30 o
  -5  13   3        258.62        173.09         5.15 o
  -4  13   3        821.02        836.79        11.34 o
  -3  13   3        381.69        386.08        10.18 o
  -2  13   3        169.95        182.03         5.22 o
  -1  13   3       3937.56       3363.35        23.33 o
   0  13   3       1148.50       1138.67        13.41 o
   1  13   3      68088.63      66961.14       300.53 o
   2  13   3        391.82        344.46         9.64 o
   3  13   3       3314.21       2827.17        26.64 o
   4  13   3       3373.63       3055.58        43.64 o
   5  13   3       4584.52       4334.01        60.87 o
   6  13   3         62.52         60.99         4.66 o
   7  13   3        831.41        791.15        18.71 o
   8  13   3        849.56        934.81        20.58 o
   9  13   3        706.96        728.17        19.25 o
  10  13   3        127.16        127.49         8.07 o
  11  13   3       5080.50       5046.68        81.91 o
  12  13   3        235.93        223.17        16.40 o
 -12  14   3         32.63         26.22         4.39 o
 -11  14   3         50.78         95.72         9.31 o
 -10  14   3         35.08         39.70         8.04 o
  -9  14   3          2.36         33.29         6.89 o
  -8  14   3        201.23        191.62         8.17 o
  -7  14   3         37.65         23.72         3.68 o
  -6  14   3          0.28          2.19         2.66 o
  -5  14   3          6.84          7.54         2.36 o
  -4  14   3        318.32        347.37         6.86 o
  -3  14   3       8271.23       8448.13        55.87 o
  -2  14   3       1870.76       1822.18        17.37 o
  -1  14   3      19216.94      18583.03        94.05 o
   0  14   3       2417.03       2300.92        20.18 o
   1  14   3      13190.50      13186.88        69.52 o
   2  14   3       2305.92       2210.29        25.84 o
   3  14   3        917.65        938.37        13.05 o
   4  14   3        115.26         87.02         5.07 o
   5  14   3      10458.13      10762.95       160.01 o
   6  14   3        106.83        119.80         6.12 o
   7  14   3        616.01        683.13        25.91 o
   8  14   3         54.88         53.54         6.36 o
   9  14   3        636.96        704.92        18.87 o
  10  14   3         25.87         28.26         5.03 o
  11  14   3         95.81        132.07         6.10 o
  12  14   3          8.32         14.51         4.56 o
 -12  15   3          0.39         -3.61         3.61 o
 -11  15   3       9338.07       9349.06        83.45 o
 -10  15   3         95.80        112.38         8.19 o
  -9  15   3       2712.95       2669.29        54.12 o
  -8  15   3         29.81         52.30         5.05 o
  -7  15   3       2952.18       2839.28        30.48 o
  -6  15   3          4.93          7.37         2.82 o
  -5  15   3         75.32         92.48         4.32 o
  -4  15   3        174.00        164.94         5.73 o
  -2  15   3       3769.36       3835.17        29.15 o
  -1  15   3      12081.58      10985.94        60.51 o
   0  15   3       1015.75       1045.89        12.03 o
   1  15   3       2134.12       1781.82        17.86 o
   2  15   3          2.56          4.20         2.70 o
   3  15   3       6641.14       6418.50        45.04 o
   4  15   3        859.89        820.40        13.18 o
   5  15   3      17039.08      16568.53       125.07 o
   6  15   3        296.68        265.16         8.90 o
   7  15   3       8886.87       8910.54       121.23 o
   8  15   3          0.68         -2.25         5.30 o
   9  15   3        774.28        779.99        19.58 o
  10  15   3         51.81         30.09         5.03 o
  11  15   3       3804.81       3666.93        52.04 o
  12  15   3        130.19        130.14         8.54 o
 -12  16   3          1.72         -4.40         4.44 o
 -11  16   3       1148.15       1150.12        19.72 o
 -10  16   3         97.55         93.92         6.93 o
  -9  16   3        322.97        302.96        15.51 o
  -8  16   3         77.35         81.77         6.24 o
  -7  16   3       1613.92       1520.65        19.33 o
  -6  16   3          1.56          1.25         2.62 o
  -5  16   3         28.40         56.32         4.11 o
  -4  16   3         59.35         59.46         3.09 o
  -3  16   3       1391.27       1876.44        19.96 o
  -2  16   3        644.73        726.16        10.55 o
  -1  16   3        303.79        447.52         7.66 o
   0  16   3       6517.59       6572.88        38.58 o
   1  16   3      12272.94      11916.08        69.80 o
   2  16   3        960.99        890.57        13.28 o
   3  16   3          3.98          7.04         2.53 o
   4  16   3       3749.87       3835.78        59.67 o
   5  16   3       1336.98       1252.49        15.20 o
   6  16   3        324.18        273.92         9.04 o
   7  16   3       3275.87       2983.74        44.92 o
   8  16   3        464.10        428.73        14.58 o
   9  16   3        378.22        327.61        12.64 o
  10  16   3        124.66        106.03         5.81 o
  11  16   3       1087.02       1043.18        29.16 o
  12  16   3         11.97          1.10         9.05 o
 -12  17   3        289.39        309.88        23.03 o
 -11  17   3       3260.28       3267.96        35.88 o
 -10  17   3          8.71         13.30         6.05 o
  -9  17   3       3612.61       3848.72        53.93 o
  -8  17   3        292.84        241.91        10.72 o
  -7  17   3       1105.49       1164.31        17.75 o
  -6  17   3         13.58         12.44         3.54 o
  -5  17   3       3689.97       4139.62        53.34 o
  -4  17   3        293.76        283.11         6.64 o
  -3  17   3      17328.55      18079.31        98.63 o
  -2  17   3       2943.85       3074.97        24.05 o
  -1  17   3      13031.19      12517.81        63.89 o
   0  17   3        155.71        158.22         4.33 o
   1  17   3       5631.04       5135.15        37.23 o
   2  17   3         35.71         28.37         2.85 o
   3  17   3      25005.36      24250.00       129.21 o
   4  17   3        131.73        159.72         6.40 o
   5  17   3        702.81        557.90        10.37 o
   6  17   3        288.16        288.24         9.37 o
   7  17   3       6285.35       6074.41        78.80 o
   8  17   3         49.70         56.57         6.56 o
   9  17   3        748.07        732.38        21.31 o
  10  17   3         13.63         10.35         3.18 o
  11  17   3        554.29        551.88        31.40 o
 -12  18   3          9.23          6.85         7.89 o
 -11  18   3        830.98        818.02        21.07 o
 -10  18   3        242.52        202.84         8.89 o
  -9  18   3        173.06        281.03        13.69 o
  -8  18   3          0.07          4.25         5.77 o
  -7  18   3          1.93         23.99         3.87 o
  -6  18   3         61.13         58.14         4.81 o
  -5  18   3        638.87        709.82        11.44 o
  -4  18   3       1122.49       1172.58        17.05 o
  -3  18   3       5464.90       5613.55        38.50 o
  -2  18   3        149.24        146.58         4.58 o
  -1  18   3         87.02        120.72         3.81 o
   0  18   3       1004.48       1051.66        14.39 o
   1  18   3      22167.56      21091.98       111.53 o
   2  18   3         61.37         41.27         2.99 o
   3  18   3        235.79        222.98         7.25 o
   4  18   3       3680.05       3615.47        42.15 o
   5  18   3       2675.96       2491.50        29.92 o
   6  18   3        699.51        685.31        15.74 o
   7  18   3       3314.94       3308.57        38.06 o
   8  18   3        588.74        555.82        16.14 o
   9  18   3      12738.72      12629.28       107.05 o
  10  18   3         23.59         25.83         3.69 o
  11  18   3        450.47        450.67        65.14 o
 -12  19   3        153.97        119.52        14.30 o
 -11  19   3       1215.02       1162.12        21.28 o
 -10  19   3          3.73         12.96         3.42 o
  -9  19   3      31325.86      32103.19       286.84 o
  -8  19   3        536.10        511.02        16.01 o
  -7  19   3      14585.70      14994.50       101.01 o
  -6  19   3          7.30         19.26         4.66 o
  -5  19   3       7711.53       7032.27        52.86 o
  -4  19   3        675.55        617.06        11.80 o
  -3  19   3      30656.89      29407.38       147.88 o
  -2  19   3       8703.17       8984.93        49.58 o
  -1  19   3      20128.73      21339.05       113.57 o
   0  19   3         78.82         63.83         4.04 o
   1  19   3       3147.34       3482.05        31.30 o
   2  19   3         36.92         41.36         3.05 o
   3  19   3        943.54        881.37        16.08 o
   4  19   3        175.15        204.56         6.61 o
   5  19   3         63.65        102.01         6.03 o
   6  19   3         14.60         11.14         3.60 o
   7  19   3       2274.09       2210.62        31.22 o
   8  19   3        149.37        137.54         8.41 o
   9  19   3        489.45        576.03        15.40 o
  10  19   3         26.68         15.19         5.64 o
  11  19   3       1444.88       1598.38        55.53 o
 -12  20   3         19.12         15.60         7.89 o
 -11  20   3        879.81        803.48        21.36 o
 -10  20   3         47.17         37.25         5.69 o
  -9  20   3         16.58         37.08         6.15 o
  -8  20   3        409.24        435.41        14.56 o
  -7  20   3       3176.46       3047.43        43.93 o
  -6  20   3        165.38        182.42         7.91 o
  -5  20   3       3059.59       2788.07        36.33 o
  -4  20   3        448.90        424.93        14.02 o
  -3  20   3       3547.63       3527.57        23.73 o
  -2  20   3       2759.04       2656.19        26.76 o
  -1  20   3      36630.83      35296.12       278.92 o
   0  20   3         60.13         98.92         4.83 o
   1  20   3        961.68        808.22        18.59 o
   2  20   3        188.35        142.04         5.04 o
   3  20   3       9262.99       9587.32        78.84 o
   4  20   3       1135.65       1032.00        22.79 o
   5  20   3      14142.62      13646.02       108.46 o
   6  20   3        448.08        480.71        12.92 o
   7  20   3          1.47         13.20         4.37 o
   8  20   3         54.07         57.06         5.51 o
   9  20   3       6043.75       6249.31        61.77 o
  10  20   3        193.37        187.40        11.40 o
  11  20   3        804.47        724.63        78.73 o
 -12  21   3        178.78        180.77        15.02 o
 -11  21   3        220.17        244.39        11.40 o
 -10  21   3        103.22        126.22        22.27 o
  -9  21   3         64.06        130.89         8.25 o
  -8  21   3        432.57        396.29        16.46 o
  -7  21   3        279.70        195.14        17.18 o
  -6  21   3        834.23        822.37        24.41 o
  -5  21   3       7202.28       6781.63        92.71 o
  -4  21   3        234.45        227.73        10.61 o
  -3  21   3      16874.81      16102.98       127.13 o
  -2  21   3       6891.40       7000.33        51.22 o
  -1  21   3         13.73         17.25         2.77 o
   0  21   3          1.10          1.99         2.55 o
   1  21   3        394.26        199.56         9.40 o
   2  21   3          0.08         -0.44         2.42 o
   3  21   3      22850.77      22937.79       211.93 o
   4  21   3        316.33        294.81        12.40 o
   5  21   3      19306.41      18661.99       153.45 o
   6  21   3         44.76         47.75         7.11 o
   7  21   3       4581.95       4679.29        46.76 o
   8  21   3         15.00         15.75         7.00 o
   9  21   3        107.83        131.00        10.34 o
  10  21   3       1201.19       1180.81        28.38 o
  11  21   3        986.17        959.87        37.07 o
 -12  22   3          6.53          6.12         5.49 o
 -11  22   3        865.71        994.20        29.20 o
 -10  22   3        733.69        674.13        28.12 o
  -9  22   3       1183.04       1220.04        46.43 o
  -8  22   3         67.46         86.16        12.88 o
  -7  22   3       2201.76       1693.94        48.94 o
  -6  22   3       1157.56       1229.03        30.53 o
  -5  22   3       7567.77       6915.93        71.27 o
  -4  22   3          4.80         -1.29         4.41 o
  -3  22   3       2423.55       2490.66        26.99 o
  -2  22   3         39.98         63.88         4.59 o
  -1  22   3       3091.97       2631.16        32.91 o
   0  22   3         26.55         19.86         2.83 o
   1  22   3         29.08        127.40         9.72 o
   2  22   3         84.67        131.69        10.44 o
   3  22   3         73.92        133.45        16.66 o
   4  22   3        125.31        107.30         8.60 o
   5  22   3       4317.33       4460.93        52.92 o
   6  22   3          0.31          5.35         6.24 o
   7  22   3        206.59        273.12        13.33 o
   8  22   3        765.64        828.75        22.35 o
   9  22   3       2443.49       2529.03        45.72 o
  10  22   3         46.43         62.41         7.12 o
  11  22   3       2175.25       2152.61        57.59 o
 -12  23   3        108.13         95.27        10.16 o
 -11  23   3       1153.99       1129.76        30.64 o
 -10  23   3        379.32        422.84        21.87 o
  -9  23   3       1032.76        982.24        34.02 o
  -8  23   3         21.21         13.49         6.52 o
  -7  23   3       3448.56       3805.58        70.71 o
  -6  23   3        372.90        390.22        17.50 o
  -5  23   3       2127.68       1950.56        30.82 o
  -4  23   3        135.28        139.69         8.15 o
  -3  23   3       8527.97       8645.32        87.47 o
  -2  23   3        883.00       1014.87        19.45 o
  -1  23   3        467.26        778.14        12.84 o
   0  23   3         70.89         99.99         5.02 o
   1  23   3        162.95        119.30         7.09 o
   2  23   3        798.14        795.22        22.54 o
   3  23   3       1420.59       1660.16        26.00 o
   4  23   3          5.41          9.20         4.60 o
   5  23   3        140.41        115.32         8.75 o
   6  23   3         35.38         19.99         6.07 o
   7  23   3       3463.88       3369.67        44.81 o
   8  23   3        878.77        887.03        23.05 o
   9  23   3        803.92        748.42        23.11 o
  10  23   3        327.70        330.93        25.71 o
  11  23   3       2329.06       2270.15        56.62 o
 -11  24   3          0.24         -0.72         8.19 o
 -10  24   3         34.22         27.23         7.46 o
  -9  24   3          1.24          6.92         6.69 o
  -8  24   3        474.09        529.81        20.30 o
  -7  24   3       5335.25       5056.38        80.97 o
  -6  24   3        440.54        470.67        22.52 o
  -5  24   3         22.32         15.90         4.58 o
  -4  24   3          8.91         21.95         5.00 o
  -3  24   3      13790.30      13866.48       159.18 o
  -2  24   3        105.70        108.71         5.67 o
  -1  24   3        963.38       1074.00        15.46 o
   0  24   3        211.72        236.32         6.52 o
   1  24   3       2172.60       2746.26        39.85 o
   2  24   3       1055.69       1114.15        20.78 o
   3  24   3      32057.63      32823.21       299.87 o
   4  24   3         19.13         19.98         5.79 o
   5  24   3      13142.13      12653.66       115.09 o
   6  24   3         34.63         56.08        12.23 o
   7  24   3       9415.73       8954.35        85.33 o
   8  24   3        459.23        504.88        17.15 o
   9  24   3        518.50        419.55        16.96 o
  10  24   3        134.41        129.45        10.19 o
  11  24   3         55.16         19.73         5.79 o
 -11  25   3        181.46        178.95        18.04 o
 -10  25   3        216.13        219.28        14.78 o
  -9  25   3        822.50        898.66        28.02 o
  -8  25   3          3.18          5.55         5.92 o
  -7  25   3        188.57        205.94        12.10 o
  -6  25   3         83.86         63.65         8.25 o
  -5  25   3       7926.63       7783.01        73.21 o
  -4  25   3        480.88        479.89        13.68 o
  -3  25   3        882.96       1132.36        22.62 o
  -2  25   3          2.29          2.39         4.21 o
  -1  25   3       2605.84       2706.21        37.53 o
   0  25   3          2.55          1.91         2.18 o
   1  25   3         84.67        100.39         7.09 o
   2  25   3        466.30        510.39        17.05 o
   3  25   3       5327.01       5364.11        64.87 o
   4  25   3          3.94          7.49         5.46 o
   5  25   3       1872.76       1863.25        32.55 o
   6  25   3         38.83         38.96         6.23 o
   7  25   3       2755.11       2633.09        38.62 o
   8  25   3        384.28        403.11        15.33 o
   9  25   3         22.36         13.27         5.88 o
  10  25   3         81.85         82.34         8.21 o
 -11  26   3       1938.95       1910.56        59.88 o
 -10  26   3        153.59        128.71        11.49 o
  -9  26   3       3781.32       3744.82        87.35 o
  -8  26   3        232.69        211.57        12.39 o
  -7  26   3        623.05        578.39        19.53 o
  -6  26   3          2.50          3.17         5.84 o
  -5  26   3       3392.52       3468.75        42.57 o
  -4  26   3          0.23          2.20         4.49 o
  -3  26   3      25954.39      25351.33       220.89 o
  -2  26   3        147.68        143.56         9.29 o
  -1  26   3       3680.58       4163.28        57.74 o
   0  26   3         10.21         12.79         2.74 o
   1  26   3       4234.58       4269.64        44.98 o
   2  26   3        108.46        108.56         6.99 o
   3  26   3       2331.12       2505.91        35.64 o
   4  26   3        259.28        266.54        13.09 o
   5  26   3       6255.88       6212.54        69.60 o
   6  26   3         78.34         93.74         7.71 o
   7  26   3       7865.37       7877.53        84.84 o
   8  26   3       1146.82       1159.59        29.57 o
   9  26   3       5795.10       6195.80       113.05 o
  10  26   3          0.83         -1.60         6.14 o
 -11  27   3         55.32         38.31         9.16 o
 -10  27   3        269.33        292.80        26.88 o
  -9  27   3        877.79        813.61        25.68 o
  -8  27   3        212.42        224.63        11.67 o
  -7  27   3         26.54         33.59         7.01 o
  -6  27   3        145.66        117.70         9.42 o
  -5  27   3         17.15         24.15         6.84 o
  -4  27   3       1294.35       1268.27        23.68 o
  -3  27   3        554.64        525.94        19.30 o
  -2  27   3        183.18        168.77         9.95 o
  -1  27   3         58.58        104.90         5.51 o
   0  27   3          0.14          3.88         2.78 o
   1  27   3        533.11        744.62        12.83 o
   2  27   3        510.42        454.20        12.76 o
   3  27   3       3509.68       3383.95        46.39 o
   4  27   3       1005.42        967.08        31.82 o
   5  27   3       5933.42       5746.86        74.64 o
   6  27   3       1129.66       1162.96        23.99 o
   7  27   3       1945.80       1951.21        41.08 o
   8  27   3        353.15        400.07        16.88 o
   9  27   3        630.60        562.76        24.18 o
  10  27   3          7.15         -1.11        14.15 o
 -11  28   3        683.45        625.58        28.41 o
 -10  28   3        442.77        445.01        39.16 o
  -9  28   3        510.68        541.84        20.43 o
  -8  28   3         17.78         14.16         5.71 o
  -7  28   3         70.74         91.00         9.73 o
  -6  28   3         99.02        100.83        10.02 o
  -5  28   3       2505.34       2528.81        35.99 o
  -4  28   3       1184.99       1226.79        23.60 o
  -3  28   3       5591.64       5749.68        63.93 o
  -2  28   3       1209.00       1188.71        26.71 o
  -1  28   3       2340.05       2262.20        28.99 o
   0  28   3         95.97         94.72         6.25 o
   1  28   3       2637.55       2626.97        27.61 o
   2  28   3         19.98         23.42         4.41 o
   3  28   3       2416.19       2683.00        38.21 o
   4  28   3       1646.22       1662.31        34.09 o
   5  28   3       1224.29       1257.41        27.99 o
   6  28   3       1028.23       1043.33        22.60 o
   7  28   3       1242.95       1258.85        31.79 o
   8  28   3          8.56         15.27         6.22 o
   9  28   3       3309.14       3258.00        86.05 o
  10  28   3         39.89         37.53         6.68 o
 -11  29   3        671.73        666.96        27.50 o
 -10  29   3        116.32         87.66         9.74 o
  -9  29   3        796.51        704.34        22.68 o
  -8  29   3        650.58        597.05        21.75 o
  -7  29   3          4.91         12.40         6.59 o
  -6  29   3        225.14        207.52        13.27 o
  -5  29   3       7530.85       7321.80        78.94 o
  -4  29   3        357.42        367.10        13.10 o
  -3  29   3        460.56        525.90        16.56 o
  -2  29   3        144.64        141.34         8.02 o
  -1  29   3       4482.18       4575.49        51.25 o
   0  29   3        426.27        484.84        13.69 o
   1  29   3       1691.44       1676.35        21.34 o
   2  29   3        130.06        142.67         7.76 o
   3  29   3      14322.00      14635.61       237.81 o
   4  29   3       1028.86       1072.99        22.07 o
   5  29   3       1534.13       1373.77        26.17 o
   6  29   3          0.18         10.83         5.33 o
   7  29   3       2691.90       2705.12        56.87 o
   8  29   3        208.20        211.23        12.05 o
   9  29   3       2694.87       2847.96        83.82 o
 -11  30   3          6.76         17.34         6.22 o
 -10  30   3        101.08         89.36         9.35 o
  -9  30   3        462.27        344.19        15.43 o
  -8  30   3        189.94        197.50        11.42 o
  -7  30   3       1968.81       1776.37        36.74 o
  -6  30   3       1125.10       1084.87        29.06 o
  -5  30   3       5048.88       5145.40        58.83 o
  -4  30   3       1041.64       1068.47        22.54 o
  -3  30   3       1054.85       1029.30        23.77 o
  -2  30   3        354.87        350.16        12.34 o
  -1  30   3       6492.28       6463.61        73.34 o
   0  30   3       1082.88       1081.73        21.42 o
   1  30   3      12264.55      12213.56       100.50 o
   2  30   3        149.19        139.44         8.16 o
   3  30   3       1081.42       1026.37        25.19 o
   4  30   3        248.52        245.28        12.10 o
   5  30   3       7367.92       7162.06        71.39 o
   6  30   3          2.25          4.07         4.89 o
   7  30   3        150.82        147.24        12.41 o
   8  30   3         87.95        101.25         8.64 o
   9  30   3         67.71         89.82        10.67 o
 -10  31   3        190.67        222.50        19.44 o
  -9  31   3       8255.02       7875.36       123.01 o
  -8  31   3        114.23        107.23         8.71 o
  -7  31   3       1298.97       1317.57        31.03 o
  -6  31   3        346.33        363.62        17.11 o
  -5  31   3        876.62        816.58        19.73 o
  -4  31   3        660.33        654.67        24.89 o
  -3  31   3      11921.64      11426.77       122.24 o
  -2  31   3        284.83        293.16        11.59 o
  -1  31   3       1984.15       1707.35        28.49 o
   0  31   3          0.90         12.14         4.49 o
   1  31   3        226.45        220.71         8.55 o
   2  31   3         18.64          7.12         3.84 o
   3  31   3       1200.44       1301.48        28.92 o
   4  31   3         13.00         12.62         4.72 o
   5  31   3       4175.70       4071.56        50.71 o
   6  31   3        512.65        521.86        15.62 o
   7  31   3        772.36        730.32        22.85 o
   8  31   3         31.51         28.17         5.72 o
   9  31   3       2528.37       2699.62        56.30 o
 -10  32   3        313.40        283.35        20.37 o
  -9  32   3        119.42        136.35        24.49 o
  -8  32   3          0.78          2.97         4.65 o
  -7  32   3       4080.21       4027.30        50.63 o
  -6  32   3        617.47        620.92        18.60 o
  -5  32   3         12.84          8.28         6.05 o
  -4  32   3       1051.30       1090.29        21.33 o
  -3  32   3       1033.25        973.91        19.98 o
  -2  32   3        816.77        887.73        20.17 o
  -1  32   3       1558.10       1616.01        31.20 o
   0  32   3       1427.76       1451.47        26.11 o
   1  32   3        558.35        733.91        20.22 o
   2  32   3        148.19        151.77         8.12 o
   3  32   3       4404.85       4468.54        60.63 o
   4  32   3          8.44          9.88         5.30 o
   5  32   3        485.81        533.30        16.06 o
   6  32   3         99.47        112.78         7.11 o
   7  32   3        939.52        962.56        25.66 o
   8  32   3        120.71        128.90         8.57 o
   9  32   3        463.75        383.70        30.47 o
 -10  33   3         11.88         -0.20         6.23 o
  -9  33   3        232.03        198.18        13.63 o
  -8  33   3        810.48        851.16        21.18 o
  -7  33   3        252.00        300.90        12.27 o
  -6  33   3          3.66          5.87         5.64 o
  -5  33   3       3820.46       3900.97        52.57 o
  -4  33   3        333.45        346.16        12.22 o
  -3  33   3       4673.36       4917.85        55.50 o
  -2  33   3          0.12         -0.50         5.07 o
  -1  33   3        929.15        886.35        22.69 o
   0  33   3        237.01        233.18        10.41 o
   1  33   3       8243.90       7754.11        99.63 o
   2  33   3       1188.44       1241.08        25.23 o
   3  33   3      11567.29      11471.14       144.36 o
   4  33   3        684.60        729.68        20.15 o
   5  33   3        175.29        195.06        10.23 o
   6  33   3        482.24        475.60        15.51 o
   7  33   3       3608.62       3713.05        69.50 o
   8  33   3        195.56        176.10         9.33 o
 -10  34   3         52.20         47.08         8.23 o
  -9  34   3        340.59        354.69        16.98 o
  -8  34   3        721.12        730.32        18.82 o
  -7  34   3       1209.80       1356.48        25.33 o
  -6  34   3        146.33        157.50         9.92 o
  -5  34   3        259.37        252.90        13.16 o
  -4  34   3          2.46          2.79         4.46 o
  -3  34   3       1494.37       1596.85        26.54 o
  -2  34   3        416.64        413.70        14.28 o
  -1  34   3        929.08       1076.63        22.92 o
   0  34   3        188.30        209.26        10.16 o
   1  34   3         30.57         32.55         4.98 o
   2  34   3          0.49          7.95         4.53 o
   3  34   3        796.66        789.20        22.39 o
   4  34   3         71.37         78.36         7.67 o
   5  34   3         59.58         80.17         9.47 o
   6  34   3          2.65          9.79         4.50 o
   7  34   3         89.23         76.89         7.83 o
   8  34   3        520.86        600.76        19.15 o
  -9  35   3       6630.15       6971.62       145.97 o
  -8  35   3         54.47         48.19         7.15 o
  -7  35   3       3818.65       3846.86        54.39 o
  -6  35   3       1203.05       1175.99        25.00 o
  -5  35   3       9493.08       9479.81        95.38 o
  -4  35   3        202.35        200.42         9.62 o
  -3  35   3       6491.57       6300.95        71.03 o
  -2  35   3       1701.15       1764.74        34.06 o
  -1  35   3        188.50        254.09        10.67 o
   0  35   3       2397.36       2282.51        68.87 o
   1  35   3       3672.70       3702.27        48.37 o
   2  35   3         19.17         14.42         4.74 o
   3  35   3      11618.73      11142.68       144.57 o
   4  35   3        367.23        361.88        14.18 o
   5  35   3       1622.02       1757.23        38.95 o
   6  35   3        131.53        125.48         7.29 o
   7  35   3        402.70        437.64        15.38 o
   8  35   3         90.41         90.79         8.74 o
  -9  36   3        372.80        303.50        21.21 o
  -8  36   3         21.67         32.17         5.36 o
  -7  36   3        382.90        369.88        14.74 o
  -6  36   3         38.80         36.96         5.95 o
  -5  36   3         41.60         70.21         9.25 o
  -4  36   3        418.43        434.52        13.58 o
  -3  36   3       1074.12       1091.37        23.64 o
  -2  36   3        127.35        130.50         9.92 o
  -1  36   3      15160.94      15946.25       141.41 o
   0  36   3         84.39         98.04         7.77 o
   1  36   3       5099.36       5272.76        61.18 o
   2  36   3         15.59         28.97         7.02 o
   3  36   3       2669.94       2900.95        48.13 o
   4  36   3        727.19        718.84        19.43 o
   5  36   3       8574.76       8557.39       113.66 o
   6  36   3          9.26          4.64         4.23 o
   7  36   3          0.18         14.15         6.51 o
   8  36   3          0.93          2.84         6.90 o
  -8  37   3         47.23         45.34         7.07 o
  -7  37   3          8.71          5.24         4.85 o
  -6  37   3         22.86         19.82         5.06 o
  -5  37   3       1938.40       1958.51        33.84 o
  -4  37   3        198.95        215.43         9.85 o
  -3  37   3       4037.45       4119.36        55.16 o
  -2  37   3         52.76         61.98         7.49 o
  -1  37   3       1283.38       1318.76        28.26 o
   0  37   3       1488.04       1498.36        25.64 o
   1  37   3       7175.72       7264.85        84.16 o
   2  37   3       1614.67       1565.63        38.47 o
   3  37   3         13.51         28.18         7.23 o
   4  37   3        262.94        312.22        15.02 o
   5  37   3        110.31        118.04         8.49 o
   6  37   3         41.33         49.56         5.92 o
   7  37   3        323.93        305.03        16.70 o
   8  37   3        111.14         94.13        10.69 o
  -8  38   3        554.22        567.84        15.66 o
  -7  38   3       2594.46       2732.24        40.72 o
  -6  38   3        440.54        422.96        13.49 o
  -5  38   3       1789.28       1790.96        31.63 o
  -4  38   3         16.90         17.39         5.76 o
  -3  38   3         75.76         89.82         8.73 o
  -2  38   3        589.31        557.56        18.41 o
  -1  38   3         83.72         97.76         7.97 o
   0  38   3         48.09         54.91         5.58 o
   1  38   3          1.64          1.34         5.01 o
   2  38   3        370.96        413.79        17.28 o
   3  38   3        133.24        138.97        10.23 o
   4  38   3         59.95         79.53         8.50 o
   5  38   3       1908.13       2036.61        33.15 o
   6  38   3        140.52        141.16         8.19 o
   7  38   3        608.90        573.76        21.25 o
   8  38   3        182.52        170.67        12.90 o
  -8  39   3         31.46         18.95        10.27 o
  -7  39   3         10.66          2.08         5.69 o
  -6  39   3          0.11         -6.07         6.07 o
  -5  39   3       4306.27       4391.44        69.72 o
  -4  39   3        176.22        180.03         9.73 o
  -3  39   3       3322.84       3378.83        43.24 o
  -2  39   3        624.09        609.19        17.12 o
  -1  39   3       1910.05       1922.77        33.61 o
   0  39   3       1925.81       1954.13        27.79 o
   1  39   3        439.17        432.61        17.11 o
   2  39   3        678.06        670.46        21.42 o
   3  39   3        180.83        186.25        14.86 o
   4  39   3        245.37        220.21        11.86 o
   5  39   3        546.41        535.27        15.81 o
   6  39   3          0.78          3.91         4.83 o
   7  39   3         95.00         89.47        14.14 o
  -7  40   3          2.19          8.23         6.06 o
  -6  40   3          0.28          1.80         9.63 o
  -5  40   3       2643.98       2487.88        37.95 o
  -4  40   3         32.16         33.16         4.98 o
  -3  40   3       8813.85       9131.58       102.20 o
  -2  40   3         84.26         80.06         7.29 o
  -1  40   3        442.08        406.89        15.38 o
   0  40   3         46.15         51.15         5.41 o
   1  40   3       1248.29       1208.34        26.44 o
   2  40   3        383.66        400.51        13.25 o
   3  40   3        200.63        164.73        11.81 o
   4  40   3        243.41        225.78        11.40 o
   5  40   3        930.38        887.41        19.35 o
   6  40   3        296.99        306.60        12.40 o
   7  40   3       1298.32       1435.10        49.49 o
  -7  41   3          6.02          8.45         5.24 o
  -6  41   3        936.41        916.48        32.56 o
  -5  41   3       3320.10       3269.26        54.40 o
  -4  41   3        322.00        333.70        14.02 o
  -3  41   3         95.13        127.04         8.36 o
  -2  41   3        528.05        568.86        16.10 o
  -1  41   3       2368.17       2398.09        38.76 o
   0  41   3        797.46        781.95        22.16 o
   1  41   3       1074.38       1120.14        25.49 o
   2  41   3        194.24        212.29         9.55 o
   3  41   3        302.54        324.55        18.60 o
   4  41   3        292.47        297.57        14.54 o
   5  41   3        267.49        272.36         9.92 o
   6  41   3         13.28         15.65         5.34 o
   7  41   3       1044.10       1039.62        38.17 o
  -7  42   3        135.23        150.28        10.49 o
  -6  42   3        298.55        293.84        17.68 o
  -5  42   3        612.06        634.73        28.41 o
  -4  42   3         10.68          3.18         6.45 o
  -3  42   3       8648.09       8572.44        76.01 o
  -2  42   3         63.87         76.18         6.72 o
  -1  42   3       3393.49       3463.40        41.39 o
   0  42   3         62.84         68.19         8.16 o
   1  42   3       1497.57       1439.54        32.43 o
   2  42   3          0.55          2.79         5.42 o
   3  42   3       1847.28       1747.85        41.45 o
   4  42   3        429.29        451.54        17.11 o
   5  42   3        170.58        169.44        10.70 o
   6  42   3          4.76          6.00         4.36 o
   7  42   3        904.24        971.60        33.65 o
  -7  43   3        123.51        167.77         9.74 o
  -6  43   3        104.36         81.07         9.83 o
  -5  43   3        470.82        518.36        24.51 o
  -4  43   3         77.66         75.16         8.49 o
  -3  43   3       3369.02       3369.49        38.81 o
  -2  43   3          0.19         -0.52         4.52 o
  -1  43   3       1659.33       1695.02        33.46 o
   0  43   3        516.98        491.14        15.61 o
   1  43   3        605.36        606.00        17.55 o
   2  43   3        447.59        494.24        17.17 o
   3  43   3        398.29        427.58        22.80 o
   4  43   3        128.16        126.04         9.40 o
   5  43   3        364.98        325.63        17.71 o
   6  43   3         23.85         41.22        10.38 o
  -6  44   3        134.35        152.92        12.15 o
  -5  44   3        569.22        620.17        25.47 o
  -4  44   3        189.67        179.42        12.09 o
  -3  44   3       1658.75       1500.26        25.37 o
  -2  44   3          4.04          3.49         3.89 o
  -1  44   3        102.39         89.48         6.47 o
   0  44   3        364.70        398.51        16.25 o
   1  44   3          1.58         -4.52         4.71 o
   2  44   3          0.29         -6.34         6.34 o
   3  44   3        416.94        462.67        16.91 o
   4  44   3       1223.67       1235.99        26.01 o
   5  44   3         36.49         44.96         7.60 o
   6  44   3         66.97         39.04         8.70 o
  -6  45   3          5.96         -2.56         4.92 o
  -5  45   3        275.97        365.44        19.99 o
  -4  45   3         11.76         18.95         8.48 o
  -3  45   3        124.24         94.17         6.37 o
  -2  45   3          2.10         -0.19         3.74 o
  -1  45   3        862.95        880.98        22.67 o
   0  45   3          6.58         18.56         5.67 o
   1  45   3       1453.05       1627.17        27.20 o
   2  45   3         25.37         22.94         6.88 o
   3  45   3       3948.84       3967.54        53.64 o
   4  45   3         89.16        101.89         7.58 o
   5  45   3         38.92         41.04         6.69 o
   6  45   3         52.10         80.97        10.02 o
  -6  46   3         19.61         22.78         4.58 o
  -5  46   3         59.19         58.20         8.39 o
  -4  46   3        847.45        880.65        28.94 o
  -3  46   3       1585.87       1584.11        40.86 o
  -2  46   3          6.66         15.82         3.86 o
  -1  46   3         96.43         94.87         9.17 o
   0  46   3        514.90        540.29        13.45 o
   1  46   3       1186.39       1275.40        20.45 o
   2  46   3        146.17        126.10         8.87 o
   3  46   3       4942.91       5052.92        60.89 o
   4  46   3        129.69        120.08        10.88 o
   5  46   3       4740.47       4754.39       159.13 o
  -5  47   3        417.59        434.09        16.72 o
  -4  47   3        339.55        314.54        15.77 o
  -3  47   3       4359.07       4172.79        71.27 o
  -2  47   3        416.03        416.18        15.09 o
  -1  47   3        828.51        932.14        18.88 o
   0  47   3        633.81        611.72        14.05 o
   1  47   3        614.24        578.39        16.73 o
   2  47   3        370.41        379.10        13.61 o
   3  47   3       3768.12       3844.29        48.21 o
   4  47   3          7.03          7.65         4.78 o
   5  47   3       3592.43       3527.95        78.38 o
  -5  48   3         36.42         32.81         9.88 o
  -4  48   3          1.92         10.43         7.87 o
  -3  48   3       1763.26       1692.27        57.45 o
  -2  48   3        265.90        278.62        12.18 o
  -1  48   3       6326.73       6076.93        59.71 o
   0  48   3        269.94        280.12        10.91 o
   1  48   3          0.10         14.75         4.68 o
   2  48   3         27.10         23.56         4.69 o
   3  48   3       2792.36       2658.13        50.51 o
   4  48   3         52.28         40.52         9.40 o
  -4  49   3         34.40         35.35         6.06 o
  -3  49   3          2.72         -5.46         8.60 o
  -2  49   3        207.92        209.84        11.74 o
  -1  49   3        305.96        303.44        11.65 o
   0  49   3         89.58         92.88         9.13 o
   1  49   3       9486.00       9248.82       116.91 o
   2  49   3        627.06        556.10        17.13 o
   3  49   3       1702.32       1908.76        65.92 o
   4  49   3         12.22         24.95         6.31 o
  -4  50   3        175.34        155.32        12.11 o
  -3  50   3        905.98        951.58        34.90 o
  -2  50   3         35.24         52.24         9.87 o
  -1  50   3        360.62        355.86        14.78 o
   0  50   3        888.94        845.37        23.29 o
   1  50   3         74.85        108.67         9.20 o
   2  50   3         19.78         20.59         4.49 o
   3  50   3         54.20         40.95         6.99 o
  -3  51   3         19.00         14.00         5.23 o
  -2  51   3        105.63         97.40        10.42 o
  -1  51   3        826.89        739.96        18.83 o
   0  51   3        315.33        335.42        18.89 o
   1  51   3         32.75         53.97         9.27 o
   2  51   3        629.37        601.57        24.49 o
   0  52   3        236.11        194.14        12.18 o
   1  52   3        287.38        288.12        15.23 o
 -13   0   4          0.95         -1.72         7.61 o
 -12   0   4       1293.55       1283.70        31.39 o
 -11   0   4       1621.83       1657.05        48.98 o
 -10   0   4         62.01         71.88        14.15 o
  -9   0   4        152.88        159.23        16.92 o
  -8   0   4       4897.87       4332.07        96.63 o
  -7   0   4       1724.87       1937.58        69.56 o
  -6   0   4      15601.09      14371.48       220.34 o
  -5   0   4        354.51        352.72         9.81 o
  -4   0   4      15608.16      15895.83       182.47 o
  -3   0   4        303.10        270.96        10.64 o
  -2   0   4       1075.04       1061.37        27.36 o
  -1   0   4       1447.89       1339.98        29.01 o
   0   0   4     125655.89     117874.70      1885.10 o
   1   0   4         56.86         64.17         6.70 o
   2   0   4       2773.59       2640.19        50.40 o
   3   0   4        178.72        210.68         7.36 o
   4   0   4      21250.27      21558.24       138.43 o
   5   0   4       2852.26       2983.67        34.27 o
   6   0   4       1200.22       1491.34        27.42 o
   7   0   4        186.49        169.79         9.58 o
   8   0   4       2001.81       1986.28        50.75 o
   9   0   4       1751.56       1658.51        55.71 o
  10   0   4        180.05        147.15        20.91 o
  11   0   4       2356.49       2388.81        58.13 o
  12   0   4         98.34        108.60         9.77 o
 -13   1   4         20.05         14.88         5.02 o
 -12   1   4       1029.88       1071.94        19.35 o
 -11   1   4        232.02        241.98        13.54 o
 -10   1   4       1273.79       1284.83        28.32 o
  -9   1   4          0.13         -0.08         7.07 o
  -8   1   4       9471.34       9209.94        91.60 o
  -7   1   4        425.97        537.43        17.03 o
  -6   1   4       5087.43       5017.79        83.16 o
  -5   1   4       2762.61       3057.70        23.85 o
  -4   1   4        197.56        123.61         6.58 o
  -3   1   4       5888.43       5470.10        54.17 o
  -2   1   4       4579.03       4518.16        46.25 o
  -1   1   4       3444.46       3301.92        35.49 o
   0   1   4         48.19         92.88        28.51 o
   1   1   4       1291.73       1170.87        31.03 o
   2   1   4       2269.76       1944.94        23.79 o
   3   1   4          1.72          4.08         2.26 o
   4   1   4       1384.37       1558.48        15.00 o
   5   1   4        392.52        363.01         6.77 o
   6   1   4       1700.35       1783.03        25.76 o
   7   1   4        447.47        491.32        12.13 o
   8   1   4       2286.45       2131.32        37.24 o
   9   1   4        678.69        682.24        21.79 o
  10   1   4       1237.85       1364.01        29.27 o
  11   1   4         88.53        151.72        10.44 o
  12   1   4          8.88          4.90         7.64 o
 -13   2   4         11.93          6.26         4.71 o
 -12   2   4        329.82        376.60        12.90 o
 -11   2   4          0.42         13.14         6.22 o
 -10   2   4       3592.04       3885.48        53.52 o
  -9   2   4       1258.38       1265.20        43.75 o
  -8   2   4      11586.60      11819.37       181.39 o
  -7   2   4        321.00        355.43        14.26 o
  -6   2   4        576.18        590.16        10.31 o
  -5   2   4        138.30        141.24         4.71 o
  -4   2   4      26085.56      27153.74       199.42 o
  -3   2   4          3.83         10.18         3.23 o
  -2   2   4        854.04        686.25        17.45 o
  -1   2   4        366.66        368.70         9.14 o
   0   2   4      24279.07      23695.75       185.00 o
   1   2   4         29.31         43.06         4.00 o
   2   2   4        912.14        877.72        13.83 o
   3   2   4         12.47         13.28         2.24 o
   4   2   4       2405.21       1825.99        16.43 o
   5   2   4         56.29         52.17         2.97 o
   6   2   4       1374.77       1199.00        16.31 o
   7   2   4          6.38          0.90         3.78 o
   8   2   4       3292.65       3419.32        43.41 o
   9   2   4       1767.27       1848.76        35.59 o
  10   2   4        456.81        501.11        17.94 o
  11   2   4        358.96        381.51        15.42 o
  12   2   4        731.47        684.58        18.57 o
 -13   3   4        165.20        142.47         8.14 o
 -12   3   4       3545.09       3536.29        38.82 o
 -11   3   4        655.14        675.82        21.39 o
 -10   3   4       7466.97       7424.09        85.50 o
  -9   3   4         59.34         82.51         9.68 o
  -8   3   4        766.05        806.86        20.24 o
  -7   3   4         18.33         23.27         6.37 o
  -6   3   4      12525.11      12409.22       145.13 o
  -5   3   4          0.70          1.42         2.73 o
  -4   3   4       1668.98       1617.48        15.16 o
  -3   3   4       4614.25       4443.36        38.25 o
  -2   3   4       5513.69       4619.48        55.01 o
  -1   3   4       2843.29       2661.21        24.40 o
   0   3   4      81664.27      73740.37       446.21 o
   1   3   4       2111.57       1883.06        31.78 o
   2   3   4       2970.89       3182.42        28.76 o
   3   3   4        604.79        550.55         9.40 o
   4   3   4      11963.92      11481.99        71.59 o
   5   3   4        154.88        140.78         4.38 o
   6   3   4       6167.63       6429.46        52.09 o
   7   3   4         48.32         49.60         5.04 o
   8   3   4       1619.49       1538.20        30.07 o
   9   3   4         15.56         10.95         7.19 o
  10   3   4        183.06        187.48        11.97 o
  11   3   4        491.00        502.15        17.36 o
  12   3   4       4581.20       4437.45        64.51 o
 -13   4   4        198.22        195.96         8.45 o
 -12   4   4       2984.98       3095.34        35.42 o
 -11   4   4         76.65         77.13         9.10 o
 -10   4   4       2994.26       3124.61        46.75 o
  -9   4   4         11.88         16.02         6.22 o
  -8   4   4       6931.32       6946.25        74.20 o
  -7   4   4        225.63        209.42        12.54 o
  -6   4   4       2233.28       2046.27        24.42 o
  -5   4   4       1831.24       1843.77        18.73 o
  -4   4   4      15883.78      15433.98       100.30 o
  -3   4   4        143.01        160.77         5.86 o
  -2   4   4     125832.80     116380.82       725.21 o
  -1   4   4          0.41          7.12         2.48 o
   0   4   4       2921.31       2942.29        29.65 o
   1   4   4       2519.96       2438.77        27.49 o
   2   4   4       2354.15       1933.12        20.56 o
   3   4   4        249.44        251.00         6.81 o
   4   4   4      16812.97      17309.70        90.19 o
   5   4   4       1255.74       1267.38        15.16 o
   6   4   4       9480.07       9129.97        80.08 o
   7   4   4        502.30        540.99        12.89 o
   8   4   4        508.99        549.55        16.94 o
   9   4   4         71.95         76.61         8.99 o
  10   4   4        259.26        280.09        14.49 o
  11   4   4          9.68          7.68         5.21 o
  12   4   4         83.19         72.86         9.91 o
 -13   5   4         71.32         62.44         5.37 o
 -12   5   4        459.09        551.03        14.90 o
 -11   5   4         89.85         87.65        14.34 o
 -10   5   4       1842.03       1911.35        34.76 o
  -9   5   4        872.25        963.58        26.98 o
  -8   5   4       5514.10       5235.07        60.97 o
  -7   5   4         13.83         16.46         6.20 o
  -6   5   4        746.21        688.32        12.57 o
  -5   5   4         28.62         40.57         3.07 o
  -4   5   4      10087.35      11248.98        58.61 o
  -3   5   4      17214.98      16794.45       109.95 o
  -2   5   4      43626.55      40712.85       239.26 o
  -1   5   4       3629.87       3256.87        31.42 o
   0   5   4        137.54        108.07         5.50 o
   1   5   4       2316.76       2182.87        25.76 o
   2   5   4        376.05        506.43        10.01 o
   3   5   4         32.70         17.57         2.68 o
   4   5   4       3224.77       3001.06        29.52 o
   5   5   4         20.27         20.20         3.31 o
   6   5   4        427.21        422.48        12.37 o
   7   5   4       1541.38       1538.14        26.12 o
   8   5   4      10901.56      11215.19       164.40 o
   9   5   4        694.56        652.82        20.80 o
  10   5   4        503.54        460.48        18.26 o
  11   5   4         46.93         66.96         6.84 o
  12   5   4         25.44         42.77         5.71 o
 -13   6   4        902.31        788.19        16.82 o
 -12   6   4       9388.88       9464.05        79.36 o
 -11   6   4         18.69         16.17         6.15 o
 -10   6   4        568.81        621.31        19.38 o
  -9   6   4        359.81        366.76        14.31 o
  -8   6   4        344.90        332.08        14.54 o
  -7   6   4         32.69         29.87         7.15 o
  -6   6   4       5088.86       4471.76        69.37 o
  -5   6   4        397.04        382.76         7.92 o
  -4   6   4      17356.21      17115.12       109.07 o
  -3   6   4       2955.66       2842.70        24.83 o
  -2   6   4      25741.27      23813.73       165.78 o
  -1   6   4        639.40        620.93        12.65 o
   0   6   4      16082.89      15905.56       120.88 o
   1   6   4       4328.50       4083.33        43.70 o
   2   6   4      17282.05      16228.28       106.98 o
   3   6   4         49.27         54.50         3.52 o
   4   6   4      11755.67      12597.29       104.51 o
   5   6   4       1059.05        991.82        13.72 o
   6   6   4      25303.87      24834.48       399.61 o
   7   6   4        434.72        408.66        11.24 o
   8   6   4       2122.41       2495.95        35.85 o
   9   6   4         21.73         39.22         6.95 o
  10   6   4       1865.56       2095.43        35.81 o
  11   6   4         89.63         84.12         7.38 o
  12   6   4       1496.55       1283.70        21.59 o
 -13   7   4        424.81        382.15        11.07 o
 -12   7   4        372.35        446.88        12.61 o
 -11   7   4        191.68        154.89        10.51 o
 -10   7   4         32.97         41.03         9.18 o
  -9   7   4          1.08          7.21         5.83 o
  -8   7   4      24887.81      23497.01       311.14 o
  -7   7   4       1799.44       1680.31        27.94 o
  -6   7   4       1530.05       1343.56        26.71 o
  -5   7   4        485.41        466.64         9.37 o
  -4   7   4      14395.49      14718.58       104.27 o
  -3   7   4       1964.92       1909.39        18.89 o
  -2   7   4      11867.44      11889.19        74.25 o
  -1   7   4       3387.35       3161.55        29.82 o
   0   7   4      23835.78      22958.21       117.96 o
   1   7   4        212.84        214.18         7.61 o
   2   7   4      20787.11      19365.62       151.39 o
   3   7   4       1735.76       1847.99        18.41 o
   4   7   4        628.41        525.54        11.48 o
   5   7   4         51.80         64.69         3.92 o
   6   7   4       1146.30       1561.51        23.00 o
   7   7   4        303.59        316.08        10.40 o
   8   7   4      21276.67      20515.19       290.00 o
   9   7   4       1352.57       1367.26        25.60 o
  10   7   4       5597.26       5154.30       114.74 o
  11   7   4          0.24          1.89         4.64 o
  12   7   4        125.44        104.84         7.19 o
 -13   8   4        423.31        396.91        10.87 o
 -12   8   4       1921.70       2063.78        26.54 o
 -11   8   4        551.83        567.05        20.20 o
 -10   8   4       1040.35       1050.61        32.23 o
  -9   8   4         89.99        100.77         8.68 o
  -8   8   4        115.69        101.53         8.43 o
  -7   8   4        910.36        882.26        20.64 o
  -6   8   4       2608.15       2622.25        38.13 o
  -5   8   4        394.39        377.16         8.48 o
  -4   8   4       7477.44       7109.65        61.44 o
  -3   8   4         41.34         39.68         2.60 o
  -2   8   4        716.31        746.80        13.12 o
  -1   8   4         12.90          7.67         3.16 o
   0   8   4         51.73         53.97         4.06 o
   1   8   4       1951.81       1830.00        19.01 o
   2   8   4        183.72        256.01         7.32 o
   3   8   4       1023.31       1102.30        14.99 o
   4   8   4      29837.87      30394.02       261.63 o
   5   8   4        185.35        182.60         6.36 o
   6   8   4        273.70        382.42        11.85 o
   7   8   4        128.74        131.05         7.50 o
   8   8   4       2801.93       2863.00        43.04 o
   9   8   4         10.50          4.12         5.34 o
  10   8   4       1449.94       1702.12        35.80 o
  11   8   4         34.17         31.50         5.37 o
  12   8   4         13.83         18.42         3.56 o
 -13   9   4         12.18          5.25         2.79 o
 -12   9   4       2487.55       2381.94        28.70 o
 -11   9   4         10.74          4.73         6.62 o
 -10   9   4       8209.40       7897.98       107.61 o
  -9   9   4        312.46        321.21        13.25 o
  -8   9   4       4403.09       4203.90        61.29 o
  -7   9   4         67.01         62.46         4.83 o
  -6   9   4        880.78        604.31        16.18 o
  -5   9   4       1136.13       1141.78        14.74 o
  -4   9   4        147.12        143.40         4.30 o
  -3   9   4       2032.29       2057.52        17.23 o
  -2   9   4       3098.95       3433.21        30.01 o
  -1   9   4         46.79         42.79         3.71 o
   0   9   4        395.23        338.71         7.94 o
   1   9   4        447.04        416.08         7.66 o
   2   9   4      55859.95      53167.19       257.79 o
   3   9   4       2454.94       2524.14        30.85 o
   4   9   4        355.25        304.67         8.75 o
   5   9   4        594.73        574.68        12.48 o
   6   9   4         21.14         28.72         4.11 o
   7   9   4          6.43          5.17         4.72 o
   8   9   4        228.11        322.83        13.98 o
   9   9   4          1.50         -0.01         5.31 o
  10   9   4       2633.13       2538.49        41.83 o
  11   9   4          0.11          0.58         3.62 o
  12   9   4        928.14        863.34        16.54 o
 -13  10   4          0.66         -0.77         8.07 o
 -12  10   4        664.43        701.96        13.86 o
 -11  10   4          1.99          5.67         5.77 o
 -10  10   4         48.89         76.63        12.78 o
  -9  10   4         34.68         27.15         6.01 o
  -8  10   4         69.07        110.69         7.56 o
  -7  10   4        465.93        492.64        11.77 o
  -6  10   4       2394.48       2740.70        41.08 o
  -5  10   4        579.09        689.65        11.34 o
  -4  10   4       5587.48       6233.86        45.96 o
  -3  10   4       1040.58       1106.42        11.82 o
  -2  10   4       7434.61       7506.88        52.73 o
  -1  10   4       1483.71       1448.40        17.68 o
   0  10   4          0.98          4.77         3.15 o
   1  10   4       2718.54       2692.35        22.15 o
   2  10   4       1434.83       1213.81        14.75 o
   3  10   4       2235.94       2209.44        21.18 o
   4  10   4       3535.14       2708.11        29.59 o
   5  10   4        109.25         96.24         5.36 o
   6  10   4       9110.87       8977.45       115.18 o
   7  10   4       1152.31       1085.36        22.34 o
   8  10   4       4591.47       4680.80        56.17 o
   9  10   4         86.30         84.30         7.41 o
  10  10   4        943.90        970.32        24.48 o
  11  10   4        130.31        133.61         7.13 o
  12  10   4         15.59         21.78         3.48 o
 -12  11   4       2220.86       2164.79        24.87 o
 -11  11   4         16.58         16.21         5.07 o
 -10  11   4      11072.63      11645.84       141.65 o
  -9  11   4        121.28        120.74         8.74 o
  -8  11   4       7012.99       6738.77        60.34 o
  -7  11   4        659.83        675.99        13.76 o
  -6  11   4          7.31          9.46         2.76 o
  -5  11   4        272.39        288.97         7.15 o
  -4  11   4       5904.19       6549.01        52.13 o
  -3  11   4          0.30         -0.98         1.91 o
  -2  11   4      95113.95      89926.15       416.92 o
  -1  11   4       1019.79       1044.94        13.67 o
   0  11   4      54495.30      50523.54       244.55 o
   1  11   4       5777.15       5739.58        36.26 o
   2  11   4      44302.57      42437.59       213.95 o
   3  11   4        502.30        534.98        10.58 o
   4  11   4        245.98        466.34         9.98 o
   5  11   4        937.86        887.44        14.43 o
   6  11   4       8795.23       8476.43        83.63 o
   7  11   4          7.23          6.51         4.46 o
   8  11   4        472.85        536.23        17.09 o
   9  11   4        715.45        765.22        18.77 o
  10  11   4        289.22        270.32        12.65 o
  11  11   4         63.83         62.64         4.82 o
  12  11   4        570.16        510.20        12.79 o
 -12  12   4         27.18         39.61         4.36 o
 -11  12   4        339.82        342.32        13.58 o
 -10  12   4       1746.25       2067.18        44.87 o
  -9  12   4        506.57        521.64        16.16 o
  -8  12   4       1414.48       1692.93        24.41 o
  -7  12   4         97.97        119.40         5.59 o
  -6  12   4         19.55         89.80         4.71 o
  -5  12   4        578.55        531.68         9.17 o
  -4  12   4      28431.52      28054.27       171.73 o
  -3  12   4          0.07          2.35         1.65 o
  -2  12   4       7947.92       7742.67        47.51 o
  -1  12   4       4118.49       3933.30        30.43 o
   0  12   4       8173.28       7439.51        44.76 o
   1  12   4        907.41        965.62        11.14 o
   2  12   4        427.88        389.49        19.63 o
   3  12   4       2536.94       2467.70        26.20 o
   4  12   4       8628.15       8182.13        65.74 o
   5  12   4          1.01          1.32         3.35 o
   6  12   4        738.89        877.68        16.23 o
   7  12   4         26.69          7.81         5.21 o
   8  12   4       2161.33       2313.06        33.95 o
   9  12   4       1294.05       1236.57        23.73 o
  10  12   4        277.33        348.53        11.90 o
  11  12   4        416.30        375.79         9.73 o
  12  12   4       1465.07       1430.43        30.51 o
 -12  13   4        149.35        174.32         9.43 o
 -11  13   4         84.35         75.94         6.28 o
 -10  13   4       2531.27       2666.42        51.07 o
  -9  13   4       2230.83       2378.39        35.72 o
  -8  13   4        817.43        997.27        19.50 o
  -7  13   4          3.09          7.24         3.24 o
  -6  13   4       6384.44       6746.83        52.15 o
  -5  13   4        294.67        310.28         8.29 o
  -4  13   4       9673.76       9611.88        68.68 o
  -3  13   4        893.06        974.70        10.35 o
  -2  13   4       8364.61       8121.71        51.95 o
  -1  13   4         27.40         32.86         3.31 o
   0  13   4        882.56        501.87         7.98 o
   1  13   4       1531.43       1611.49        16.72 o
   2  13   4       7696.55       8206.21        59.38 o
   3  13   4        862.73        901.35        13.66 o
   4  13   4      10362.05       9932.32       100.07 o
   5  13   4          7.17          9.20         3.00 o
   6  13   4       2084.54       1896.28        25.82 o
   7  13   4         48.90         45.18         5.56 o
   8  13   4      14957.44      14641.44       128.99 o
   9  13   4        697.22        775.48        19.73 o
  10  13   4         27.62         30.83         5.10 o
  11  13   4        196.65        202.51         9.08 o
  12  13   4       4587.42       4272.31        63.07 o
 -12  14   4       1856.25       1940.92        34.37 o
 -11  14   4        311.63        265.73        10.18 o
 -10  14   4        853.79        857.44        26.95 o
  -9  14   4        136.54        125.51         9.61 o
  -8  14   4       6121.07       6638.83        76.12 o
  -7  14   4        875.90        909.60        14.87 o
  -6  14   4       1178.91        960.96        14.77 o
  -5  14   4          6.43          5.91         2.43 o
  -4  14   4          8.95         11.31         2.58 o
  -3  14   4       2847.04       2964.80        25.10 o
  -2  14   4     105990.01     105348.47       503.23 o
  -1  14   4        504.11        466.93        10.34 o
   0  14   4       3256.41       3140.82        23.91 o
   1  14   4         53.64         41.86         3.01 o
   2  14   4       1125.85        991.52        13.24 o
   3  14   4         13.35          6.48         2.40 o
   4  14   4      14230.31      13863.36       134.62 o
   5  14   4        213.06        169.39         7.00 o
   6  14   4       3390.61       3296.93        63.77 o
   7  14   4        116.65        135.51         7.73 o
   8  14   4       2162.13       2376.98        34.09 o
   9  14   4       3048.61       3125.90        42.12 o
  10  14   4       2503.91       2396.12        39.84 o
  11  14   4        573.89        514.58        19.27 o
  12  14   4         26.13         34.34         9.01 o
 -12  15   4       2159.30       1986.72        51.78 o
 -11  15   4        490.47        474.75        12.94 o
 -10  15   4         73.50         68.94         8.93 o
  -9  15   4         98.74        103.40         9.70 o
  -8  15   4         40.87         75.28         8.24 o
  -7  15   4         81.60         87.23         5.35 o
  -6  15   4         34.50         44.66         4.55 o
  -5  15   4        369.44        387.24         7.82 o
  -4  15   4      49019.24      48118.18       252.79 o
  -3  15   4         48.10         37.80         2.12 o
  -2  15   4        174.58        182.12         5.16 o
  -1  15   4        138.73        155.50         6.16 o
   0  15   4      33707.62      33072.00       146.70 o
   1  15   4        260.66        282.62         6.32 o
   2  15   4       1204.75       1305.82        15.49 o
   3  15   4       3831.56       3808.97        32.52 o
   4  15   4       5117.05       4721.83        58.41 o
   5  15   4         89.03        100.63         4.97 o
   6  15   4       2103.34       2004.12        24.42 o
   7  15   4          7.83          8.24         4.43 o
   8  15   4       5294.25       5072.70        53.55 o
   9  15   4        115.06        121.03         8.62 o
  10  15   4         10.69         16.79         7.00 o
  11  15   4         94.05         83.06         5.60 o
 -12  16   4       1214.34       1267.45        30.82 o
 -11  16   4        723.25        808.12        14.53 o
 -10  16   4        148.85        116.46        12.14 o
  -9  16   4        733.37        787.64        26.84 o
  -8  16   4          9.94         21.08         4.73 o
  -7  16   4        636.56        623.26        12.88 o
  -6  16   4      11713.15      12415.92       107.65 o
  -5  16   4        164.19        195.03         5.92 o
  -4  16   4       8858.38       8435.20        67.67 o
  -3  16   4        924.15        909.48        12.26 o
  -2  16   4       7672.38       7303.56        98.77 o
  -1  16   4         62.54         84.76         4.19 o
   0  16   4      25628.13      27169.18       121.60 o
   1  16   4         32.15         44.12         3.08 o
   2  16   4       3772.75       2827.58        28.86 o
   3  16   4       1181.48       1225.91        15.91 o
   4  16   4      12290.04      11121.36       103.46 o
   5  16   4        363.12        325.42         7.60 o
   6  16   4       4803.91       4721.75        51.18 o
   7  16   4         18.30         20.25         4.48 o
   8  16   4        165.32        135.01         9.67 o
   9  16   4        238.66        241.90        10.95 o
  10  16   4       3866.56       4193.58        41.24 o
  11  16   4         83.59         74.83         6.32 o
 -12  17   4        104.43        119.37        10.72 o
 -11  17   4        446.03        437.00        10.87 o
 -10  17   4       5149.47       4744.60        52.10 o
  -9  17   4        192.66        222.17        12.89 o
  -8  17   4       4540.94       4947.48        60.81 o
  -7  17   4          1.28          3.06         3.23 o
  -6  17   4      10170.54      10629.02        74.05 o
  -5  17   4       1615.22       1660.83        18.64 o
  -4  17   4       2163.67       2553.50        22.62 o
  -3  17   4        252.14        158.98         6.98 o
  -2  17   4       4205.49       3847.26        31.14 o
  -1  17   4       3325.15       3145.62        24.26 o
   0  17   4     116216.70     116568.48       691.61 o
   1  17   4        126.70        117.87         4.56 o
   2  17   4        148.09        211.71         8.03 o
   3  17   4       1631.14       1582.36        17.13 o
   4  17   4        106.63         97.32         4.84 o
   5  17   4        229.82        214.23         6.62 o
   6  17   4        462.28        503.18        12.44 o
   7  17   4          6.73         14.74         4.18 o
   8  17   4       1504.47       1655.60        28.95 o
   9  17   4        217.91        236.37        10.49 o
  10  17   4         34.53         51.93         4.24 o
  11  17   4        365.87        313.02        25.84 o
 -12  18   4         32.89         11.56         7.79 o
 -11  18   4         58.57         59.61         8.24 o
 -10  18   4        145.87        181.75         8.50 o
  -9  18   4       2439.77       2395.33        45.04 o
  -8  18   4       1369.01       1379.65        22.89 o
  -7  18   4        606.03        633.89        12.93 o
  -6  18   4       7866.41       8232.29        63.11 o
  -5  18   4         80.20         76.16         5.02 o
  -4  18   4      27246.45      27716.40       190.07 o
  -3  18   4         15.66          9.51         2.45 o
  -2  18   4      32513.04      35205.32       244.91 o
  -1  18   4        102.79        132.70         5.31 o
   0  18   4      14770.14      15161.13        78.78 o
   1  18   4        121.63        103.51         4.32 o
   2  18   4      25542.24      26312.51       147.52 o
   3  18   4       4454.32       4495.43        34.99 o
   4  18   4       9684.37       8861.41        97.98 o
   5  18   4         90.40         98.14         5.13 o
   6  18   4      18141.89      18114.77       139.86 o
   7  18   4        123.42        114.16         6.80 o
   8  18   4       1513.47       1522.74        27.19 o
   9  18   4        335.88        337.41        11.91 o
  10  18   4       1874.08       1943.13        26.64 o
  11  18   4         61.45         82.90        15.17 o
 -12  19   4        266.14        288.70        20.76 o
 -11  19   4        261.29        261.85        13.13 o
 -10  19   4        159.51        140.10         6.89 o
  -9  19   4         27.25         29.94         5.66 o
  -8  19   4       1083.45        909.05        19.25 o
  -7  19   4          1.20          1.86         3.03 o
  -6  19   4        175.99        143.52         7.38 o
  -5  19   4        755.25        802.43        13.96 o
  -4  19   4       2817.20       2701.07        32.89 o
  -3  19   4       1866.44       1714.39        15.55 o
  -2  19   4       3017.79       3420.25        27.97 o
  -1  19   4        828.46        876.20        10.35 o
   0  19   4       6306.83       7207.74        43.69 o
   1  19   4        920.87       1028.75        13.45 o
   2  19   4       2673.70       2534.48        25.41 o
   3  19   4       2132.78       2093.71        25.23 o
   4  19   4        976.57        914.42        17.34 o
   5  19   4        814.83        809.43        15.84 o
   6  19   4      11990.15      12587.42       114.86 o
   7  19   4         41.88         29.71         4.26 o
   8  19   4         62.96         66.84        11.47 o
   9  19   4         10.32         17.81         4.97 o
  10  19   4       1468.26       1522.64        27.56 o
  11  19   4         84.04         72.27         9.76 o
 -12  20   4        276.53        310.80        20.52 o
 -11  20   4        368.17        359.25        23.23 o
 -10  20   4        792.66        778.61        20.76 o
  -9  20   4        140.33        124.00         8.46 o
  -8  20   4       6133.73       6138.72        70.51 o
  -7  20   4        198.97        255.09         9.02 o
  -6  20   4         45.77         65.75         5.09 o
  -5  20   4        553.99        530.62        16.85 o
  -4  20   4      33228.51      32678.03       835.86 o
  -3  20   4         67.39         71.63         3.38 o
  -2  20   4         66.58         21.48         2.42 o
  -1  20   4          0.40          2.24         1.74 o
   0  20   4       4681.70       3963.82        53.64 o
   1  20   4       2210.97       2124.49        19.90 o
   2  20   4       5685.27       5933.36        43.07 o
   3  20   4       3469.54       3573.62        56.77 o
   4  20   4          1.31          5.72         8.81 o
   5  20   4        181.31        209.96         7.99 o
   6  20   4       6715.44       7139.60        65.81 o
   7  20   4        472.52        424.54        11.53 o
   8  20   4       1333.72       1550.37        26.31 o
   9  20   4          8.13          9.59         6.63 o
  10  20   4        233.36        219.91        11.42 o
  11  20   4         76.60         59.39         8.27 o
 -12  21   4         12.50         10.91         6.27 o
 -11  21   4        176.42        157.71        12.72 o
 -10  21   4        784.70        676.91        45.62 o
  -9  21   4        796.79        808.63        19.88 o
  -8  21   4      17858.15      16693.82       159.25 o
  -7  21   4         20.13         10.18         4.46 o
  -6  21   4        266.68        296.53        15.11 o
  -5  21   4         20.47         18.42         4.56 o
  -4  21   4       3747.82       3735.39        45.18 o
  -3  21   4        317.14        282.53         7.71 o
  -2  21   4       1521.51       1092.26        14.97 o
  -1  21   4          0.33          0.23         2.44 o
   0  21   4      30631.46      30888.33       176.25 o
   1  21   4       5978.16       5899.97        58.32 o
   2  21   4        353.68        392.15        15.50 o
   3  21   4         42.49         48.45         5.16 o
   4  21   4       5816.55       6396.32        72.92 o
   5  21   4         14.86          1.54         4.03 o
   6  21   4        133.93        150.14         7.17 o
   7  21   4        116.60        101.93         6.02 o
   8  21   4       6524.10       6330.67        85.32 o
   9  21   4         13.64         -7.46         7.46 o
  10  21   4         22.34         33.68         7.08 o
  11  21   4          3.77         -1.68         4.81 o
 -12  22   4        115.82         76.23         9.76 o
 -11  22   4        376.64        351.85        20.80 o
 -10  22   4        229.17        257.19        30.60 o
  -9  22   4          6.20         -5.47        10.09 o
  -8  22   4       1467.44       1504.72        58.37 o
  -7  22   4        206.97        248.02        28.21 o
  -6  22   4       5104.77       4924.16        87.44 o
  -5  22   4         20.53         12.76         4.85 o
  -4  22   4       3203.29       3414.13        43.34 o
  -3  22   4       1212.78       1203.05        19.35 o
  -2  22   4       1489.04       1713.38        20.56 o
  -1  22   4         97.42        110.98         4.74 o
   0  22   4       5137.63       5894.08        57.27 o
   1  22   4         55.07         75.81         5.31 o
   2  22   4       5175.37       5983.07        87.55 o
   3  22   4       5233.13       5410.78        61.68 o
   4  22   4        175.31        193.21        10.35 o
   5  22   4        255.54        245.94        10.72 o
   6  22   4          2.68         23.85         6.39 o
   7  22   4        255.02        221.94        11.02 o
   8  22   4          0.65         28.21        12.77 o
   9  22   4        487.39        581.25        20.33 o
  10  22   4        138.15        165.59         9.36 o
  11  22   4         96.71         72.45         7.91 o
 -12  23   4        332.79        428.23        20.39 o
 -11  23   4         14.13         10.25         5.19 o
 -10  23   4          5.02         -0.48         7.15 o
  -9  23   4         33.45         17.25        14.86 o
  -8  23   4         91.45         68.77         9.47 o
  -7  23   4         32.54         27.67         7.58 o
  -6  23   4       1531.53       1428.74        34.48 o
  -5  23   4          0.66          2.14         4.10 o
  -4  23   4       2301.28       2192.28        30.44 o
  -3  23   4        430.63        354.97        10.57 o
  -2  23   4       1992.81       1809.17        25.97 o
  -1  23   4        683.66        746.36        13.47 o
   0  23   4       2988.94       3544.10        29.90 o
   1  23   4       1465.84       1376.87        28.27 o
   2  23   4       5316.44       4966.88        57.29 o
   3  23   4        462.06        409.19        17.69 o
   4  23   4       6695.79       6713.30        77.24 o
   5  23   4         46.24         35.01         5.41 o
   6  23   4        647.81        666.00        22.37 o
   7  23   4        306.04        346.56        13.57 o
   8  23   4       2685.57       2565.13        40.37 o
   9  23   4        286.93        321.94        15.05 o
  10  23   4       1470.69       1366.54        29.34 o
 -12  24   4        158.38        176.27        12.03 o
 -11  24   4         86.39        100.47        15.11 o
 -10  24   4       2599.85       2684.32        60.54 o
  -9  24   4       1169.03       1157.50        33.37 o
  -8  24   4        109.58        192.68        13.53 o
  -7  24   4          0.77          4.32         6.81 o
  -6  24   4       4172.69       3628.29        65.78 o
  -5  24   4        100.76         90.43         6.54 o
  -4  24   4       2370.65       1974.85        29.14 o
  -3  24   4        205.64        181.76         8.20 o
  -2  24   4        149.07        119.93         7.92 o
  -1  24   4       1115.24       1096.01        15.08 o
   0  24   4       1703.50       1518.10        28.34 o
   1  24   4         11.53         14.90         3.61 o
   2  24   4       6032.86       7211.31       107.25 o
   3  24   4        285.18        249.15         9.27 o
   4  24   4        175.01        231.50        11.93 o
   5  24   4          4.58          3.05         4.75 o
   6  24   4       4475.02       4213.26        55.59 o
   7  24   4       2377.85       2405.10        36.56 o
   8  24   4        963.85        992.39        23.61 o
   9  24   4        216.26        183.01        11.32 o
  10  24   4        938.88        910.10       138.70 o
 -11  25   4          9.46          2.03         8.26 o
 -10  25   4       4287.30       3983.87       123.66 o
  -9  25   4        699.40        662.84        24.82 o
  -8  25   4       1259.66       1366.44        31.47 o
  -7  25   4        208.58        192.75        12.04 o
  -6  25   4       2491.75       2537.79        45.85 o
  -5  25   4          0.17          5.98         5.93 o
  -4  25   4       1889.89       1885.25        28.97 o
  -3  25   4        368.56        356.96        11.55 o
  -2  25   4      14672.61      14049.67       267.65 o
  -1  25   4         29.94         28.16         5.89 o
   0  25   4      24888.93      24497.69       176.84 o
   1  25   4        494.69        537.55        16.12 o
   2  25   4        125.74         73.16        12.61 o
   3  25   4        850.17        821.46        17.14 o
   4  25   4      11058.57      11367.21       154.21 o
   5  25   4          3.14          7.16         5.99 o
   6  25   4       6397.56       6440.42        80.06 o
   7  25   4         48.03         43.74         6.32 o
   8  25   4       3653.59       3731.95        66.29 o
   9  25   4       1327.48       1363.35        28.66 o
  10  25   4       2536.72       2509.70       206.53 o
 -11  26   4          0.88          2.79         7.40 o
 -10  26   4        312.08        355.39        18.96 o
  -9  26   4        449.36        453.90        20.00 o
  -8  26   4        553.38        503.60        18.88 o
  -7  26   4        257.57        292.31        14.44 o
  -6  26   4        372.34        382.66        18.49 o
  -5  26   4       2234.28       2183.75        32.81 o
  -4  26   4       1302.71       1294.34        23.92 o
  -3  26   4         10.24          2.38         4.06 o
  -2  26   4       1758.41       1987.94        31.23 o
  -1  26   4        218.54        190.15         7.81 o
   0  26   4       1876.92       1840.19        31.07 o
   1  26   4          6.73          3.27         3.82 o
   2  26   4       5757.46       5643.43        65.45 o
   3  26   4         99.22        116.46         7.15 o
   4  26   4         36.54         55.52         6.34 o
   5  26   4        709.01        646.43        20.89 o
   6  26   4       5812.52       5738.16        68.49 o
   7  26   4        109.08        115.64         8.49 o
   8  26   4       1149.23       1127.46        24.07 o
   9  26   4        544.72        541.66        20.89 o
  10  26   4         79.95         69.52        20.76 o
 -11  27   4          0.22         11.17         7.09 o
 -10  27   4       1516.79       1460.07        82.15 o
  -9  27   4          1.20          4.86         6.00 o
  -8  27   4       4041.57       3892.78        62.46 o
  -7  27   4         51.37         39.27         7.58 o
  -6  27   4        771.71        678.29        24.95 o
  -5  27   4          5.44          9.42         5.37 o
  -4  27   4         29.25         30.05         7.02 o
  -3  27   4        217.72        211.96         9.79 o
  -2  27   4       1882.77       2345.16        32.03 o
  -1  27   4        364.93        365.39        11.74 o
   0  27   4       2247.62       2218.91        32.03 o
   1  27   4        281.83        342.37        12.59 o
   2  27   4       6733.46       6845.72        79.40 o
   3  27   4        330.70        342.66        11.55 o
   4  27   4       1458.17       1503.03        28.52 o
   5  27   4        443.44        425.98        14.01 o
   6  27   4       1293.10       1290.19        24.74 o
   7  27   4        196.95        216.03        10.71 o
   8  27   4         12.78         27.93         5.19 o
   9  27   4       1028.13       1051.12        28.25 o
  10  27   4       5881.54       7120.92       173.23 o
 -11  28   4        548.00        549.97        26.80 o
 -10  28   4        110.89        121.72        16.74 o
  -9  28   4         29.88          9.42         6.16 o
  -8  28   4          8.52         20.53         6.27 o
  -7  28   4        288.05        275.38        15.09 o
  -6  28   4       6547.75       6162.21        80.99 o
  -5  28   4        236.72        265.41        13.74 o
  -4  28   4       2726.28       3005.28        40.56 o
  -3  28   4         14.27         20.02         4.78 o
  -2  28   4       1148.06        976.58        20.05 o
  -1  28   4        121.43        129.61         7.11 o
   0  28   4         31.90         31.21         3.93 o
   1  28   4         12.67         15.05         4.45 o
   2  28   4         21.29         49.25         6.05 o
   3  28   4        140.24        148.35         7.96 o
   4  28   4        960.48        753.78        19.94 o
   5  28   4       1318.65       1394.54        25.91 o
   6  28   4         14.43         33.11         4.44 o
   7  28   4         88.86         92.22         9.68 o
   8  28   4       5256.56       5229.51        78.72 o
   9  28   4        804.98        865.70        24.27 o
  10  28   4       4344.84       4702.21       123.85 o
 -11  29   4        200.34        166.03        13.97 o
 -10  29   4        537.87        579.64        34.33 o
  -9  29   4        170.04        153.07        11.50 o
  -8  29   4       1117.76       1195.76        28.46 o
  -7  29   4         35.65         26.16         7.09 o
  -6  29   4          5.30         16.67         6.50 o
  -5  29   4        678.95        659.34        19.55 o
  -4  29   4       4598.26       4590.92        52.76 o
  -3  29   4        857.06        863.46        19.77 o
  -2  29   4       1525.97       1414.27        23.04 o
  -1  29   4        850.94        885.24        17.76 o
   0  29   4        903.11       1260.94        19.84 o
   1  29   4          0.03          2.88         4.36 o
   2  29   4        254.39        336.82        13.52 o
   3  29   4       1212.63       1276.83        23.02 o
   4  29   4       3720.76       3471.91        47.19 o
   5  29   4         96.58        108.02         8.17 o
   6  29   4        117.48         61.99         5.87 o
   7  29   4        545.39        534.53        19.61 o
   8  29   4         11.59         26.89         6.06 o
   9  29   4        411.26        482.25        23.38 o
 -11  30   4        850.75        831.54        29.08 o
 -10  30   4       8609.16       9027.12       125.64 o
  -9  30   4       1193.77       1112.48        31.35 o
  -8  30   4       1313.15       1369.16        30.30 o
  -7  30   4          3.88          3.94         6.16 o
  -6  30   4        958.45        947.46        27.47 o
  -5  30   4        302.41        309.22        13.58 o
  -4  30   4       6154.28       5976.20        63.30 o
  -3  30   4         84.09         85.34         7.20 o
  -2  30   4       4126.03       4604.11        47.41 o
  -1  30   4         17.23         21.97         4.18 o
   0  30   4         35.83         92.99         8.51 o
   1  30   4          7.10          1.46         4.64 o
   2  30   4        681.07        866.99        22.15 o
   3  30   4          0.41          0.47         4.40 o
   4  30   4       1948.65       2028.21        34.27 o
   5  30   4        231.49        231.64        10.75 o
   6  30   4         26.95         63.24         5.81 o
   7  30   4        587.66        581.34        20.01 o
   8  30   4       1282.29       1183.56        43.67 o
   9  30   4         32.83         22.75         7.08 o
 -10  31   4        888.53        747.34        35.80 o
  -9  31   4         98.43        115.44        11.31 o
  -8  31   4          7.62         20.69         4.82 o
  -7  31   4        165.75        174.55        12.34 o
  -6  31   4       1972.83       1886.69        39.68 o
  -5  31   4         54.54         47.63         6.56 o
  -4  31   4       4025.64       4238.28        51.19 o
  -3  31   4       1255.24       1321.37        23.55 o
  -2  31   4        141.46        159.30         8.33 o
  -1  31   4        480.30        521.75        13.31 o
   0  31   4       3015.25       3065.36        39.85 o
   1  31   4        715.16        710.47        23.61 o
   2  31   4        203.99        165.37         9.16 o
   3  31   4        120.77        129.98        12.11 o
   4  31   4       4551.62       4324.23        57.87 o
   5  31   4       1047.37       1048.79        22.32 o
   6  31   4        840.45        829.30        17.32 o
   7  31   4         98.88        111.53         9.47 o
   8  31   4       4363.50       4119.22       144.99 o
   9  31   4         30.80         29.90        15.75 o
 -10  32   4        719.02        628.58        30.66 o
  -9  32   4        347.38        297.22        29.22 o
  -8  32   4        211.35        197.99        11.18 o
  -7  32   4          0.86          2.80         6.31 o
  -6  32   4       4257.04       4381.00        65.14 o
  -5  32   4       1070.28       1189.60        34.65 o
  -4  32   4       2319.33       2337.50        41.37 o
  -3  32   4        230.95        216.74        10.13 o
  -2  32   4       3159.68       2989.52        40.01 o
  -1  32   4         28.23         41.98         4.97 o
   0  32   4       4134.40       3913.40        47.42 o
   1  32   4         41.93         48.69         6.00 o
   2  32   4        243.18        271.37        11.85 o
   3  32   4        178.81        172.04        10.61 o
   4  32   4        183.18        208.38        10.12 o
   5  32   4        838.93        833.92        18.15 o
   6  32   4       3298.95       3396.37        39.04 o
   7  32   4         24.62         15.32         5.66 o
   8  32   4         24.18         26.80         6.41 o
   9  32   4         58.04         52.88        11.86 o
 -10  33   4       1356.10       1277.66        42.72 o
  -9  33   4         99.48         99.21        15.87 o
  -8  33   4       1505.71       1524.93        29.79 o
  -7  33   4          0.21          0.03         5.52 o
  -6  33   4        607.81        547.30        24.14 o
  -5  33   4        256.81        276.78        11.88 o
  -4  33   4        769.67        876.59        19.62 o
  -3  33   4        104.66        108.76         7.77 o
  -2  33   4       1617.15       1630.58        28.85 o
  -1  33   4       2727.91       2826.80        37.11 o
   0  33   4        302.27        225.74        10.45 o
   1  33   4        632.01        651.68        20.01 o
   2  33   4       3408.71       3270.79        44.63 o
   3  33   4       2885.67       2919.10        49.58 o
   4  33   4        560.88        532.69        15.36 o
   5  33   4        413.03        420.42        12.74 o
   6  33   4        315.64        291.11         9.46 o
   7  33   4          1.96          5.21         4.45 o
   8  33   4       2535.35       2818.93        59.44 o
 -10  34   4         33.32         15.88         5.99 o
  -9  34   4         19.95         31.05         5.94 o
  -8  34   4         33.59         41.11         5.98 o
  -7  34   4        387.09        313.93        12.50 o
  -6  34   4        115.66        140.58         9.80 o
  -5  34   4       1248.14       1244.44        24.47 o
  -4  34   4       1425.88       1505.65        26.19 o
  -3  34   4        124.96        134.10         8.45 o
  -2  34   4      17438.81      17518.06       426.22 o
  -1  34   4        419.21        481.14        14.40 o
   0  34   4       1759.00       1760.13        36.16 o
   1  34   4         15.26         17.92         6.56 o
   2  34   4          4.42         14.04         5.43 o
   3  34   4        120.29         99.24        10.70 o
   4  34   4        847.93        915.24        22.31 o
   5  34   4        220.64        186.71         8.72 o
   6  34   4         28.92         39.64         5.16 o
   7  34   4          0.60          5.20         7.97 o
   8  34   4          2.07         11.81         5.17 o
  -9  35   4        286.07        274.24        21.58 o
  -8  35   4        137.71        121.68         8.18 o
  -7  35   4        542.80        527.50        15.53 o
  -6  35   4       5057.32       5234.25        97.17 o
  -5  35   4        194.40        213.27        11.78 o
  -4  35   4        814.37        855.22        19.36 o
  -3  35   4        280.51        295.41        12.59 o
  -2  35   4       2534.35       2696.92        38.84 o
  -1  35   4        733.09        691.02        17.24 o
   0  35   4        481.11        520.57        14.80 o
   1  35   4        704.46        725.92        22.52 o
   2  35   4       3187.29       3391.70        45.71 o
   3  35   4          0.73          0.95         7.60 o
   4  35   4      15396.63      16149.23       140.91 o
   5  35   4        201.04        192.22         8.98 o
   6  35   4         40.60         43.57         5.67 o
   7  35   4        221.84        238.70        14.67 o
   8  35   4       1522.48       1506.89        32.81 o
  -9  36   4         96.98         81.04        11.98 o
  -8  36   4       1541.38       1449.96        30.04 o
  -7  36   4        113.39        120.40         9.27 o
  -6  36   4        537.34        575.93        17.48 o
  -5  36   4         13.17          4.94         6.18 o
  -4  36   4        252.86        210.74        10.80 o
  -3  36   4        256.91        246.14        11.69 o
  -2  36   4         65.50        145.44        11.47 o
  -1  36   4        337.53        321.45        11.88 o
   0  36   4        357.99        332.31        11.86 o
   1  36   4         39.16         31.16         6.53 o
   2  36   4        108.63        137.03         8.70 o
   3  36   4       1967.35       2009.62        38.85 o
   4  36   4       1724.26       1792.64        37.60 o
   5  36   4          0.35         -6.23         7.62 o
   6  36   4         51.78         77.76         8.33 o
   7  36   4          9.90          6.17         5.56 o
   8  36   4        337.95        270.52        16.01 o
  -8  37   4        811.88        744.61        17.35 o
  -7  37   4         12.64         15.55         5.04 o
  -6  37   4       2460.52       2375.42        36.41 o
  -5  37   4        191.21        179.89        10.84 o
  -4  37   4       4507.24       4460.00        61.74 o
  -3  37   4          4.96         11.05         5.26 o
  -2  37   4      20560.21      20034.43       391.44 o
  -1  37   4       1112.24       1150.67        22.55 o
   0  37   4        619.05        637.47        18.64 o
   1  37   4         65.66         61.13         7.31 o
   2  37   4         80.24         75.70         8.94 o
   3  37   4        395.26        387.12        14.67 o
   4  37   4       7472.88       7742.64        80.88 o
   5  37   4         42.39         33.31         5.46 o
   6  37   4          0.72          7.78         8.84 o
   7  37   4         72.85         71.17         8.45 o
  -8  38   4         75.31         44.31         6.89 o
  -7  38   4         85.16         79.66         6.93 o
  -6  38   4          3.69          5.18         4.55 o
  -5  38   4         12.65          7.07         5.57 o
  -4  38   4        931.04        866.43        28.66 o
  -3  38   4       1182.92       1224.93        27.39 o
  -2  38   4        462.47        527.31        18.16 o
  -1  38   4          3.00          9.17         4.48 o
   0  38   4       7226.00       7302.75        71.06 o
   1  38   4        221.36        218.79        12.02 o
   2  38   4       1558.88       1734.68        66.96 o
   3  38   4        247.83        264.40        11.99 o
   4  38   4        662.71        669.53        18.45 o
   5  38   4        135.62        136.94        11.52 o
   6  38   4        239.04        242.36        11.92 o
   7  38   4          2.48          1.27         7.36 o
  -8  39   4       1011.01        858.76        26.62 o
  -7  39   4        241.46        216.92        11.22 o
  -6  39   4          1.08         -1.54         5.52 o
  -5  39   4         37.44         21.04         6.67 o
  -4  39   4        224.02        196.00        12.14 o
  -3  39   4        810.09        842.75        24.96 o
  -2  39   4       1064.06       1098.95        25.56 o
  -1  39   4        654.74        663.21        17.59 o
   0  39   4       1419.20       1424.85        25.76 o
   1  39   4          2.56          0.62         5.75 o
   2  39   4      21252.00      21244.21       177.76 o
   3  39   4        485.43        486.18        19.30 o
   4  39   4        661.53        690.73        18.17 o
   5  39   4        141.99        128.71         7.88 o
   6  39   4       1262.10       1295.33        26.35 o
   7  39   4         81.94         85.53        12.92 o
  -7  40   4        397.40        454.57        20.69 o
  -6  40   4       1839.49       1808.79        35.00 o
  -5  40   4        919.09        911.67        27.38 o
  -4  40   4       2839.41       2863.43        59.80 o
  -3  40   4        133.18        153.04        11.14 o
  -2  40   4         72.85         71.35         7.18 o
  -1  40   4          5.80         14.88         5.05 o
   0  40   4       3386.79       3320.31        44.83 o
   1  40   4        185.90        172.54        10.47 o
   2  40   4       1482.10       1631.57        30.40 o
   3  40   4        230.08        251.16        14.24 o
   4  40   4        485.92        482.43        15.99 o
   5  40   4        925.78        856.02        18.25 o
   6  40   4         75.51         75.80         7.63 o
   7  40   4        553.19        535.33        26.09 o
  -7  41   4       1161.60       1122.78        31.26 o
  -6  41   4        543.12        637.31        27.19 o
  -5  41   4          4.50          6.26         6.10 o
  -4  41   4        463.84        543.88        13.71 o
  -3  41   4        291.87        307.06        12.81 o
  -2  41   4       1810.29       1757.79        34.92 o
  -1  41   4        746.39        716.92        19.05 o
   0  41   4       8093.40       8336.28       132.78 o
   1  41   4        385.74        422.88        17.18 o
   2  41   4          3.18          9.90         5.77 o
   3  41   4        374.41        388.47        16.60 o
   4  41   4      10718.58      10886.14       130.28 o
   5  41   4        443.03        434.27        11.90 o
   6  41   4        150.27        195.68        19.60 o
   7  41   4        315.41        341.96        19.27 o
  -7  42   4        176.79        152.34        10.59 o
  -6  42   4        635.22        575.13        24.62 o
  -5  42   4       1013.65       1043.23        27.13 o
  -4  42   4        390.01        400.79        14.81 o
  -3  42   4        101.37        100.88         7.72 o
  -2  42   4        619.13        706.85        19.87 o
  -1  42   4         74.15         87.19         7.60 o
   0  42   4        571.25        583.31        20.65 o
   1  42   4          3.02          6.80         4.70 o
   2  42   4        384.14        438.17        18.46 o
   3  42   4        147.47        147.06        13.10 o
   4  42   4       7095.40       7519.37       104.76 o
   5  42   4        273.27        297.36        12.75 o
   6  42   4        995.57        896.26        38.92 o
  -7  43   4         18.85         23.42         6.30 o
  -6  43   4         82.29         72.22         9.49 o
  -5  43   4        161.13        144.47        13.76 o
  -4  43   4       1524.04       1640.61        36.01 o
  -3  43   4          8.63         13.03         4.42 o
  -2  43   4        126.06        101.52         6.95 o
  -1  43   4        155.40        139.15         9.25 o
   0  43   4       1233.58       1326.18        27.40 o
   1  43   4        101.00         84.13         8.28 o
   2  43   4       3146.49       3422.26        60.93 o
   3  43   4       1367.22       1373.14        34.49 o
   4  43   4         68.18         97.91         8.47 o
   5  43   4         22.08         22.03         6.36 o
   6  43   4        722.97        668.56        30.54 o
  -6  44   4       2159.22       2286.73        46.89 o
  -5  44   4         41.16         42.03         9.03 o
  -4  44   4        596.33        593.43        19.83 o
  -3  44   4        828.61        833.67        16.61 o
  -2  44   4         24.90         14.96         4.09 o
  -1  44   4        175.09        174.26         9.83 o
   0  44   4          5.63         24.09         6.71 o
   1  44   4        739.25        745.99        17.87 o
   2  44   4       2334.84       2366.26        47.24 o
   3  44   4        359.61        337.27        14.38 o
   4  44   4       1417.29       1390.05        26.73 o
   5  44   4        176.76        170.34        11.39 o
   6  44   4       1094.73       1138.32        37.62 o
  -6  45   4        160.46        116.19         9.21 o
  -5  45   4         38.49         56.64         8.52 o
  -4  45   4        125.56        136.31         9.56 o
  -3  45   4       1963.56       1877.78        27.45 o
  -2  45   4        572.58        569.03        13.71 o
  -1  45   4        775.87        804.92        21.58 o
   0  45   4        591.00        556.99        17.94 o
   1  45   4         28.96         32.63         5.85 o
   2  45   4        108.24        138.38        11.58 o
   3  45   4        262.03        285.24        12.53 o
   4  45   4        586.59        597.12        18.99 o
   5  45   4       1180.81        987.12        64.72 o
   6  45   4        180.11        167.94        11.94 o
  -6  46   4         20.14         28.29         6.98 o
  -5  46   4        460.67        451.70        18.52 o
  -4  46   4       1962.48       2001.96        45.05 o
  -3  46   4         50.53         45.55         5.14 o
  -2  46   4         88.87         93.47         7.15 o
  -1  46   4        216.27        204.99        13.10 o
   0  46   4         21.53         19.38         4.17 o
   1  46   4        815.16        839.00        24.96 o
   2  46   4        114.35        142.54         9.07 o
   3  46   4          1.26         -4.51         4.51 o
   4  46   4        129.93        124.20        10.09 o
   5  46   4          9.48          5.22         6.00 o
  -5  47   4         98.36         93.88         7.99 o
  -4  47   4        385.73        405.12        17.35 o
  -3  47   4         61.46         55.17        11.85 o
  -2  47   4         61.48         49.39         5.17 o
  -1  47   4         31.26         35.04         6.89 o
   0  47   4         89.77        103.52         5.82 o
   1  47   4        619.28        616.00        17.26 o
   2  47   4        826.65        823.89        19.67 o
   3  47   4        262.88        266.46        12.36 o
   4  47   4        382.91        410.35        19.76 o
   5  47   4          0.52          5.65         4.81 o
  -5  48   4        539.54        542.80        24.00 o
  -4  48   4       6407.57       6350.44        98.58 o
  -3  48   4         75.40         80.53        13.13 o
  -2  48   4        137.91        146.52        10.19 o
  -1  48   4          0.06          0.38         4.50 o
   0  48   4        623.73        575.51        15.25 o
   1  48   4        569.12        537.99        14.97 o
   2  48   4         12.95          8.79         4.40 o
   3  48   4        597.69        552.41        16.03 o
   4  48   4       1764.69       1473.93        29.04 o
  -4  49   4       4045.14       3796.94        84.18 o
  -3  49   4         38.70         29.48         8.61 o
  -2  49   4       2706.50       2648.93        57.17 o
  -1  49   4        928.89        912.86        20.39 o
   0  49   4        230.89        242.59        19.96 o
   1  49   4       1781.71       1730.93        37.29 o
   2  49   4          0.30          2.60         3.79 o
   3  49   4        278.69        256.21        20.53 o
  -4  50   4        465.50        506.62        21.05 o
  -3  50   4         22.90         22.80         7.52 o
  -2  50   4        188.64        213.56        12.45 o
  -1  50   4        484.90        432.57        12.04 o
   0  50   4       1632.70       1623.54        33.83 o
   1  50   4         61.45         61.66         7.12 o
   2  50   4        546.59        515.00        15.87 o
  -2  51   4         32.03         29.41         6.49 o
  -1  51   4         72.49         65.27         8.16 o
   0  51   4        923.18        837.06        29.77 o
   1  51   4        943.77        908.48        31.43 o
   2  51   4       2523.85       2355.86        54.63 o
 -13   1   5        867.09        816.72        26.09 o
 -12   1   5         76.07         69.33         5.36 o
 -11   1   5       1964.64       1976.56        37.42 o
 -10   1   5        329.02        317.72        12.92 o
  -9   1   5      17536.14      17501.48       159.16 o
  -8   1   5         31.47         20.34         6.05 o
  -7   1   5         10.41         35.06         5.83 o
  -6   1   5        984.87       1013.69        15.26 o
  -5   1   5      14449.64      13336.41        73.15 o
  -4   1   5        417.95        409.17         7.64 o
  -3   1   5       6269.02       6422.45        37.48 o
  -2   1   5          0.56          0.88         3.49 o
  -1   1   5      21541.87      19877.81       247.00 o
   0   1   5         33.81         27.96         4.49 o
   1   1   5     117009.64     107069.76       647.21 o
   2   1   5        113.44        111.67         4.16 o
   3   1   5      37065.40      36510.75       203.83 o
   4   1   5        111.09        109.04         4.36 o
   5   1   5       1000.83       1113.59        17.38 o
   6   1   5        152.50        155.57         6.33 o
   7   1   5      14851.30      14889.14       207.55 o
   8   1   5         15.72         14.79         6.03 o
   9   1   5        666.49        705.70        21.84 o
  10   1   5         11.43         10.09         5.84 o
  11   1   5        308.65        304.24        13.19 o
  12   1   5         37.50         31.99         4.63 o
 -13   2   5       2399.28       2226.32        41.40 o
 -12   2   5         31.30         23.22         4.35 o
 -11   2   5        480.98        465.41        17.82 o
 -10   2   5        765.20        735.43        19.24 o
  -9   2   5       1237.21       1301.00        28.12 o
  -8   2   5        613.41        589.56        19.54 o
  -7   2   5       5772.76       6030.97        70.40 o
  -6   2   5       1710.05       1696.69        20.38 o
  -5   2   5       2736.28       3122.41        25.63 o
  -4   2   5         43.19         37.81         2.97 o
  -3   2   5         89.61        177.74         4.70 o
  -2   2   5         11.87         19.82         3.35 o
  -1   2   5      12782.88      12201.11        99.89 o
   0   2   5         28.26         45.92         4.84 o
   1   2   5      51733.99      50108.42       263.08 o
   2   2   5       2924.99       2915.51        22.72 o
   3   2   5      10138.75       9910.79        61.42 o
   4   2   5        488.96        592.85         9.55 o
   5   2   5       7034.87       7960.69        84.50 o
   6   2   5        117.42        109.42         5.43 o
   7   2   5       4881.53       4692.16        45.18 o
   8   2   5        632.41        670.60        18.78 o
   9   2   5       2611.17       2635.34        49.37 o
  10   2   5        221.44        248.53        12.52 o
  11   2   5       2600.32       2597.59        40.74 o
  12   2   5        171.06        161.87         9.01 o
 -13   3   5        111.56        134.35         9.28 o
 -12   3   5         10.11          7.18         4.23 o
 -11   3   5        166.82        182.79        11.94 o
 -10   3   5       1527.15       1518.58        27.93 o
  -9   3   5        285.05        290.16        14.32 o
  -8   3   5       3243.64       3341.45        50.34 o
  -7   3   5          5.89        122.55        17.62 o
  -6   3   5       1214.22       1280.05        19.12 o
  -5   3   5       5428.37       5802.09        37.60 o
  -4   3   5       1006.41        976.46        11.67 o
  -3   3   5         13.93         31.44         2.76 o
  -2   3   5         77.80         79.35         4.64 o
  -1   3   5      25309.09      23291.44       237.57 o
   0   3   5        177.09        137.58         6.68 o
   1   3   5      15334.28      14250.32        88.39 o
   2   3   5        314.51        304.77         6.32 o
   3   3   5      21858.74      22102.86       142.78 o
   4   3   5         21.05         36.04         2.92 o
   5   3   5        240.64        219.18         8.05 o
   6   3   5          6.26          6.73         3.73 o
   7   3   5         17.59         48.32         5.35 o
   8   3   5         48.09         48.16         6.47 o
   9   3   5       2373.32       2415.73        40.80 o
  10   3   5        113.70         92.11         8.56 o
  11   3   5        694.19        814.41        21.29 o
  12   3   5        221.65        237.53         8.35 o
 -13   4   5        174.45        164.12        10.46 o
 -12   4   5         81.44         71.00         5.18 o
 -11   4   5        248.05        272.64        14.38 o
 -10   4   5         36.08         32.45         6.82 o
  -9   4   5      12940.74      12388.30       116.10 o
  -8   4   5        637.68        644.67        19.19 o
  -7   4   5       1799.04       1844.94        32.63 o
  -6   4   5        232.70        248.23         6.94 o
  -5   4   5         13.09         35.63         5.42 o
  -4   4   5          0.17          1.81         2.12 o
  -3   4   5       3716.33       3593.96        25.05 o
  -2   4   5       1457.62       1349.03        17.51 o
  -1   4   5      28780.96      27436.37       152.78 o
   0   4   5          0.01         -3.51         3.51 o
   1   4   5         94.77         91.45         5.66 o
   2   4   5       5017.67       5099.84        43.29 o
   3   4   5      12595.48      13957.99        81.82 o
   4   4   5          2.41          6.50         2.15 o
   5   4   5       7374.27       6482.15        67.63 o
   6   4   5         86.97         82.58         5.34 o
   7   4   5       3315.11       3193.95        36.32 o
   8   4   5       1020.66       1101.01        22.62 o
   9   4   5         38.70         96.08        11.10 o
  10   4   5        280.60        284.03        15.23 o
  11   4   5       1566.08       1600.84        44.43 o
  12   4   5          4.87          8.93         3.41 o
 -13   5   5      11647.25      10914.12       136.86 o
 -12   5   5        887.96        853.82        16.18 o
 -11   5   5       6128.79       6534.23        98.68 o
 -10   5   5         25.66         20.31         6.20 o
  -9   5   5        364.93        349.04        15.11 o
  -8   5   5          9.92          7.73         5.09 o
  -7   5   5      10329.34      11235.51       103.42 o
  -6   5   5        833.81        855.87        16.46 o
  -5   5   5      11733.93      12289.27       106.76 o
  -4   5   5        911.66        918.65        11.54 o
  -3   5   5      16213.80      15896.60        74.37 o
  -2   5   5         32.85         45.85         4.27 o
  -1   5   5       7976.99       7151.25        51.89 o
   0   5   5       1260.54       1283.56        16.88 o
   1   5   5      70296.73      67973.94       315.81 o
   2   5   5        300.85        270.36         6.51 o
   3   5   5      16761.97      17954.59       101.83 o
   4   5   5        220.08        231.27         5.98 o
   5   5   5       2232.10       2893.75        38.43 o
   6   5   5         16.63         27.41         4.18 o
   7   5   5       1748.43       1643.93        24.53 o
   8   5   5        107.63        117.88         8.38 o
   9   5   5      12473.55      13224.44       120.10 o
  10   5   5          4.61         11.68         9.04 o
  11   5   5        577.16        647.48        18.66 o
  12   5   5         67.87         60.01         4.61 o
 -13   6   5       1370.50       1301.40        27.70 o
 -12   6   5        474.04        496.97        12.03 o
 -11   6   5        614.98        737.43        22.15 o
 -10   6   5        167.91        174.55        10.93 o
  -9   6   5         58.46         65.56         7.78 o
  -8   6   5         30.80         26.76         5.36 o
  -7   6   5       1726.58       1780.82        35.45 o
  -6   6   5        492.80        535.07        11.00 o
  -5   6   5      10308.95      10138.61        85.30 o
  -4   6   5         70.95         73.92         3.79 o
  -3   6   5      92264.91      87770.77       428.00 o
  -2   6   5         99.71         96.49         4.57 o
  -1   6   5       3679.91       3558.69        30.54 o
   0   6   5        823.31        835.31        13.11 o
   1   6   5      24351.60      23826.11       135.56 o
   2   6   5       1480.69       1533.76        16.11 o
   3   6   5       4130.41       3468.59        28.33 o
   4   6   5       1376.38       1428.83        15.01 o
   5   6   5         64.86         79.82         5.12 o
   6   6   5         65.11         51.33         4.69 o
   7   6   5        632.85        602.67        14.58 o
   8   6   5         72.36         75.24         6.91 o
   9   6   5         91.48        133.79        10.87 o
  10   6   5        551.45        582.79        17.65 o
  11   6   5        169.74        161.43         9.78 o
  12   6   5        528.96        588.10        12.55 o
 -13   7   5        439.74        407.36        13.97 o
 -12   7   5          3.13         -3.66         3.66 o
 -11   7   5         63.18         78.35         9.20 o
 -10   7   5        503.99        528.80        17.53 o
  -9   7   5       3786.53       4464.08        56.64 o
  -8   7   5          4.42          6.04         4.76 o
  -7   7   5          7.34         11.91         4.06 o
  -6   7   5       1108.60       1132.47        13.79 o
  -5   7   5       4100.71       4524.13        35.96 o
  -4   7   5        933.95        973.80        12.69 o
  -3   7   5       7395.27       7635.67        44.02 o
  -2   7   5        502.18        465.21         8.64 o
  -1   7   5      40033.42      37009.61       192.02 o
   0   7   5       1067.15       1075.70        14.28 o
   1   7   5       2224.43       2372.22        26.51 o
   2   7   5         50.17         51.99         3.22 o
   3   7   5       1917.64       1598.74        18.40 o
   4   7   5        100.11        133.26         5.69 o
   5   7   5      10595.95      10474.82        80.74 o
   6   7   5        176.68        163.16         7.91 o
   7   7   5        386.17        429.44        14.52 o
   8   7   5         54.54         59.17         6.64 o
   9   7   5          2.41         23.76         6.42 o
  10   7   5        111.93         98.60         8.05 o
  11   7   5        642.21        572.64        16.71 o
  12   7   5          2.59          5.26         2.59 o
 -13   8   5        387.59        342.35        12.26 o
 -12   8   5         34.00         31.88         3.88 o
 -11   8   5        451.83        521.26        17.82 o
 -10   8   5        364.52        375.95        14.82 o
  -9   8   5        465.37        516.53        17.34 o
  -8   8   5          0.02          8.64         5.01 o
  -7   8   5       1133.26       1167.38        19.16 o
  -6   8   5        289.29        356.61         7.73 o
  -5   8   5      10048.70       9613.12        75.77 o
  -4   8   5        305.37        333.08         7.27 o
  -3   8   5      20325.97      21089.82       124.65 o
  -2   8   5          7.26          4.77         2.52 o
  -1   8   5        923.86        865.79        13.69 o
   0   8   5        204.32        227.28         5.89 o
   1   8   5       1478.55       1379.22        17.82 o
   2   8   5         42.97         42.51         3.04 o
   3   8   5      29131.16      29489.90       185.69 o
   4   8   5        407.06        428.18         9.78 o
   5   8   5       4729.38       4445.95        78.92 o
   6   8   5        197.95        183.14         7.97 o
   7   8   5      38544.56      35169.94       601.95 o
   8   8   5         43.42         45.63         6.45 o
   9   8   5       3968.67       3956.42        49.87 o
  10   8   5        270.03        263.65        11.88 o
  11   8   5         47.92         56.28         7.31 o
  12   8   5         56.43         46.34         3.85 o
 -13   9   5        872.01        783.44        18.35 o
 -12   9   5        175.96        159.95         7.49 o
 -11   9   5       1285.74       1296.22        27.88 o
 -10   9   5          7.25          5.13         5.46 o
  -9   9   5        171.23        169.22        10.65 o
  -8   9   5        641.95        623.22        16.99 o
  -7   9   5       8451.65       9077.93        70.77 o
  -6   9   5         75.45         71.59         3.65 o
  -5   9   5      58267.87      59319.08       399.67 o
  -4   9   5        781.84        791.11        11.25 o
  -3   9   5        240.10        308.95         6.60 o
  -2   9   5       1910.29       1835.81        20.81 o
  -1   9   5         54.68         47.66         3.81 o
   0   9   5       2413.94       2332.51        20.43 o
   1   9   5       2637.00       2877.09        22.99 o
   2   9   5        733.50        717.12         9.49 o
   3   9   5       5410.25       4582.43        45.85 o
   4   9   5       1135.48       1260.95        16.14 o
   5   9   5       3917.26       4007.64        37.90 o
   6   9   5         95.30         90.14         6.28 o
   7   9   5          2.39         53.50         7.64 o
   8   9   5          0.13         -3.56         5.72 o
   9   9   5        372.13        412.26        15.17 o
  10   9   5        135.26        120.81         9.35 o
  11   9   5         51.17         66.16         6.11 o
  12   9   5        242.97        242.08        12.54 o
 -13  10   5        504.70        501.95        18.92 o
 -12  10   5         12.92         18.37         3.65 o
 -11  10   5         40.58         58.03         8.03 o
 -10  10   5        593.99        626.05        18.51 o
  -9  10   5       1322.17       1552.76        29.85 o
  -8  10   5         27.29         18.60         5.33 o
  -7  10   5       2566.58       2629.90        29.80 o
  -6  10   5         15.98         10.11         2.75 o
  -5  10   5      23256.87      23028.39       176.38 o
  -4  10   5       2551.47       2545.59        21.94 o
  -3  10   5      32363.14      33057.77       183.35 o
  -2  10   5        128.23        144.49         5.46 o
  -1  10   5        133.00        168.07         7.21 o
   0  10   5        144.46        151.51         4.89 o
   1  10   5        702.30       1036.37        13.54 o
   2  10   5        203.14        254.40         5.97 o
   3  10   5      10548.04       9448.85        53.40 o
   4  10   5          3.66          9.24         2.28 o
   5  10   5       6115.86       5390.45        45.10 o
   6  10   5        112.17        144.25         6.49 o
   7  10   5       3030.35       2707.17        38.58 o
   8  10   5        757.52        763.50        20.37 o
   9  10   5       8259.07       8351.65       101.17 o
  10  10   5         13.50         -1.63         6.09 o
  11  10   5        623.66        549.60        13.04 o
  12  10   5          3.64         12.19         6.62 o
 -12  11   5         30.09         41.92         4.30 o
 -11  11   5       8275.55       8609.33       106.05 o
 -10  11   5          0.50         -2.42         6.41 o
  -9  11   5         11.25         17.56         8.67 o
  -8  11   5         17.19         17.33         5.42 o
  -7  11   5       3805.36       4067.84        38.50 o
  -6  11   5        223.76        260.13         7.87 o
  -5  11   5          3.86         13.35         3.47 o
  -4  11   5       2135.00       2141.21        25.08 o
  -3  11   5      15129.34      16734.78        99.67 o
  -2  11   5        689.03        673.94        13.23 o
  -1  11   5      29236.47      28947.93       161.51 o
   0  11   5        537.71        480.38         8.53 o
   1  11   5      11006.94      10831.20        68.07 o
   2  11   5        218.94        203.13         5.77 o
   3  11   5       8303.80       8028.82        69.54 o
   4  11   5       1445.34       1501.59        18.84 o
   5  11   5      16303.99      16689.37       114.36 o
   6  11   5       1238.05       1238.87        18.67 o
   7  11   5        265.93        421.00        13.16 o
   8  11   5         99.69        117.16         9.17 o
   9  11   5      12795.96      12586.64       149.96 o
  10  11   5         59.35         51.82         7.09 o
  11  11   5        391.18        451.04        17.95 o
  12  11   5         73.57         64.95         8.78 o
 -12  12   5          1.91          5.19         2.96 o
 -11  12   5        421.37        481.00        15.87 o
 -10  12   5        198.04        169.42        13.17 o
  -9  12   5       1634.04       1869.49        32.42 o
  -8  12   5         14.67         14.29         4.26 o
  -7  12   5      19331.08      20134.57       136.87 o
  -6  12   5        293.56        291.47         7.95 o
  -5  12   5       5590.20       5971.33        62.17 o
  -4  12   5        404.90        445.25         8.99 o
  -3  12   5       4879.08       4693.99        31.03 o
  -2  12   5        766.00        791.18        14.51 o
  -1  12   5      40941.33      41418.33       212.87 o
   0  12   5        311.24        288.48         6.56 o
   1  12   5        954.19       1061.51        14.71 o
   2  12   5          1.85          3.11         1.92 o
   3  12   5        811.48        683.26        15.24 o
   4  12   5          1.82          5.20         2.56 o
   5  12   5       2219.50       1922.14        22.20 o
   6  12   5          3.91         -0.19         3.56 o
   7  12   5       3722.96       3682.58        46.98 o
   8  12   5        236.00        231.59        10.63 o
   9  12   5        970.48        961.66        20.68 o
  10  12   5        310.92        351.47        13.78 o
  11  12   5         94.98        124.79         7.25 o
  12  12   5          0.38         -4.42         5.26 o
 -12  13   5        625.60        580.93        16.33 o
 -11  13   5       3278.05       3381.94        41.38 o
 -10  13   5         29.02         27.50         6.86 o
  -9  13   5        349.15        383.66        14.35 o
  -8  13   5        222.08        221.43         9.40 o
  -7  13   5        304.40        479.36        11.90 o
  -6  13   5         12.66         17.13         2.87 o
  -5  13   5         45.89         91.47         4.17 o
  -4  13   5        115.47        115.84         4.67 o
  -3  13   5       3091.66       3277.25        23.97 o
  -2  13   5       1074.18       1056.87        15.52 o
  -1  13   5       7017.62       7278.14        46.71 o
   0  13   5       1196.74       1284.26        16.24 o
   1  13   5       3039.78       3427.63        25.56 o
   2  13   5       1125.75       1185.83        13.31 o
   3  13   5      30433.69      31104.93       155.49 o
   4  13   5       1540.86       1518.70        19.94 o
   5  13   5        443.23        458.01        10.20 o
   6  13   5       1019.48        994.50        16.75 o
   7  13   5       2613.25       2679.23        32.84 o
   8  13   5        418.12        443.66        14.24 o
   9  13   5       2471.33       2368.56        39.58 o
  10  13   5          1.62         -0.13         3.86 o
  11  13   5        591.18        667.32        15.01 o
 -12  14   5        428.81        411.01        13.04 o
 -11  14   5       1144.48       1145.69        21.11 o
 -10  14   5         53.34         60.61         9.05 o
  -9  14   5       3161.80       3486.03        45.93 o
  -8  14   5        118.63        129.15         7.45 o
  -7  14   5        814.06        808.82        15.47 o
  -6  14   5        277.53        307.71         7.81 o
  -5  14   5       6387.08       7075.76        94.60 o
  -4  14   5          0.55          0.66         2.48 o
  -3  14   5       3391.99       4557.13        36.65 o
  -2  14   5          0.09          0.32         2.65 o
  -1  14   5        748.49        757.04        10.94 o
   0  14   5        628.75        652.83        10.20 o
   1  14   5      17391.12      18541.01        94.62 o
   2  14   5         72.90        108.16         4.00 o
   3  14   5       1286.76       1217.93        15.98 o
   4  14   5        288.43        295.55        12.22 o
   5  14   5       2168.40       2115.74        23.63 o
   6  14   5          6.70         10.50         3.45 o
   7  14   5       4149.51       4076.89        43.95 o
   8  14   5        254.56        266.34        11.38 o
   9  14   5        160.13        176.35         9.68 o
  10  14   5        333.61        319.24        11.28 o
  11  14   5         25.67         32.18         4.24 o
 -12  15   5          9.01          3.48         3.29 o
 -11  15   5          2.52         12.19         4.57 o
 -10  15   5        100.00         98.43        10.07 o
  -9  15   5      10581.19      10628.88        99.06 o
  -8  15   5          4.99         -0.69         4.00 o
  -7  15   5       6032.53       6059.31        53.08 o
  -6  15   5        691.67        754.04        12.35 o
  -5  15   5      13688.23      14157.91       194.11 o
  -4  15   5       2763.36       2802.28        25.14 o
  -3  15   5       4205.12       4488.67        29.80 o
  -2  15   5        387.70        394.24         9.31 o
  -1  15   5      15478.48      15083.79        82.69 o
   0  15   5        125.31        137.89         5.12 o
   1  15   5      32308.62      31578.33       156.82 o
   2  15   5        509.51        556.76         8.78 o
   3  15   5      18085.24      18127.35       123.15 o
   4  15   5          4.93          6.36         3.45 o
   5  15   5       1822.23       1572.23        17.42 o
   6  15   5       1033.41       1083.59        16.67 o
   7  15   5          8.55         28.33         5.69 o
   8  15   5        858.45        808.56        18.70 o
   9  15   5       1023.56        987.37        21.17 o
  10  15   5         81.50         87.50         5.97 o
  11  15   5        631.45        557.38        17.75 o
 -12  16   5         82.62         76.22         6.45 o
 -11  16   5       4222.26       4288.07        45.09 o
 -10  16   5        180.08        152.01        11.06 o
  -9  16   5       4894.53       4461.51        52.59 o
  -8  16   5         27.09         24.38         4.32 o
  -7  16   5       7951.52       7530.33        60.52 o
  -6  16   5         35.45         50.29         3.78 o
  -5  16   5       3793.35       4001.10        53.27 o
  -4  16   5        495.73        494.55        11.10 o
  -3  16   5       5304.30       4523.10        28.85 o
  -2  16   5       1441.27       1478.78        18.03 o
  -1  16   5      16420.85      16119.67       100.94 o
   0  16   5        194.23        209.72         6.18 o
   1  16   5         87.42         52.15         5.70 o
   2  16   5       2758.61       3024.81        24.82 o
   3  16   5        758.32        740.35        11.20 o
   4  16   5         97.15        113.03         5.00 o
   5  16   5      11519.85      10799.84       104.99 o
   6  16   5        296.15        313.24         8.89 o
   7  16   5         18.56         24.04         4.85 o
   8  16   5        739.82        782.28        19.68 o
   9  16   5         23.16         26.56         5.55 o
  10  16   5        510.99        456.34        11.74 o
  11  16   5        335.39        298.08        18.09 o
 -12  17   5          0.70          7.35        11.94 o
 -11  17   5      10193.50      10099.07        84.60 o
 -10  17   5         28.31         23.24         6.10 o
  -9  17   5      12555.07      13138.50       188.83 o
  -8  17   5         16.47         11.99         3.56 o
  -7  17   5       1909.22       1632.83        22.09 o
  -6  17   5         33.38         45.36         4.71 o
  -5  17   5        408.54        284.24         9.63 o
  -4  17   5       2760.32       2911.50        34.05 o
  -3  17   5      15250.96      16009.53       118.89 o
  -2  17   5        441.71        430.35         9.49 o
  -1  17   5       4030.70       3970.35        35.16 o
   0  17   5         20.96         13.33         2.13 o
   1  17   5      17982.83      17489.82        96.72 o
   2  17   5        771.57        811.34        10.38 o
   3  17   5       4603.60       4665.82        41.17 o
   4  17   5        313.76        310.01         8.38 o
   5  17   5        242.33        280.20         7.76 o
   6  17   5        416.55        454.88        11.31 o
   7  17   5        228.35        251.68         9.95 o
   8  17   5        263.23        232.23        11.82 o
   9  17   5       2647.11       2651.66        35.80 o
  10  17   5          0.86          3.34         2.53 o
  11  17   5       9835.61       9950.08       662.77 o
 -12  18   5          2.86          5.89         4.56 o
 -11  18   5        309.49        395.61        44.03 o
 -10  18   5        151.23        159.76        10.61 o
  -9  18   5        496.54        473.70        18.38 o
  -8  18   5        165.32        140.05         6.61 o
  -7  18   5       1404.66       1352.77        19.71 o
  -6  18   5        477.98        505.29         9.88 o
  -5  18   5       1349.57       1232.36        20.98 o
  -4  18   5        349.19        318.22         7.04 o
  -3  18   5       9378.32       9101.90        54.32 o
  -2  18   5         91.87         86.57         4.50 o
  -1  18   5       4925.80       5747.52        35.97 o
   0  18   5        417.71        404.25         7.46 o
   1  18   5      12933.01      13605.76        79.45 o
   2  18   5        365.84        413.19         8.31 o
   3  18   5        103.93        153.81         5.38 o
   4  18   5       1234.63       1245.37        17.59 o
   5  18   5       3483.71       3452.09        30.43 o
   6  18   5        293.29        286.47         8.98 o
   7  18   5       7057.11       6965.31        67.63 o
   8  18   5       1044.87       1139.25        23.10 o
   9  18   5        659.77        614.40        15.48 o
  10  18   5        179.99        162.32        10.16 o
  11  18   5        335.61        408.64        34.34 o
 -12  19   5        285.23        294.89        12.80 o
 -11  19   5       2160.45       2042.73        41.10 o
 -10  19   5          2.74          7.34         3.51 o
  -9  19   5          4.95          6.87         5.55 o
  -8  19   5        461.49        460.20        11.92 o
  -7  19   5       7995.19       8084.92        65.03 o
  -6  19   5          0.23          2.56         3.19 o
  -5  19   5      19318.95      19696.41       143.11 o
  -4  19   5       1400.47       1438.32        24.90 o
  -3  19   5      42918.91      41672.39       308.24 o
  -2  19   5         47.60         50.60         3.67 o
  -1  19   5       7648.89       6736.02        40.87 o
   0  19   5         50.14         53.13         2.89 o
   1  19   5      18521.58      18983.00       106.78 o
   2  19   5         49.08         37.82         3.38 o
   3  19   5       1800.61       1713.64        29.82 o
   4  19   5        126.72        126.15         5.57 o
   5  19   5         79.65         40.29         3.63 o
   6  19   5        577.75        559.06        13.38 o
   7  19   5       5558.02       5491.77        55.95 o
   8  19   5       1612.40       1624.85        27.41 o
   9  19   5       1594.12       1697.12        25.54 o
  10  19   5         52.52         72.13         7.06 o
  11  19   5       2245.18       2314.97       273.96 o
 -12  20   5        300.22        247.60        10.85 o
 -11  20   5       4227.73       3920.58        72.33 o
 -10  20   5         43.52         37.20         5.60 o
  -9  20   5        263.24        341.05        14.69 o
  -8  20   5        401.70        408.74        10.73 o
  -7  20   5       3058.51       2849.67        34.21 o
  -6  20   5         14.77         20.61         3.60 o
  -5  20   5        594.50        612.14        14.29 o
  -4  20   5        842.32        919.93        19.91 o
  -3  20   5        300.01        379.75        11.14 o
  -2  20   5          0.19          4.89         2.49 o
  -1  20   5       9675.72       9665.62        68.24 o
   0  20   5        272.94        271.38         5.77 o
   1  20   5       4256.97       4095.66        31.20 o
   2  20   5          0.17          0.49         3.48 o
   3  20   5        579.57        828.04        20.28 o
   4  20   5       1721.86       1874.46        22.48 o
   5  20   5       1951.49       1969.05        23.33 o
   6  20   5       1525.02       1586.50        23.37 o
   7  20   5      22768.67      22382.49       154.45 o
   8  20   5        209.97        236.26         9.96 o
   9  20   5        749.79        838.31        24.76 o
  10  20   5         55.99         57.10         6.17 o
  11  20   5        911.65       1137.41        56.46 o
 -12  21   5          4.61          7.00         5.51 o
 -11  21   5       2724.29       2665.06        75.03 o
 -10  21   5        750.26        712.16        46.01 o
  -9  21   5        179.60        160.83         9.76 o
  -8  21   5          0.76         -2.60         5.13 o
  -7  21   5       3950.51       4166.09       107.09 o
  -6  21   5        413.07        468.63        16.53 o
  -5  21   5        897.52        976.53        24.94 o
  -4  21   5       1391.66       1476.45        26.24 o
  -3  21   5       3593.05       3927.83        46.86 o
  -2  21   5         31.38         24.13         3.00 o
  -1  21   5        777.29        861.76        10.53 o
   0  21   5        530.00        599.25        11.63 o
   1  21   5         99.21        144.15         7.33 o
   2  21   5        241.77        222.14         9.83 o
   3  21   5         72.17         65.44         7.09 o
   4  21   5        595.48        622.58        16.32 o
   5  21   5      12266.28      11969.63        98.95 o
   6  21   5        382.42        375.16        11.51 o
   7  21   5          0.39         26.58         5.75 o
   8  21   5          3.37         -7.50         7.50 o
   9  21   5       2879.72       2917.00        48.23 o
  10  21   5         11.74         12.64         5.21 o
 -12  22   5        178.51        213.22        15.27 o
 -11  22   5       1356.50       1386.55        36.12 o
 -10  22   5          0.81          2.23        16.31 o
  -9  22   5       1263.39       1210.69        63.35 o
  -8  22   5        399.51        360.28        18.93 o
  -7  22   5        908.27        833.72        57.51 o
  -6  22   5         13.23         14.65         5.25 o
  -5  22   5      11236.34      11293.17       118.43 o
  -4  22   5       1464.61       1489.84        24.43 o
  -3  22   5      32104.55      29544.83       414.74 o
  -2  22   5       1329.55       1283.28        17.96 o
  -1  22   5       9831.41       9499.65       108.49 o
   0  22   5        556.09        611.81        11.56 o
   1  22   5       9610.86       8510.50       101.81 o
   2  22   5        301.88        306.34        12.79 o
   3  22   5       5159.07       5036.84        61.81 o
   4  22   5        747.80        759.99        18.39 o
   5  22   5        143.08        158.94         8.58 o
   6  22   5        925.69        977.20        23.79 o
   7  22   5       6959.57       7216.60        80.76 o
   8  22   5         67.25         75.71         9.35 o
   9  22   5       1756.45       1697.14        34.33 o
  10  22   5          1.34          5.13         5.29 o
 -12  23   5        263.21        284.21        16.00 o
 -11  23   5        571.83        550.37        21.05 o
 -10  23   5         94.51         94.49        12.50 o
  -9  23   5         60.95         34.53        16.99 o
  -8  23   5         33.37         29.73         7.47 o
  -7  23   5       2060.91       2127.32        48.66 o
  -6  23   5        463.94        426.40        15.52 o
  -5  23   5       2043.38       2151.35        38.93 o
  -4  23   5        790.22        793.76        17.68 o
  -3  23   5        248.49        307.37        10.86 o
  -2  23   5          0.49         11.90         3.62 o
  -1  23   5       1018.32       1235.39        14.30 o
   0  23   5       3332.41       3570.03        48.99 o
   1  23   5        825.65        843.62        16.11 o
   2  23   5         62.71         58.21         6.18 o
   3  23   5        197.02        197.07        15.46 o
   4  23   5          0.00          8.68         4.65 o
   5  23   5      10931.69      10953.58       123.40 o
   6  23   5         43.47         59.41         6.80 o
   7  23   5         62.89         65.23         7.90 o
   8  23   5         70.97         80.60         9.33 o
   9  23   5       1058.75       1027.51        29.52 o
  10  23   5         53.17         51.77         9.65 o
 -11  24   5        618.09        613.58        21.22 o
 -10  24   5        203.18        207.55        16.47 o
  -9  24   5       4827.77       4915.72       128.24 o
  -8  24   5          0.91          3.68         7.22 o
  -7  24   5       6084.06       6214.55        94.40 o
  -6  24   5        186.07        220.03        12.31 o
  -5  24   5      19735.18      18603.30       226.54 o
  -4  24   5        648.62        614.34        15.89 o
  -3  24   5        667.39        653.52        15.65 o
  -2  24   5         54.33         67.06         4.65 o
  -1  24   5        616.75        741.56        11.62 o
   0  24   5        997.98       1008.50        24.94 o
   1  24   5        395.42        388.31        10.99 o
   2  24   5         11.08         18.69         4.80 o
   3  24   5       2936.20       2918.28        44.66 o
   4  24   5         24.99         24.62         4.87 o
   5  24   5       3905.66       4051.74        42.72 o
   6  24   5        105.30        107.11         8.84 o
   7  24   5       9364.31       9616.93        88.89 o
   8  24   5          6.25          1.50         6.38 o
   9  24   5         95.77         72.80         7.38 o
  10  24   5        120.40         99.33        24.06 o
 -11  25   5          0.91          0.58         4.46 o
 -10  25   5         31.36         32.53         8.69 o
  -9  25   5       3951.82       3925.49        96.14 o
  -8  25   5         31.98         33.09         7.19 o
  -7  25   5        342.54        319.56        16.14 o
  -6  25   5          0.13          4.03         4.87 o
  -5  25   5       4363.10       4376.93        55.01 o
  -4  25   5        135.40        117.75         7.75 o
  -3  25   5       6806.87       7112.04        87.64 o
  -2  25   5        564.00        516.80        11.98 o
  -1  25   5       7127.89       7315.97        57.62 o
   0  25   5        970.60       1139.83        21.03 o
   1  25   5        441.84        426.95        12.09 o
   2  25   5         22.05         26.71         5.20 o
   3  25   5       3023.23       2941.61        40.96 o
   4  25   5        177.60        184.39         9.90 o
   5  25   5       1415.04       1376.76        24.38 o
   6  25   5          7.11          0.58         5.66 o
   7  25   5        187.26        176.92         9.99 o
   8  25   5         45.82         39.23         6.63 o
   9  25   5          3.94          6.11         7.48 o
  10  25   5        231.07        216.56        29.50 o
 -11  26   5       1102.31        878.18        37.61 o
 -10  26   5        284.73        274.28        16.75 o
  -9  26   5       1123.55       1073.07        38.42 o
  -8  26   5         39.34         33.35         7.41 o
  -7  26   5       2380.15       2610.90        47.72 o
  -6  26   5         29.79         23.77         7.68 o
  -5  26   5      29561.00      29894.81       274.03 o
  -4  26   5        490.89        476.83        14.58 o
  -3  26   5       3558.57       3347.12        40.91 o
  -2  26   5         17.09         33.96         4.11 o
  -1  26   5       9980.83      10460.72       107.13 o
   0  26   5         89.28         81.45         4.82 o
   1  26   5       1881.17       1823.44        26.73 o
   2  26   5        199.82        224.92        11.01 o
   3  26   5       9948.53       9563.47       109.93 o
   4  26   5        556.54        631.78        17.85 o
   5  26   5      14185.85      13866.95       105.06 o
   6  26   5          6.07          3.46         5.15 o
   7  26   5       1182.25       1073.09        22.71 o
   8  26   5        130.79        147.29         8.72 o
   9  26   5        911.41        931.99        20.77 o
  10  26   5         71.61         77.13        18.86 o
 -11  27   5        109.31        174.48        15.93 o
 -10  27   5          6.24         13.75         6.60 o
  -9  27   5        145.25        139.98        14.54 o
  -8  27   5        648.83        628.66        21.15 o
  -7  27   5       6046.05       5829.52        84.76 o
  -6  27   5        295.01        251.49        16.29 o
  -5  27   5       9152.48       9268.31        93.50 o
  -4  27   5        107.35         96.59         7.79 o
  -3  27   5       3385.06       3737.65        44.52 o
  -2  27   5        202.03        183.91         7.70 o
  -1  27   5        140.63        210.09         8.31 o
   0  27   5        111.98        124.70         5.77 o
   1  27   5       1739.14       1845.76        36.49 o
   2  27   5         52.59         56.60         6.51 o
   3  27   5        210.97        248.69        15.23 o
   4  27   5        466.08        480.25        15.68 o
   5  27   5         14.31         20.63         5.59 o
   6  27   5        223.06        193.11        11.08 o
   7  27   5       2600.80       2587.09        36.47 o
   8  27   5        370.85        402.61        13.18 o
   9  27   5        193.07        207.22        16.72 o
  10  27   5        799.41        842.93        45.87 o
 -11  28   5         29.18         21.82         7.11 o
 -10  28   5         83.03         67.41         8.96 o
  -9  28   5        117.57         97.30        21.70 o
  -8  28   5        296.00        304.50        15.03 o
  -7  28   5       7763.20       7891.74        96.02 o
  -6  28   5         58.70         52.27         8.81 o
  -5  28   5        621.53        566.45        25.61 o
  -4  28   5       1715.04       1728.90        29.51 o
  -3  28   5       3408.34       3210.82        41.20 o
  -2  28   5         25.43         32.65         4.31 o
  -1  28   5        259.77        235.88         8.71 o
   0  28   5        561.21        625.60        13.36 o
   1  28   5        111.39         75.67         6.88 o
   2  28   5        591.27        647.08        16.20 o
   3  28   5       5885.75       6032.84        67.66 o
   4  28   5        127.79        119.72         9.38 o
   5  28   5       5550.52       5737.79        63.91 o
   6  28   5          0.50          2.73         5.63 o
   7  28   5       2252.45       2288.71        34.87 o
   8  28   5          9.41         24.01         9.03 o
   9  28   5       1128.63       1170.30        82.10 o
  10  28   5         53.49         67.11        15.02 o
 -11  29   5       1836.62       1863.86        50.59 o
 -10  29   5        646.32        698.16        23.40 o
  -9  29   5       3768.35       3719.22        84.45 o
  -8  29   5         23.36         15.22         6.34 o
  -7  29   5      12605.61      12395.89       132.85 o
  -6  29   5          0.93         -7.56         8.59 o
  -5  29   5       3720.66       3512.95        49.61 o
  -4  29   5       1165.61       1163.47        24.16 o
  -3  29   5       3567.38       3829.40        46.61 o
  -2  29   5         39.35         26.80         4.52 o
  -1  29   5        439.50        463.53        12.35 o
   0  29   5        168.66        175.82         7.24 o
   1  29   5       2961.75       2732.69        41.69 o
   2  29   5          1.87          5.46         3.93 o
   3  29   5        589.00        591.82        18.58 o
   4  29   5        256.76        263.44        12.00 o
   5  29   5         87.10         94.41         6.88 o
   6  29   5        162.00        151.08         8.87 o
   7  29   5       3329.81       3309.60        80.08 o
   8  29   5        177.45        141.65        14.68 o
   9  29   5        774.86        720.02        62.26 o
 -11  30   5       5235.04       4902.74        97.03 o
 -10  30   5        982.11        961.77        26.43 o
  -9  30   5       1551.37       1667.90        44.09 o
  -8  30   5         14.77         30.81         7.17 o
  -7  30   5         20.16         39.22         8.28 o
  -6  30   5        255.52        233.62        14.69 o
  -5  30   5       1936.20       1890.92        34.73 o
  -4  30   5          2.17          4.02         5.15 o
  -3  30   5       2972.48       2903.71        67.25 o
  -2  30   5         10.50         17.06         3.87 o
  -1  30   5       9608.04      10563.39        89.50 o
   0  30   5         82.87         76.27         4.94 o
   1  30   5          0.97         17.79         5.69 o
   2  30   5       1028.21       1084.64        28.30 o
   3  30   5        634.92        661.44        19.31 o
   4  30   5        117.87        102.03         8.64 o
   5  30   5          1.01          8.58         4.74 o
   6  30   5         24.72         15.92         5.83 o
   7  30   5       6159.02       6505.68       117.74 o
   8  30   5        154.43        168.95        14.62 o
   9  30   5        526.09        528.65        39.99 o
 -10  31   5        116.40        117.90        14.45 o
  -9  31   5       1093.93       1124.48        33.81 o
  -8  31   5       1678.96       1576.38        32.45 o
  -7  31   5       2252.87       2417.35        44.73 o
  -6  31   5         27.19         36.87         8.22 o
  -5  31   5       1521.82       1476.12        30.51 o
  -4  31   5         26.82         25.77         6.16 o
  -3  31   5       8830.60       9062.29        84.84 o
  -2  31   5        454.22        447.12        12.41 o
  -1  31   5       5838.24       5815.33        54.42 o
   0  31   5         69.87         80.81         6.61 o
   1  31   5       3445.17       3451.89        49.27 o
   2  31   5         53.04         51.08         6.76 o
   3  31   5        519.89        632.37        20.55 o
   4  31   5         87.65        102.49         8.79 o
   5  31   5       1123.48       1184.10        21.36 o
   6  31   5       1070.82       1033.74        26.06 o
   7  31   5       5379.44       5618.36        84.25 o
   8  31   5         40.30         22.72         5.83 o
   9  31   5        486.15        474.77        34.62 o
 -10  32   5        177.99        141.24        15.13 o
  -9  32   5        781.08        759.87        35.08 o
  -8  32   5       1110.30       1055.61        26.63 o
  -7  32   5       1393.39       1467.01        33.40 o
  -6  32   5        986.87       1040.71        29.13 o
  -5  32   5       1940.93       1944.27        35.41 o
  -4  32   5        466.83        436.64        17.45 o
  -3  32   5      16964.73      16896.14       167.34 o
  -2  32   5         72.86         79.47         7.34 o
  -1  32   5       5411.08       5507.28        61.43 o
   0  32   5        239.34        243.12        11.22 o
   1  32   5       5388.10       5597.72        68.45 o
   2  32   5          1.20          6.11         4.80 o
   3  32   5       2976.76       3305.30        51.08 o
   4  32   5        237.36        241.65        11.53 o
   5  32   5       1225.80       1333.22        25.28 o
   6  32   5        172.41        160.16         9.49 o
   7  32   5        150.67        188.51        13.70 o
   8  32   5        147.03        148.20         9.43 o
   9  32   5       1325.61       1319.00        49.69 o
 -10  33   5        143.33        115.86        12.90 o
  -9  33   5         96.91        138.28        11.30 o
  -8  33   5        256.13        222.69         9.80 o
  -7  33   5        269.14        244.09        13.24 o
  -6  33   5       1176.52       1210.82        31.23 o
  -5  33   5        150.24        158.60        10.50 o
  -4  33   5        301.32        307.83        12.76 o
  -3  33   5        420.65        500.74        15.23 o
  -2  33   5        646.84        612.47        17.32 o
  -1  33   5        341.55        401.05        16.44 o
   0  33   5        199.88        210.69        10.82 o
   1  33   5        608.48        686.65        18.54 o
   2  33   5          6.00          2.57         4.69 o
   3  33   5      13519.14      14010.31       143.09 o
   4  33   5        656.85        698.77        18.38 o
   5  33   5        153.36        108.56         8.09 o
   6  33   5        275.60        264.47        12.71 o
   7  33   5       1739.07       1653.94        37.65 o
   8  33   5        149.05        128.08         8.56 o
 -10  34   5        427.94        475.71        23.00 o
  -9  34   5       3005.86       2825.18        95.02 o
  -8  34   5         10.90         18.49         5.13 o
  -7  34   5        220.23        267.64        11.98 o
  -6  34   5         36.00         47.53         7.02 o
  -5  34   5         37.65         38.14         5.87 o
  -4  34   5        121.29        144.22         9.43 o
  -3  34   5       5684.37       5756.46        62.77 o
  -2  34   5        798.41        728.56        19.16 o
  -1  34   5       3024.82       2840.11        69.29 o
   0  34   5        300.36        306.55        12.82 o
   1  34   5      10826.03      10999.20       102.64 o
   2  34   5        280.66        248.07        10.69 o
   3  34   5       3579.08       3693.38        61.70 o
   4  34   5       3873.52       3873.80        47.03 o
   5  34   5        555.57        656.18        16.98 o
   6  34   5       1016.76        954.06        22.67 o
   7  34   5         15.05         16.19         6.16 o
   8  34   5         30.01         45.79         6.59 o
  -9  35   5         18.12         38.62        11.25 o
  -8  35   5        890.52        818.95        27.16 o
  -7  35   5       3052.36       3058.76        64.23 o
  -6  35   5          9.11          7.48         6.20 o
  -5  35   5        224.80        226.14        11.95 o
  -4  35   5        506.49        475.41        15.84 o
  -3  35   5       4219.93       4168.97        51.18 o
  -2  35   5        123.08        134.99         9.32 o
  -1  35   5      19937.94      19078.56       292.26 o
   0  35   5        546.19        532.10        16.67 o
   1  35   5       2562.36       2392.02        43.44 o
   2  35   5        138.92        171.07         8.90 o
   3  35   5         14.67         21.03         6.86 o
   4  35   5        952.17        971.55        23.44 o
   5  35   5       2622.60       2651.60        35.59 o
   6  35   5         40.87         33.43         7.24 o
   7  35   5       2488.79       2598.70        45.14 o
  -8  36   5        322.13        296.25        14.36 o
  -7  36   5        386.89        348.98        12.61 o
  -6  36   5        358.95        383.21        17.06 o
  -5  36   5      10082.62      10302.62       141.14 o
  -4  36   5         95.93         97.51         8.72 o
  -3  36   5       1192.04       1273.65        28.39 o
  -2  36   5       1262.48       1366.68        44.98 o
  -1  36   5      19036.01      18540.52       235.19 o
   0  36   5         18.85          7.72         4.96 o
   1  36   5          1.72         -0.39         5.59 o
   2  36   5          0.29          6.39         4.19 o
   3  36   5       2762.57       2665.86        45.39 o
   4  36   5        572.73        617.80        18.30 o
   5  36   5         82.92        106.50         7.76 o
   6  36   5        971.30        912.27        26.13 o
   7  36   5       7128.78       7390.81       107.40 o
  -8  37   5          8.94         10.24         4.04 o
  -7  37   5        107.30        125.60         7.77 o
  -6  37   5         49.81         42.06         6.29 o
  -5  37   5        789.55        862.42        21.20 o
  -4  37   5         21.46         22.20         5.99 o
  -3  37   5        137.25        184.47        11.50 o
  -2  37   5        673.39        698.05        20.34 o
  -1  37   5       2964.94       2944.14        38.58 o
   0  37   5        700.09        742.74        31.74 o
   1  37   5        528.56        497.78        17.33 o
   2  37   5        852.46        829.63        23.69 o
   3  37   5       3678.46       3765.32        50.12 o
   4  37   5          6.87          7.42         5.08 o
   5  37   5         21.70          7.59         4.53 o
   6  37   5        150.66        148.69        25.43 o
   7  37   5         61.08         88.50        10.49 o
  -8  38   5        149.33        129.12        12.84 o
  -7  38   5          8.28         24.71         6.47 o
  -6  38   5        131.57        124.36         9.37 o
  -5  38   5       2946.60       2790.93        46.88 o
  -4  38   5        373.13        357.54        14.56 o
  -3  38   5       5156.99       5658.49        76.63 o
  -2  38   5          7.02         13.47         6.37 o
  -1  38   5         65.23         72.38         6.91 o
   0  38   5          4.53          7.90         5.76 o
   1  38   5       4493.16       4534.41        57.69 o
   2  38   5          0.25          2.38         5.68 o
   3  38   5        778.31        779.02        20.10 o
   4  38   5         41.04         47.29         6.32 o
   5  38   5       6268.48       6141.27        63.28 o
   6  38   5         28.23         33.35         7.45 o
   7  38   5        712.61        790.91        33.68 o
  -8  39   5        150.46        165.71        12.23 o
  -7  39   5         27.18         42.89        14.52 o
  -6  39   5         21.96         24.13         5.52 o
  -5  39   5        392.46        398.41        16.27 o
  -4  39   5       1107.74       1113.20        27.85 o
  -3  39   5       3504.12       3385.16        53.92 o
  -2  39   5        196.45        211.21        13.05 o
  -1  39   5         25.38         42.23         5.70 o
   0  39   5         55.29         75.02         9.11 o
   1  39   5         10.65         20.03         6.18 o
   2  39   5         11.11          5.55         7.90 o
   3  39   5       4865.99       5017.10        71.87 o
   4  39   5         80.66         90.03         7.30 o
   5  39   5        227.07        231.22         9.58 o
   6  39   5        194.06        185.61        12.22 o
   7  39   5        793.26        707.00        29.45 o
  -7  40   5       3077.79       3148.22        61.52 o
  -6  40   5          0.71          5.20         5.98 o
  -5  40   5        184.49        205.57        13.38 o
  -4  40   5         77.65         75.63         8.31 o
  -3  40   5        108.75        167.52        11.77 o
  -2  40   5         23.13         22.36         6.47 o
  -1  40   5        429.85        493.18        16.52 o
   0  40   5       1101.73       1081.69        24.53 o
   1  40   5        293.52        334.41        13.73 o
   2  40   5       1072.78       1123.11        28.89 o
   3  40   5       4518.35       4734.45        68.15 o
   4  40   5          8.38          6.97         4.32 o
   5  40   5       2062.62       2138.15        29.04 o
   6  40   5         18.82         41.69        12.37 o
   7  40   5        199.37        183.09        13.38 o
  -7  41   5       2399.32       2349.11        48.32 o
  -6  41   5          0.28         -0.85         4.64 o
  -5  41   5       1220.61       1121.84        29.66 o
  -4  41   5        202.42        194.25         9.70 o
  -3  41   5         31.60         44.06         6.12 o
  -2  41   5       1617.49       1636.93        30.38 o
  -1  41   5        734.68        709.69        19.26 o
   0  41   5       1284.02       1312.57        26.51 o
   1  41   5         29.31         53.80         7.45 o
   2  41   5        617.26        655.24        21.34 o
   3  41   5      30982.94      31509.24       476.95 o
   4  41   5        450.04        438.58        18.18 o
   5  41   5        344.91        393.16        16.02 o
   6  41   5         32.11         43.10        10.22 o
  -7  42   5        947.85        801.11        32.23 o
  -6  42   5        417.90        392.68        28.74 o
  -5  42   5        721.37        866.65        24.78 o
  -4  42   5        477.97        483.86        14.46 o
  -3  42   5       2772.08       2761.64        42.02 o
  -2  42   5        385.02        420.02        14.46 o
  -1  42   5       2733.79       2746.48        52.33 o
   0  42   5        256.43        256.48        11.43 o
   1  42   5       5710.40       5726.40        63.64 o
   2  42   5          7.69         -3.07         7.78 o
   3  42   5        143.35        137.09        10.60 o
   4  42   5        162.79        165.85        11.11 o
   5  42   5      11946.08      11980.83       158.93 o
   6  42   5        258.39        279.30        19.77 o
  -7  43   5        301.64        248.58        15.73 o
  -6  43   5         15.96         14.16         6.66 o
  -5  43   5          4.13          8.05         5.49 o
  -4  43   5         19.18         25.73         5.61 o
  -3  43   5        587.70        587.69        16.13 o
  -2  43   5         97.55         89.22         7.19 o
  -1  43   5        723.28        679.97        21.27 o
   0  43   5         99.25        112.19         9.68 o
   1  43   5       2288.59       2392.52        35.09 o
   2  43   5         44.81         44.37         6.83 o
   3  43   5         84.34         81.92         9.28 o
   4  43   5         19.13         26.56         5.43 o
   5  43   5        736.96        855.85        50.28 o
   6  43   5        203.43        154.10        13.43 o
  -6  44   5        213.06        230.58        13.47 o
  -5  44   5       3897.45       3705.26        99.49 o
  -4  44   5        335.93        316.26        14.55 o
  -3  44   5       7102.10       7267.95        64.30 o
  -2  44   5          0.99          0.71         4.48 o
  -1  44   5        642.35        736.71        19.12 o
   0  44   5        106.09        123.26         9.52 o
   1  44   5        306.34        320.63        16.84 o
   2  44   5        491.10        506.17        20.59 o
   3  44   5        542.40        636.67        21.25 o
   4  44   5        160.20        131.55         9.69 o
   5  44   5         84.66         65.52         6.55 o
   6  44   5        274.37        249.95        14.58 o
  -6  45   5        157.73        177.43        15.19 o
  -5  45   5        256.43        260.53        15.31 o
  -4  45   5         98.55         83.80         9.50 o
  -3  45   5        159.45        158.25         7.10 o
  -2  45   5         66.46         70.14         6.36 o
  -1  45   5        391.42        375.09        13.21 o
   0  45   5         65.20         76.32         8.75 o
   1  45   5       2572.94       2654.57        49.06 o
   2  45   5         48.50         38.45         7.26 o
   3  45   5       2156.20       2234.81        41.61 o
   4  45   5          9.58          4.91         4.57 o
   5  45   5        948.72        821.75        33.24 o
  -6  46   5        130.52        122.14        10.95 o
  -5  46   5          5.71          5.33         7.61 o
  -4  46   5        318.89        285.35        11.71 o
  -3  46   5       1932.08       1865.17        34.54 o
  -2  46   5          0.90         10.23         3.95 o
  -1  46   5         66.80         83.96         7.39 o
   0  46   5          1.29         10.52         4.67 o
   1  46   5        262.36        306.34        15.00 o
   2  46   5        369.96        375.17        15.88 o
   3  46   5       5049.19       4712.72        64.67 o
   4  46   5        147.00        146.85        15.10 o
   5  46   5         54.96         68.78         9.20 o
  -5  47   5         97.60         83.16        10.67 o
  -4  47   5        251.03        250.26        19.99 o
  -3  47   5       4321.97       4186.36        68.73 o
  -2  47   5        213.36        207.67        10.64 o
  -1  47   5       4640.26       4910.91        57.51 o
   0  47   5        292.59        259.38        10.75 o
   1  47   5       4217.78       3973.55        50.17 o
   2  47   5         21.58         14.56         4.26 o
   3  47   5        171.04        163.18        14.32 o
   4  47   5        165.84        131.93        20.90 o
  -5  48   5          1.67          2.67         4.57 o
  -4  48   5         76.29         82.37        11.93 o
  -3  48   5        576.90        641.50        31.64 o
  -2  48   5          3.53          4.81         3.98 o
  -1  48   5         49.92         31.58         6.36 o
   0  48   5        329.59        312.68        10.90 o
   1  48   5       1457.29       1528.82        29.95 o
   2  48   5       1088.84       1072.30        23.67 o
   3  48   5        105.95        140.17         7.99 o
   4  48   5       1988.85       1864.18        47.55 o
  -4  49   5        448.93        417.12        20.96 o
  -3  49   5       1217.06       1310.70        43.02 o
  -2  49   5        272.12        302.48        13.39 o
  -1  49   5        351.54        393.16        12.62 o
   0  49   5        196.17        193.80        11.95 o
   1  49   5       3561.23       3488.79        74.18 o
   2  49   5        985.16        957.79        20.18 o
   3  49   5       2933.71       2673.79        43.17 o
  -3  50   5        169.79        195.67        13.87 o
  -2  50   5         58.35         58.18         6.15 o
  -1  50   5       1184.83       1193.47        21.76 o
   0  50   5         39.41         35.04         8.18 o
   1  50   5       4606.83       4477.30        66.90 o
   2  50   5         12.53         14.22         6.14 o
  -1  51   5       3364.45       2979.06        63.54 o
   0  51   5        138.37        114.98        10.44 o
   1  51   5       2901.80       2863.48        63.62 o
 -13   0   6        913.32        867.68        32.80 o
 -12   0   6      16638.12      16735.69       482.48 o
 -11   0   6        202.30        230.15        17.85 o
 -10   0   6       1019.97        985.94        31.42 o
  -9   0   6        234.12        268.03        20.48 o
  -8   0   6       2434.21       2402.66        58.97 o
  -7   0   6         15.11          4.59         6.70 o
  -6   0   6       8215.95       8763.73        84.61 o
  -5   0   6       3469.05       3387.24        39.49 o
  -4   0   6      41949.43      42483.00       640.72 o
  -3   0   6       1748.76       1697.43        23.74 o
  -2   0   6       9308.53       9247.56       105.27 o
  -1   0   6        434.97        415.51        17.16 o
   0   0   6       7694.68       7844.40       130.86 o
   1   0   6         28.36         11.02         3.92 o
   2   0   6      23157.92      21935.46       150.00 o
   3   0   6       4581.64       4712.72        46.73 o
   4   0   6      36323.87      34881.22       475.85 o
   5   0   6        704.23        624.80        14.88 o
   6   0   6       4897.02       5196.58       138.29 o
   7   0   6         86.60         92.92         7.57 o
   8   0   6      13887.06      14601.01       179.34 o
   9   0   6          8.49         15.62        12.25 o
  10   0   6        283.77        369.98        25.24 o
  11   0   6        224.79        203.55        12.33 o
  12   0   6       1651.10       1528.80        29.41 o
 -13   1   6       1120.12       1127.52        36.20 o
 -12   1   6        240.47        320.02        13.75 o
 -11   1   6          0.15         -5.72         5.76 o
 -10   1   6       6626.71       6816.58        68.70 o
  -9   1   6        728.79        778.72        21.25 o
  -8   1   6       2433.26       2428.51        38.78 o
  -7   1   6         45.97         51.37         6.42 o
  -6   1   6       9508.55       9857.95        64.52 o
  -5   1   6       1246.87       1317.13        16.00 o
  -4   1   6      13702.25      12840.10       100.99 o
  -3   1   6         22.50         38.56         2.83 o
  -2   1   6        167.14        174.92         5.44 o
  -1   1   6         68.42         82.56         5.82 o
   0   1   6       9498.17       9013.51        68.53 o
   1   1   6        500.51        511.48         8.54 o
   2   1   6      11006.18      11585.56        62.70 o
   3   1   6        470.01        501.57         8.71 o
   4   1   6       8706.97       8199.77        76.81 o
   5   1   6         65.40         52.88         3.65 o
   6   1   6        574.92        625.76        13.02 o
   7   1   6        181.76        167.30         7.66 o
   8   1   6      14861.12      14754.59       264.74 o
   9   1   6        591.49        702.73        21.11 o
  10   1   6        311.52        313.91        13.32 o
  11   1   6        317.86        334.89        11.74 o
  12   1   6        407.45        413.41         9.78 o
 -13   2   6        172.34        149.69         9.43 o
 -12   2   6       3194.36       3195.57        60.31 o
 -11   2   6        158.00        142.73        10.03 o
 -10   2   6       6462.24       6522.00        66.59 o
  -9   2   6         99.89        116.01         8.53 o
  -8   2   6      32304.12      30751.53       326.33 o
  -7   2   6        140.62        113.26         7.41 o
  -6   2   6       8149.23       7983.36        66.72 o
  -5   2   6       2078.69       2164.16        21.24 o
  -4   2   6        531.14        619.47         9.79 o
  -3   2   6       1132.68       1034.37        12.32 o
  -2   2   6       1662.70       1417.36        15.61 o
  -1   2   6        637.69        595.07        13.65 o
   0   2   6      34528.47      33778.32       218.51 o
   1   2   6         22.73         11.14         2.27 o
   2   2   6         78.19         50.32         3.53 o
   3   2   6        650.45        650.96         9.87 o
   4   2   6       1990.00       2143.65        23.20 o
   5   2   6        122.83        115.77         4.99 o
   6   2   6       7459.57       7673.09        95.87 o
   7   2   6         25.39         38.34         4.99 o
   8   2   6        619.98        701.42        18.84 o
   9   2   6         16.34         16.93         7.10 o
  10   2   6          1.07         -2.72         5.92 o
  11   2   6        619.47        573.41        22.91 o
  12   2   6        939.89        992.57        15.80 o
 -13   3   6         13.47          8.98         4.73 o
 -12   3   6       2061.69       2056.57        31.91 o
 -11   3   6        165.07        158.02        10.54 o
 -10   3   6         22.99         69.67         8.32 o
  -9   3   6         78.43         73.35         9.51 o
  -8   3   6        217.45        210.65        12.14 o
  -7   3   6         35.69         55.57         4.80 o
  -6   3   6        615.29        658.57        12.96 o
  -5   3   6       3043.63       3235.47        28.19 o
  -4   3   6      11369.89      11081.39        61.51 o
  -3   3   6        754.45        729.62        10.18 o
  -2   3   6       2232.31       1964.46        19.07 o
  -1   3   6         40.32         34.30         4.43 o
   0   3   6       6123.04       6273.11        48.22 o
   1   3   6         76.45         74.61         4.30 o
   2   3   6       7646.28       7065.99        43.79 o
   3   3   6        129.64        106.98         4.12 o
   4   3   6       1542.30       1756.79        18.94 o
   5   3   6        186.30        243.82         6.83 o
   6   3   6      17923.22      15869.91       232.26 o
   7   3   6        354.45        320.75        10.39 o
   8   3   6       3855.68       3626.80        41.07 o
   9   3   6         52.11         62.57        12.55 o
  10   3   6        335.40        295.03        13.92 o
  11   3   6          4.40         13.08         5.33 o
  12   3   6       2372.26       2268.56        32.78 o
 -13   4   6         76.16         70.95         6.86 o
 -12   4   6        278.43        256.70        20.97 o
 -11   4   6        362.69        369.54        15.18 o
 -10   4   6       3154.52       3390.07        49.74 o
  -9   4   6         24.87         29.72         6.51 o
  -8   4   6       1598.00       1713.18        30.53 o
  -7   4   6        508.32        529.40        12.98 o
  -6   4   6       1778.81       1773.43        24.65 o
  -5   4   6        675.95        670.85        11.15 o
  -4   4   6          6.09         12.08         3.33 o
  -3   4   6        541.89        551.31         9.12 o
  -2   4   6      13540.80      12184.79        74.43 o
  -1   4   6        940.03        811.85        12.66 o
   0   4   6        778.22        752.18        11.68 o
   1   4   6       1117.86       1192.35        13.45 o
   2   4   6      10577.42       9551.23        66.53 o
   3   4   6        352.39        389.39         7.92 o
   4   4   6       5890.26       5873.52        58.58 o
   5   4   6         32.96         30.64         3.21 o
   6   4   6        379.55        340.89        11.62 o
   7   4   6         20.87         14.69         4.60 o
   8   4   6       1234.25       1378.41        22.88 o
   9   4   6          6.99         11.11         6.72 o
  10   4   6         29.55         47.91         8.15 o
  11   4   6       1215.33       1190.44        26.58 o
  12   4   6         14.70         27.43         4.35 o
 -13   5   6          4.00         -5.45        12.44 o
 -12   5   6       5299.08       5210.08        53.82 o
 -11   5   6         71.90         66.32         7.88 o
 -10   5   6       6851.55       7088.19        70.00 o
  -9   5   6        869.82        892.84        22.71 o
  -8   5   6         13.69         30.90         6.53 o
  -7   5   6        742.02        760.27        15.71 o
  -6   5   6       1296.58       1073.83        14.68 o
  -5   5   6        437.11        475.32         9.79 o
  -4   5   6         40.48         38.68         4.00 o
  -3   5   6       2912.45       2833.56        23.33 o
  -2   5   6      13040.56      12305.59        67.44 o
  -1   5   6       1452.03       1474.42        16.00 o
   0   5   6       3081.05       3224.24        26.42 o
   1   5   6       3774.82       3918.50        29.18 o
   2   5   6       2351.30       2428.02        22.70 o
   3   5   6        773.86        803.98        12.94 o
   4   5   6        326.96        332.96         6.78 o
   5   5   6         36.19         42.73         3.98 o
   6   5   6        516.67        586.43        13.81 o
   7   5   6        114.16        137.15         7.59 o
   8   5   6      13123.60      12952.30       175.27 o
   9   5   6       1573.20       1629.35        35.87 o
  10   5   6       6479.65       6336.24        95.49 o
  11   5   6        417.83        362.42        12.93 o
  12   5   6        503.09        499.28        14.67 o
 -13   6   6        290.30        274.25        25.48 o
 -12   6   6         20.27         23.14         5.19 o
 -11   6   6        372.48        375.66        15.80 o
 -10   6   6       2545.44       2791.07        38.25 o
  -9   6   6          0.26          3.67         5.89 o
  -8   6   6       3419.28       3558.58        54.47 o
  -7   6   6       1691.85       1781.93        25.32 o
  -6   6   6         38.36         42.02         3.47 o
  -5   6   6         31.88         26.05         3.02 o
  -4   6   6      11972.55      12438.00       117.53 o
  -3   6   6        179.57        216.39         5.67 o
  -2   6   6       2319.89       2780.48        24.90 o
  -1   6   6         46.67         67.27         3.66 o
   0   6   6       1450.68       1482.00        13.66 o
   1   6   6       1191.83       1096.63        11.66 o
   2   6   6      70058.17      69682.40       372.45 o
   3   6   6          4.57          7.20         2.69 o
   4   6   6       1569.49       1719.37        19.60 o
   5   6   6         82.33         55.03         4.87 o
   6   6   6       2615.76       2592.41        31.70 o
   7   6   6          6.71          6.58         4.41 o
   8   6   6        400.48        565.67        14.73 o
   9   6   6         53.41         66.58         9.31 o
  10   6   6        229.98        279.64        12.89 o
  11   6   6          6.33         23.01         4.69 o
  12   6   6       1676.33       1583.02        43.17 o
 -13   7   6         56.71         47.67         6.58 o
 -12   7   6       1933.27       1982.03        28.00 o
 -11   7   6         68.21         79.93         8.09 o
 -10   7   6       1942.84       2064.82        31.81 o
  -9   7   6        402.58        448.76        16.20 o
  -8   7   6      11092.86      11068.90       103.30 o
  -7   7   6        120.62        130.55         6.68 o
  -6   7   6        154.41        246.41         7.73 o
  -5   7   6        121.00        135.66         5.21 o
  -4   7   6      10721.87      12240.51        66.43 o
  -3   7   6         37.78         43.34         2.99 o
  -2   7   6       2601.71       2425.12        19.73 o
  -1   7   6       1943.37       1984.55        17.13 o
   0   7   6      15456.87      13926.94        78.71 o
   1   7   6        646.75        696.35        10.14 o
   2   7   6      11338.18      11424.15        68.32 o
   3   7   6        396.03        434.68         9.25 o
   4   7   6       5495.61       6150.76        46.64 o
   5   7   6        688.24        805.97        16.22 o
   6   7   6        856.22        707.22        15.63 o
   7   7   6        184.63        234.02        10.17 o
   8   7   6       2883.57       2990.60        42.49 o
   9   7   6        742.53        835.94        24.36 o
  10   7   6       7218.55       7259.93        77.39 o
  11   7   6        263.92        246.27         9.60 o
 -13   8   6         10.01          2.07         6.73 o
 -12   8   6        272.76        346.24        10.99 o
 -11   8   6         16.36         13.31         5.10 o
 -10   8   6        551.10        599.64        16.42 o
  -9   8   6         75.60         66.57         7.28 o
  -8   8   6       2160.75       2339.34        36.34 o
  -7   8   6        505.00        531.36        11.86 o
  -6   8   6       5790.50       6374.21        48.55 o
  -5   8   6        645.27        653.54        10.88 o
  -4   8   6       6323.38       7294.44        52.40 o
  -3   8   6        557.46        544.80         8.67 o
  -2   8   6         14.54         24.91         3.45 o
  -1   8   6          6.85          6.86         2.11 o
   0   8   6        900.98        732.75        10.28 o
   1   8   6       1008.27        884.79        11.39 o
   2   8   6      23319.64      24087.30       158.45 o
   3   8   6        978.76        998.23        13.09 o
   4   8   6       2772.19       2589.29        26.15 o
   5   8   6        177.67        141.85         5.93 o
   6   8   6        766.55        748.13        16.12 o
   7   8   6        711.95        609.25        15.80 o
   8   8   6         48.72         77.34         8.01 o
   9   8   6        428.45        445.78        14.97 o
  10   8   6          0.94         45.56         7.33 o
  11   8   6        369.48        308.92        15.93 o
 -13   9   6         17.55          7.66         7.21 o
 -12   9   6       3095.96       2981.52        35.39 o
 -11   9   6         66.63         56.23         8.14 o
 -10   9   6        336.48        350.76        12.47 o
  -9   9   6        235.45        273.72        12.68 o
  -8   9   6        891.33        980.24        22.69 o
  -7   9   6        109.12        115.96         5.89 o
  -6   9   6      18650.99      19664.46       122.01 o
  -5   9   6          6.48          7.11         2.51 o
  -4   9   6       1588.13       1569.61        19.88 o
  -3   9   6       1298.89       1450.53        15.73 o
  -2   9   6       4323.06       4422.56        33.32 o
  -1   9   6         51.15         49.65         3.47 o
   0   9   6       5826.80       5885.14        35.56 o
   1   9   6        601.71        580.34         8.38 o
   2   9   6       8644.95       8040.76        59.99 o
   3   9   6        978.43        940.01        11.28 o
   4   9   6        624.38        604.38        13.30 o
   5   9   6       1991.22       2064.57        29.23 o
   6   9   6       1555.00       1564.78        27.14 o
   7   9   6        630.43        639.91        16.25 o
   8   9   6       3139.32       3120.65        43.84 o
   9   9   6         18.81         16.26         4.89 o
  10   9   6       2930.77       3068.66        44.67 o
  11   9   6        313.47        303.38        17.65 o
 -13  10   6        142.01        124.03         8.98 o
 -12  10   6       3377.27       3211.38        36.35 o
 -11  10   6        620.52        606.53        21.57 o
 -10  10   6         18.14         28.96         5.49 o
  -9  10   6         11.59         16.93         5.89 o
  -8  10   6      26993.23      26111.26       268.32 o
  -7  10   6        375.97        401.39        10.76 o
  -6  10   6        470.95        463.12         9.61 o
  -5  10   6        294.85        309.19         9.05 o
  -4  10   6      12508.57      12602.13        99.08 o
  -3  10   6        184.73        201.45         5.59 o
  -2  10   6      21348.53      21383.65       160.31 o
  -1  10   6        450.34        474.91         9.14 o
   0  10   6      87494.49      83384.74       507.54 o
   1  10   6        150.28        126.41         4.02 o
   2  10   6        322.68        603.70         9.37 o
   3  10   6        538.96        489.64         7.91 o
   4  10   6      10461.45      10181.51        97.24 o
   5  10   6        144.51        142.96         6.13 o
   6  10   6       2016.97       2014.97        25.19 o
   7  10   6        141.63        131.79         8.15 o
   8  10   6       5542.76       5687.82        63.83 o
   9  10   6       1693.66       1709.52        27.66 o
  10  10   6       5478.44       5762.08        85.08 o
  11  10   6          4.87          4.83         3.98 o
 -13  11   6        508.56        465.34        19.15 o
 -12  11   6        191.24        232.70         8.28 o
 -11  11   6        155.30        163.45        11.87 o
 -10  11   6       2464.21       2562.63        38.49 o
  -9  11   6        633.52        616.27        18.26 o
  -8  11   6       5187.56       4867.01        62.82 o
  -7  11   6       4281.12       4658.83        42.89 o
  -6  11   6       5530.62       5403.82        45.57 o
  -5  11   6         95.28         92.25         4.04 o
  -4  11   6      39101.59      36644.02       208.53 o
  -3  11   6        604.73        610.63         9.57 o
  -2  11   6        303.88        164.49         6.05 o
  -1  11   6        252.58        260.89         6.11 o
   0  11   6      30195.72      29320.34       135.89 o
   1  11   6          0.15          1.78         1.84 o
   2  11   6       8165.45       8905.06        51.58 o
   3  11   6       3547.61       3634.88        31.72 o
   4  11   6       1061.75        933.45        14.21 o
   5  11   6        332.36        298.39         8.55 o
   6  11   6        195.44        167.64         7.47 o
   7  11   6          0.04         -5.08         5.08 o
   8  11   6      13022.71      12582.72       144.99 o
   9  11   6        255.01        248.85        10.52 o
  10  11   6       1184.59       1298.56        26.07 o
  11  11   6         29.99         49.30         5.00 o
 -12  12   6        303.68        373.01        13.31 o
 -11  12   6        767.29        795.22        23.93 o
 -10  12   6        300.79        271.48        12.02 o
  -9  12   6         78.14         80.04         7.63 o
  -8  12   6         74.98         86.87         7.85 o
  -7  12   6       1081.07       1096.92        18.09 o
  -6  12   6        247.79        227.32         7.08 o
  -5  12   6       2191.89       2434.72        41.02 o
  -4  12   6      71521.80      72703.79       373.41 o
  -3  12   6       1239.62       1239.72        14.53 o
  -2  12   6       7671.38       7125.70        52.10 o
  -1  12   6        413.11        380.36         6.90 o
   0  12   6      36782.11      36538.94       285.55 o
   1  12   6        454.14        542.61         7.73 o
   2  12   6      54474.92      52284.91       245.89 o
   3  12   6       1336.76       1249.88        14.77 o
   4  12   6       3048.37       2858.30        39.10 o
   5  12   6       1018.78        984.87        15.69 o
   6  12   6       1066.94       1208.92        19.06 o
   7  12   6         59.19         38.60         5.44 o
   8  12   6       2299.77       2246.40        33.10 o
   9  12   6       1009.63        994.27        20.23 o
  10  12   6       1139.13       1171.78        28.26 o
  11  12   6         28.01         38.27         4.31 o
 -12  13   6        261.51        333.87        16.55 o
 -11  13   6        114.72        111.81         9.56 o
 -10  13   6        459.20        381.19        13.78 o
  -9  13   6       1040.84       1037.82        23.10 o
  -8  13   6       3433.56       3237.09        38.93 o
  -7  13   6        412.11        384.31        10.95 o
  -6  13   6       1198.70       1223.24        17.06 o
  -5  13   6       1262.16       1305.83        17.82 o
  -4  13   6        226.74        234.14         8.11 o
  -3  13   6       1938.87       2103.06        28.82 o
  -2  13   6      37686.89      37761.78       247.34 o
  -1  13   6       1199.93       1214.30        15.73 o
   0  13   6        641.15        465.21         8.97 o
   1  13   6         83.41         82.69         2.88 o
   2  13   6       1765.76       2111.10        19.88 o
   3  13   6      10660.11      10926.06        78.99 o
   4  13   6       5388.78       5669.13        98.79 o
   5  13   6          5.61          7.49         3.23 o
   6  13   6      11951.96      11452.38       101.59 o
   7  13   6         25.89         14.47         3.63 o
   8  13   6       6817.08       6768.10        66.49 o
   9  13   6        153.71        200.62        10.07 o
  10  13   6       2784.49       2818.13        39.27 o
  11  13   6         83.39         89.69         5.47 o
 -12  14   6        474.93        507.14        14.35 o
 -11  14   6        194.46        185.82        11.47 o
 -10  14   6        106.17        145.29        11.39 o
  -9  14   6        342.26        340.65        12.96 o
  -8  14   6       5923.85       5888.51        57.69 o
  -7  14   6        273.88        327.30         9.68 o
  -6  14   6      16547.54      17152.98       109.60 o
  -5  14   6        260.20        290.70         6.49 o
  -4  14   6       6171.28       6466.70        61.82 o
  -3  14   6        704.00        748.46        10.30 o
  -2  14   6       5538.78       4300.94        41.45 o
  -1  14   6        247.75        251.51         7.05 o
   0  14   6       1358.67       1840.36        15.70 o
   1  14   6       3448.62       3408.79        24.03 o
   2  14   6       6757.55       6233.35        38.60 o
   3  14   6         62.16         85.67         4.14 o
   4  14   6        384.05        478.17         8.88 o
   5  14   6       1331.79       1330.57        18.58 o
   6  14   6       6633.60       6802.94        74.41 o
   7  14   6         48.07         46.98         4.70 o
   8  14   6       1300.09       1443.23        25.34 o
   9  14   6         15.01         14.77         4.63 o
  10  14   6       2092.62       2053.34        31.31 o
  11  14   6        519.03        547.11        16.06 o
 -12  15   6       2441.71       2228.77        60.55 o
 -11  15   6        288.15        272.63        10.57 o
 -10  15   6       2615.61       2853.89        50.77 o
  -9  15   6         48.74         75.93         6.99 o
  -8  15   6       1260.93       1460.31        42.70 o
  -7  15   6         12.80         17.27         3.75 o
  -6  15   6        154.04        255.18         7.60 o
  -5  15   6       1930.24       2081.78        25.92 o
  -4  15   6       1061.70        895.37        13.14 o
  -3  15   6        776.24        837.84        12.04 o
  -2  15   6       3322.63       3637.88        29.87 o
  -1  15   6        301.49        244.83         6.74 o
   0  15   6       9767.13      10088.60        52.35 o
   1  15   6        425.09        365.66         6.20 o
   2  15   6       5047.26       5507.27        38.83 o
   3  15   6       2360.72       2461.43        32.48 o
   4  15   6        529.98        721.35        10.48 o
   5  15   6       1366.91       1460.18        18.46 o
   6  15   6       5451.57       5140.29        50.16 o
   7  15   6          9.51          9.19         4.23 o
   8  15   6        174.71        152.51         9.47 o
   9  15   6          0.06         19.24         6.41 o
  10  15   6       3160.69       3188.71        40.18 o
  11  15   6        102.05        126.39         8.54 o
 -12  16   6       2236.56       2234.52        33.06 o
 -11  16   6        242.55        243.40        11.96 o
 -10  16   6        821.78        756.55        23.46 o
  -9  16   6        176.74        166.20         8.97 o
  -8  16   6       2773.62       3213.38        35.89 o
  -7  16   6        145.27        125.34         6.59 o
  -6  16   6       3746.25       4114.67        38.26 o
  -5  16   6        908.64        980.46        12.79 o
  -4  16   6       5943.74       6274.80        73.25 o
  -3  16   6        740.95        704.18        10.91 o
  -2  16   6       1347.08       1560.68        16.37 o
  -1  16   6        625.42        624.90         9.72 o
   0  16   6       8215.47       8059.46        46.81 o
   1  16   6       1045.69       1073.01        12.57 o
   2  16   6       3388.34       3341.26        23.77 o
   3  16   6        219.11        270.90         6.79 o
   4  16   6       7458.66       7484.53        96.15 o
   5  16   6        363.29        354.38         9.44 o
   6  16   6       3882.50       4172.45        37.51 o
   7  16   6        300.12        341.32        11.36 o
   8  16   6       1157.27       1048.65        22.62 o
   9  16   6        178.39        166.95         8.66 o
  10  16   6        251.73        239.02         8.90 o
  11  16   6         56.39        101.82        20.63 o
 -12  17   6         13.86         13.99        13.22 o
 -11  17   6         21.20         27.89         4.69 o
 -10  17   6          2.65         12.97         5.84 o
  -9  17   6          2.58         -4.24         4.24 o
  -8  17   6      12026.19      12241.89        92.24 o
  -7  17   6         49.54         49.38         4.70 o
  -6  17   6       1689.06       1613.08        19.42 o
  -5  17   6        638.25        641.69        12.59 o
  -4  17   6      21454.58      21147.49       206.58 o
  -3  17   6        528.06        625.92         8.66 o
  -2  17   6       1872.43       1704.04        17.21 o
  -1  17   6       1169.32       1094.42        15.50 o
   0  17   6      40128.57      39389.56       177.16 o
   1  17   6        605.48        631.03         9.31 o
   2  17   6       6269.23       6785.81        60.45 o
   3  17   6         75.13         75.98         4.85 o
   4  17   6      16879.80      16419.04       170.62 o
   5  17   6       2122.52       2276.30        27.02 o
   6  17   6        638.54        560.42        11.94 o
   7  17   6       3073.12       3096.27        36.57 o
   8  17   6      10505.67      10263.57        92.10 o
   9  17   6        791.80        797.89        17.56 o
  10  17   6        554.16        646.67        17.77 o
  11  17   6        366.32        400.41        33.38 o
 -12  18   6         37.14         22.51         5.36 o
 -11  18   6         37.61         31.22         6.64 o
 -10  18   6         60.46         97.16        15.18 o
  -9  18   6          9.27          2.19         4.03 o
  -8  18   6        262.65        162.43         7.43 o
  -7  18   6          1.15          6.22         3.50 o
  -6  18   6       3228.85       3581.80        32.86 o
  -5  18   6       1011.37       1068.49        18.34 o
  -4  18   6       2705.68       2984.04        29.45 o
  -3  18   6         17.33         14.35         2.35 o
  -2  18   6      12850.09      13432.91        84.39 o
  -1  18   6          1.99          8.89         2.57 o
   0  18   6       6754.28       6429.24        42.29 o
   1  18   6       1907.00       1892.98        19.85 o
   2  18   6       8898.96       8852.57        54.88 o
   3  18   6         34.64         19.76         2.80 o
   4  18   6       2341.15       2594.60        26.68 o
   5  18   6        530.72        563.99        10.94 o
   6  18   6        334.11        347.63        11.45 o
   7  18   6        571.03        612.33        16.00 o
   8  18   6       7952.53       8030.17        76.28 o
   9  18   6       1022.88       1055.53        19.50 o
  10  18   6         80.60         81.85         7.05 o
  11  18   6        115.79        178.79        22.71 o
 -12  19   6       1031.68        980.64        29.05 o
 -11  19   6         11.38         15.04         5.92 o
 -10  19   6       1640.18       1740.21        33.71 o
  -9  19   6          7.13          6.31         5.57 o
  -8  19   6       1288.92       1338.32        20.71 o
  -7  19   6          4.87          1.72         3.09 o
  -6  19   6       2121.31       2031.12        24.89 o
  -5  19   6         75.64         73.74         5.30 o
  -4  19   6        529.37        376.58         9.58 o
  -3  19   6       1143.13       1166.19        22.18 o
  -2  19   6       2814.41       3060.68        28.18 o
  -1  19   6        262.09        254.10         7.15 o
   0  19   6       2867.94       2744.31        22.37 o
   1  19   6         14.45         19.36         2.64 o
   2  19   6       5350.04       5498.39        49.66 o
   3  19   6        286.23        317.79         8.35 o
   4  19   6       1491.72       1463.75        18.60 o
   5  19   6         30.00         44.61         3.59 o
   6  19   6       4794.34       4975.14        95.79 o
   7  19   6        251.11        281.75        11.37 o
   8  19   6       2545.11       2517.88        34.76 o
   9  19   6          2.87         -1.35         5.86 o
  10  19   6       1255.00       1156.94        44.41 o
 -12  20   6         34.85         39.63        12.97 o
 -11  20   6       1755.44       1708.12        43.12 o
 -10  20   6        388.38        434.75        14.85 o
  -9  20   6        356.69        396.82        15.76 o
  -8  20   6       2574.69       2779.00        31.34 o
  -7  20   6        299.07        309.81         9.18 o
  -6  20   6       1944.58       1852.66        26.27 o
  -5  20   6        204.12        223.79         8.06 o
  -4  20   6       5993.54       7021.57        79.32 o
  -3  20   6       1065.34       1046.59        19.81 o
  -2  20   6        693.91        846.43        12.09 o
  -1  20   6         18.14         19.20         2.49 o
   0  20   6        625.13        637.71        10.41 o
   1  20   6        681.48        687.25        14.06 o
   2  20   6       1430.60       1117.68        31.11 o
   3  20   6         49.98         31.28         5.13 o
   4  20   6      11042.00      11110.40        79.59 o
   5  20   6       2261.24       2359.91        28.54 o
   6  20   6       1471.89       1479.06        24.59 o
   7  20   6       1478.85       1563.44        25.69 o
   8  20   6       1016.56        956.30        22.58 o
   9  20   6         47.38         38.90         7.96 o
  10  20   6        812.99        862.76        45.25 o
 -12  21   6       2296.29       2153.20        36.72 o
 -11  21   6         46.08         66.57        20.59 o
 -10  21   6       2096.86       2214.98        81.62 o
  -9  21   6         72.25         64.41         6.48 o
  -8  21   6       7292.25       7167.02        72.59 o
  -7  21   6         23.87         10.52         7.02 o
  -6  21   6       9621.16      10366.57       129.33 o
  -5  21   6        519.59        554.54        18.71 o
  -4  21   6       2307.41       2418.25        40.07 o
  -3  21   6          1.40          9.74         3.69 o
  -2  21   6         73.07         22.95         4.97 o
  -1  21   6        359.04        362.39         8.30 o
   0  21   6      46083.01      44449.45       345.12 o
   1  21   6         20.18         20.67         3.77 o
   2  21   6        114.32        102.03         7.21 o
   3  21   6         56.11         82.08         7.62 o
   4  21   6         78.20         71.55         5.87 o
   5  21   6        904.03        813.17        17.39 o
   6  21   6       1629.08       1715.89        24.21 o
   7  21   6         11.72          7.97         5.09 o
   8  21   6       1725.25       1787.52        44.22 o
   9  21   6         10.33          9.16         5.48 o
  10  21   6         74.16         51.56        18.07 o
 -12  22   6        608.76        605.13        24.18 o
 -11  22   6        955.54        915.35        28.99 o
 -10  22   6        344.93        429.50        23.90 o
  -9  22   6        434.28        472.06        39.62 o
  -8  22   6          3.28         21.89         9.25 o
  -7  22   6         63.49         76.74        14.42 o
  -6  22   6        732.72        852.29        24.07 o
  -5  22   6        783.08        789.21        22.85 o
  -4  22   6       8398.01       8522.00        83.36 o
  -3  22   6         39.29         50.29         4.99 o
  -2  22   6        885.04        910.35        13.52 o
  -1  22   6       1670.48       1630.47        19.25 o
   0  22   6       3090.09       3205.05        33.48 o
   1  22   6        452.18        457.75        12.52 o
   2  22   6       3972.22       4142.58        52.96 o
   3  22   6        634.79        708.91        20.04 o
   4  22   6       1161.69       1110.29        23.49 o
   5  22   6        176.06        174.48         8.87 o
   6  22   6        247.25        289.36        12.85 o
   7  22   6         41.73         41.35         6.70 o
   8  22   6          5.86         29.98         8.62 o
   9  22   6        484.76        455.72        16.21 o
  10  22   6         78.74         61.07        15.52 o
 -11  23   6          0.77         -6.39         6.39 o
 -10  23   6       4300.85       4225.33        81.46 o
  -9  23   6        993.23       1005.05        56.30 o
  -8  23   6       4201.35       4202.85        72.13 o
  -7  23   6         65.25         49.73         9.07 o
  -6  23   6       6418.48       6129.00        77.26 o
  -5  23   6        358.54        364.87        14.06 o
  -4  23   6      10057.70       9316.50        90.22 o
  -3  23   6          9.09         16.15         3.75 o
  -2  23   6       4691.62       4734.88        43.34 o
  -1  23   6          1.37          6.50         2.85 o
   0  23   6       2922.01       2759.55        35.00 o
   1  23   6         86.58         96.62         6.14 o
   2  23   6          0.19          2.29         4.84 o
   3  23   6        105.31        122.78         7.95 o
   4  23   6       1550.73       1395.54        27.09 o
   5  23   6       3480.82       3558.64        91.67 o
   6  23   6       2639.41       2732.95        41.57 o
   7  23   6         82.15         83.37         7.13 o
   8  23   6       4703.90       4687.54        96.60 o
   9  23   6        290.48        303.32        16.37 o
  10  23   6       5683.65       5493.32       524.52 o
 -11  24   6         44.98         48.60         7.95 o
 -10  24   6         41.61         56.19        11.20 o
  -9  24   6         31.48         39.57        14.85 o
  -8  24   6       4028.25       3818.68        68.13 o
  -7  24   6         72.63         73.02        10.56 o
  -6  24   6      15722.96      15087.14       155.31 o
  -5  24   6        189.18        208.67        12.66 o
  -4  24   6        121.94        109.71         8.30 o
  -3  24   6        111.64        121.56         7.50 o
  -2  24   6       4564.82       3718.10        57.51 o
  -1  24   6       2127.46       2219.73        27.91 o
   0  24   6       8488.33       9123.77        69.43 o
   1  24   6        238.35        209.84         8.60 o
   2  24   6       2991.05       2915.89        43.20 o
   3  24   6         48.24         54.77         6.32 o
   4  24   6          6.22         13.15         5.12 o
   5  24   6       1300.87       1350.57        39.22 o
   6  24   6         54.51         79.57         9.08 o
   7  24   6         18.77         16.15         5.21 o
   8  24   6       1609.76       1462.58        48.66 o
   9  24   6        141.44        183.38        12.51 o
  10  24   6        129.50        137.90        23.97 o
 -11  25   6        116.77        133.48         9.84 o
 -10  25   6       1774.73       1864.45        47.18 o
  -9  25   6         10.47         10.33         8.42 o
  -8  25   6        991.32        845.01        25.56 o
  -7  25   6          9.21          7.67         6.79 o
  -6  25   6        761.85        818.41        22.18 o
  -5  25   6         55.21         41.79         6.16 o
  -4  25   6        512.09        534.95        17.34 o
  -3  25   6       1282.08       1313.24        23.67 o
  -2  25   6       4212.22       4005.66        44.09 o
  -1  25   6          5.42          9.68         3.48 o
   0  25   6        186.17        223.94         7.81 o
   1  25   6        233.88        221.15         8.41 o
   2  25   6        906.95        813.02        21.15 o
   3  25   6        100.61        100.21         7.69 o
   4  25   6        874.71       1034.20        23.55 o
   5  25   6       1975.19       2055.30        28.05 o
   6  25   6      14449.32      14350.53       130.06 o
   7  25   6         96.55        103.92         7.56 o
   8  25   6       2862.92       2968.93        64.10 o
   9  25   6         17.40         14.50         9.58 o
  10  25   6          4.04         -0.29        12.78 o
 -11  26   6         71.74         60.74         6.87 o
 -10  26   6       1391.80       1205.85        36.96 o
  -9  26   6         43.61         42.75        10.27 o
  -8  26   6       2355.29       2427.83        44.61 o
  -7  26   6        341.98        278.68        15.26 o
  -6  26   6       1916.03       2063.95        36.00 o
  -5  26   6        305.51        318.83        13.84 o
  -4  26   6       9025.28       9074.42        91.28 o
  -3  26   6       1009.18       1029.10        21.12 o
  -2  26   6          7.92         12.85         4.69 o
  -1  26   6         24.18         45.80         4.67 o
   0  26   6       2671.16       2844.28        30.91 o
   1  26   6         10.14         11.98         4.97 o
   2  26   6        367.32        421.15        14.20 o
   3  26   6       1644.52       1715.80        28.12 o
   4  26   6       3644.75       3840.92        57.14 o
   5  26   6        319.03        305.33        10.51 o
   6  26   6       1731.83       1878.83        33.55 o
   7  26   6         44.21         46.64         5.62 o
   8  26   6       2309.93       2359.61        48.82 o
   9  26   6        559.66        536.34        17.94 o
  10  26   6        648.40        792.46        44.11 o
 -11  27   6          6.50         -0.82         3.97 o
 -10  27   6       1376.23       1418.96        43.49 o
  -9  27   6         15.22          5.85         8.09 o
  -8  27   6        549.27        553.31        20.35 o
  -7  27   6         17.50         13.77         7.13 o
  -6  27   6       4463.94       4403.02        56.97 o
  -5  27   6         33.36         36.38         6.58 o
  -4  27   6      31285.02      28929.67       276.59 o
  -3  27   6        298.51        244.38        10.68 o
  -2  27   6       2388.82       2735.86        32.40 o
  -1  27   6        166.70        162.73         7.34 o
   0  27   6       7119.78       6825.47        68.71 o
   1  27   6        381.49        426.20        12.04 o
   2  27   6       2196.95       2471.75        36.94 o
   3  27   6        340.89        376.97        13.21 o
   4  27   6       6704.09       6990.61       105.98 o
   5  27   6        224.31        240.90        10.67 o
   6  27   6       4140.97       4163.81        71.15 o
   7  27   6         96.85         85.60         9.51 o
   8  27   6       6988.45       6906.73        95.04 o
   9  27   6          2.81          0.41         6.40 o
  10  27   6       3628.75       4089.11       104.48 o
 -11  28   6        176.98        243.58        17.11 o
 -10  28   6         87.28         77.29        16.34 o
  -9  28   6       1037.08        927.30        33.89 o
  -8  28   6       2044.59       1991.86        39.05 o
  -7  28   6          1.90          5.59         7.09 o
  -6  28   6        462.62        422.14        16.11 o
  -5  28   6          6.86          1.90         5.61 o
  -4  28   6      11499.35      11906.07       113.38 o
  -3  28   6        219.10        237.47        10.84 o
  -2  28   6        457.33        384.23        12.19 o
  -1  28   6         44.72         29.67         4.01 o
   0  28   6       2106.44       1926.02        30.70 o
   1  28   6        661.37        687.52        15.59 o
   2  28   6       5090.82       5280.43        60.36 o
   3  28   6        186.65        232.06        10.67 o
   4  28   6        526.30        439.56        16.23 o
   5  28   6        454.83        471.10        14.68 o
   6  28   6         77.74        100.02         8.11 o
   7  28   6          1.85          8.94         4.65 o
   8  28   6       2758.84       2836.26        50.36 o
   9  28   6        375.48        401.27        37.57 o
 -11  29   6        265.92        308.48        17.65 o
 -10  29   6       2057.12       1898.67        42.03 o
  -9  29   6         54.21         39.44         8.99 o
  -8  29   6        887.38        878.24        24.97 o
  -7  29   6        355.30        324.74        16.58 o
  -6  29   6        216.67        161.50        10.42 o
  -5  29   6        809.13        769.13        22.03 o
  -4  29   6       8331.35       8606.87        90.34 o
  -3  29   6        841.55        902.42        23.26 o
  -2  29   6         18.47         29.33         5.34 o
  -1  29   6        172.29        195.86         8.39 o
   0  29   6       9377.47       9420.53        89.04 o
   1  29   6       1390.62       1433.36        23.46 o
   2  29   6       1538.22       1662.65        31.89 o
   3  29   6       1812.82       1777.84        29.89 o
   4  29   6       4036.41       4005.85        53.46 o
   5  29   6        586.01        616.32        16.90 o
   6  29   6        209.13        250.49        14.48 o
   7  29   6          5.77         -0.47         5.96 o
   8  29   6         95.93        132.20        15.65 o
   9  29   6        179.34        191.30        25.25 o
 -11  30   6        211.51        173.16        11.99 o
 -10  30   6         43.31         74.17         8.46 o
  -9  30   6        221.61        175.32        14.26 o
  -8  30   6       1446.51       1440.08        31.73 o
  -7  30   6        557.05        605.93        22.59 o
  -6  30   6       3910.57       4056.37        75.02 o
  -5  30   6        174.67        193.92        11.62 o
  -4  30   6        333.44        384.77        16.19 o
  -3  30   6       3745.86       3701.28        51.39 o
  -2  30   6      17464.96      16841.78       212.24 o
  -1  30   6        325.37        327.63        10.61 o
   0  30   6       8467.06       8774.38       112.76 o
   1  30   6       1183.82       1230.41        24.77 o
   2  30   6       1858.97       1907.36        32.47 o
   3  30   6        227.76        254.48        11.28 o
   4  30   6       3813.87       3862.40        61.24 o
   5  30   6        541.35        561.55        15.94 o
   6  30   6       2471.16       2438.67        43.28 o
   7  30   6        684.32        658.47        24.05 o
   8  30   6          1.02          1.65         6.82 o
   9  30   6         17.81         23.63        14.14 o
 -10  31   6       1024.85       1136.69        27.90 o
  -9  31   6          3.78         11.39         9.04 o
  -8  31   6       3171.26       3091.50        48.56 o
  -7  31   6         39.64         51.34         9.02 o
  -6  31   6         88.54        174.76        13.78 o
  -5  31   6         27.00         31.29         6.50 o
  -4  31   6       2696.64       2723.49        43.83 o
  -3  31   6          2.56          9.19         6.31 o
  -2  31   6       5457.45       5131.49        54.52 o
  -1  31   6        400.86        342.36        11.15 o
   0  31   6       1513.17       1549.60        27.33 o
   1  31   6         66.62         84.46         7.16 o
   2  31   6       1057.06       1012.55        23.06 o
   3  31   6         91.28         87.93         7.82 o
   4  31   6       4601.81       4727.52        59.42 o
   5  31   6        227.72        261.01        11.02 o
   6  31   6        576.53        615.90        21.01 o
   7  31   6        252.96        236.04        18.01 o
   8  31   6        326.37        314.67        18.76 o
   9  31   6        321.44        294.24        24.83 o
 -10  32   6       1293.09       1218.31        59.65 o
  -9  32   6         28.76         26.28         7.11 o
  -8  32   6         26.69         31.55         6.04 o
  -7  32   6         37.28         27.99         8.01 o
  -6  32   6       2247.04       2415.01        49.04 o
  -5  32   6        328.08        335.35        14.71 o
  -4  32   6       1104.85        993.97        25.39 o
  -3  32   6        178.94        161.84        10.78 o
  -2  32   6       7024.59       6678.93        65.82 o
  -1  32   6        547.99        523.99        14.77 o
   0  32   6        141.27        171.28        11.51 o
   1  32   6         12.46         19.16         4.65 o
   2  32   6       7396.25       7050.67        77.31 o
   3  32   6        375.35        383.72        14.77 o
   4  32   6      14764.21      15027.09       134.93 o
   5  32   6         28.01         22.24         5.45 o
   6  32   6       1324.57       1490.13        32.46 o
   7  32   6        562.82        498.38        19.64 o
   8  32   6         27.73         21.07         7.05 o
 -10  33   6        166.82        170.52        15.05 o
  -9  33   6        338.78        370.72        18.02 o
  -8  33   6        316.40        364.79        12.62 o
  -7  33   6        107.54        139.44        10.99 o
  -6  33   6       2073.72       1923.26        40.22 o
  -5  33   6        921.39        959.79        24.43 o
  -4  33   6        486.75        537.20        16.95 o
  -3  33   6        148.69        163.63        11.28 o
  -2  33   6       2025.32       1846.24        29.83 o
  -1  33   6        423.92        443.95        15.33 o
   0  33   6         26.71         49.78         7.85 o
   1  33   6        514.80        518.05        16.11 o
   2  33   6        365.73        295.53        13.51 o
   3  33   6         94.39         85.87         7.97 o
   4  33   6       4203.87       4367.08        50.79 o
   5  33   6        206.44        229.25        10.19 o
   6  33   6        876.53        791.70        20.39 o
   7  33   6          8.23         16.17         5.98 o
   8  33   6         80.91         87.24        16.08 o
  -9  34   6          0.09          5.13         5.45 o
  -8  34   6       1172.20       1179.63        22.14 o
  -7  34   6         31.04         28.01         5.74 o
  -6  34   6        740.66        805.29        21.99 o
  -5  34   6         14.30          9.26         5.44 o
  -4  34   6        494.88        598.81        17.87 o
  -3  34   6        311.10        339.50        14.83 o
  -2  34   6       2512.30       2569.78        36.30 o
  -1  34   6          3.71         -3.97         5.15 o
   0  34   6        193.84        100.94         9.77 o
   1  34   6          1.74          5.26         4.67 o
   2  34   6       8102.90       7867.36       109.46 o
   3  34   6        226.34        249.48        13.91 o
   4  34   6        835.51        755.09        18.61 o
   5  34   6        286.59        256.22        10.51 o
   6  34   6        139.89        176.53        11.18 o
   7  34   6        158.84        172.73        10.82 o
   8  34   6        203.67        225.15        19.94 o
  -9  35   6        116.25         90.88        10.87 o
  -8  35   6        584.64        589.78        19.29 o
  -7  35   6          6.84          6.85         5.02 o
  -6  35   6         42.65         46.50         7.23 o
  -5  35   6         74.10         69.42         6.85 o
  -4  35   6        147.09        129.14         9.48 o
  -3  35   6        561.27        581.76        19.27 o
  -2  35   6       2484.89       2644.35        39.74 o
  -1  35   6       1099.74       1147.96        24.97 o
   0  35   6       1487.11       1495.10        33.62 o
   1  35   6         27.50         36.04         7.47 o
   2  35   6       1205.77       1075.79        24.90 o
   3  35   6        481.57        528.22        19.21 o
   4  35   6        307.88        361.84        19.97 o
   5  35   6          0.24          4.86         5.35 o
   6  35   6        155.54        176.26        12.35 o
   7  35   6        549.21        494.34        16.78 o
  -8  36   6        132.84        119.69         8.64 o
  -7  36   6         34.27         41.52         5.71 o
  -6  36   6        898.60        995.96        23.53 o
  -5  36   6        328.99        357.35        14.22 o
  -4  36   6          8.91         -2.06         6.27 o
  -3  36   6        381.62        423.76        16.41 o
  -2  36   6        531.34        489.25        19.67 o
  -1  36   6       1406.17       1488.33        28.71 o
   0  36   6        879.26        815.95        24.56 o
   1  36   6         19.71         18.19         5.75 o
   2  36   6          2.62         29.58         6.18 o
   3  36   6        873.84        941.11        25.18 o
   4  36   6        887.89       1038.93        23.19 o
   5  36   6        416.47        390.03        11.81 o
   6  36   6          9.36         23.90         6.56 o
   7  36   6        331.23        344.65        15.25 o
  -8  37   6        259.38        234.24        12.70 o
  -7  37   6        325.50        338.05        13.15 o
  -6  37   6       3697.86       3542.79        79.07 o
  -5  37   6          6.68         -2.56         5.55 o
  -4  37   6          2.70         11.89         5.65 o
  -3  37   6        101.02         82.16         8.58 o
  -2  37   6        913.43       1002.58        27.48 o
  -1  37   6         42.09         58.89         7.12 o
   0  37   6       5871.77       6406.27        80.60 o
   1  37   6        315.20        301.67        13.71 o
   2  37   6       2257.89       2428.37        41.20 o
   3  37   6       1413.93       1456.24        35.82 o
   4  37   6       5316.29       5825.44        64.11 o
   5  37   6          0.40          2.40         4.03 o
   6  37   6       2855.55       3115.73        60.15 o
   7  37   6        334.57        289.77        18.88 o
  -8  38   6        313.71        284.55        18.17 o
  -7  38   6          5.33          8.17         4.61 o
  -6  38   6       3829.76       4080.94        82.22 o
  -5  38   6        640.14        696.17        18.59 o
  -4  38   6         62.22         99.78         8.62 o
  -3  38   6         71.95         82.69         9.34 o
  -2  38   6         19.81         16.40         6.99 o
  -1  38   6          3.82         11.12         4.84 o
   0  38   6        808.48        910.22        25.50 o
   1  38   6        198.76        209.74        11.46 o
   2  38   6       2472.70       2572.48        53.23 o
   3  38   6        304.30        328.50        13.00 o
   4  38   6       9119.55       9138.85        87.35 o
   5  38   6        740.49        744.28        18.93 o
   6  38   6        198.83        154.21        21.79 o
   7  38   6          9.58          5.90         4.96 o
  -7  39   6        413.10        382.54        19.83 o
  -6  39   6       2380.35       2398.62        39.05 o
  -5  39   6        166.13        185.89        12.35 o
  -4  39   6       5269.08       5254.65        69.30 o
  -3  39   6         50.63         54.86         7.73 o
  -2  39   6       5650.25       5778.46       104.59 o
  -1  39   6          4.13          0.15         4.26 o
   0  39   6        370.08        433.98        15.78 o
   1  39   6         40.60         55.23         7.25 o
   2  39   6        158.63        132.62        16.72 o
   3  39   6       1604.52       1643.84        28.26 o
   4  39   6       2476.47       2613.18        36.00 o
   5  39   6        726.50        733.23        17.99 o
   6  39   6       1246.04       1260.29        48.96 o
  -7  40   6         67.81         50.66        11.80 o
  -6  40   6       1496.98       1467.22        32.76 o
  -5  40   6         50.64         44.81         8.23 o
  -4  40   6       2751.51       2915.20        46.70 o
  -3  40   6        202.60        245.71        13.60 o
  -2  40   6       5045.45       5113.44        81.03 o
  -1  40   6        168.75        157.39        11.84 o
   0  40   6       1893.75       1889.20        36.19 o
   1  40   6         83.44         89.97         7.97 o
   2  40   6       5660.40       5902.95        87.02 o
   3  40   6       1243.86       1293.71        29.35 o
   4  40   6        158.74        176.99         8.27 o
   5  40   6          0.69          0.89         3.63 o
   6  40   6       1419.59       1447.49        50.14 o
  -7  41   6         86.19         89.18        12.84 o
  -6  41   6        973.78       1107.37        26.58 o
  -5  41   6         61.78         58.39         8.06 o
  -4  41   6      10237.16      10336.57       121.31 o
  -3  41   6        289.98        308.04        14.39 o
  -2  41   6        589.06        625.76        20.30 o
  -1  41   6          0.62          1.68         8.28 o
   0  41   6       3830.30       3981.85        56.13 o
   1  41   6         39.53         29.06         6.68 o
   2  41   6       2176.82       2342.99        41.50 o
   3  41   6        960.54        965.91        24.44 o
   4  41   6          3.86          4.21         4.87 o
   5  41   6          0.27         13.13         7.88 o
   6  41   6       2722.25       2736.88        69.78 o
  -7  42   6        163.44        134.41        12.80 o
  -6  42   6       5460.65       5447.20       124.78 o
  -5  42   6          5.16          1.63         6.14 o
  -4  42   6       1013.12        993.22        20.54 o
  -3  42   6        290.11        294.05        12.00 o
  -2  42   6       1161.17       1160.85        31.62 o
  -1  42   6        407.94        403.52        16.88 o
   0  42   6         14.51         18.55         4.97 o
   1  42   6        149.28        137.13        14.22 o
   2  42   6        279.72        324.41        14.31 o
   3  42   6         34.48         37.20         6.19 o
   4  42   6        988.69        836.08        22.96 o
   5  42   6         42.26         24.79         5.03 o
   6  42   6        520.33        540.61        24.35 o
  -7  43   6         78.64         61.89         8.59 o
  -6  43   6        238.18        262.76        21.81 o
  -5  43   6         91.92        100.56         8.47 o
  -4  43   6       5815.05       5707.63        91.02 o
  -3  43   6        462.06        453.27        13.95 o
  -2  43   6        882.42        842.70        22.78 o
  -1  43   6        750.30        739.80        21.81 o
   0  43   6        864.56        804.84        18.72 o
   1  43   6       2081.33       2101.84        42.86 o
   2  43   6         46.32         45.13         7.00 o
   3  43   6         41.22         44.41         7.11 o
   4  43   6       1227.74       1369.54        29.92 o
   5  43   6        101.91        113.30        14.47 o
  -6  44   6       1217.61       1309.69        45.47 o
  -5  44   6        143.92        151.72         9.32 o
  -4  44   6        481.79        471.33        14.33 o
  -3  44   6        449.52        423.55        11.56 o
  -2  44   6        104.97        110.70         8.80 o
  -1  44   6         11.44         24.03         5.61 o
   0  44   6       2646.31       2639.31        42.02 o
   1  44   6        311.86        288.47        15.68 o
   2  44   6       2439.51       2435.57        45.49 o
   3  44   6        103.34        136.05        10.09 o
   4  44   6       2152.81       2058.92        36.08 o
   5  44   6        224.61        255.10        18.69 o
  -6  45   6        354.66        373.28        20.94 o
  -5  45   6         16.04         16.33         4.82 o
  -4  45   6       1509.54       1604.94        31.19 o
  -3  45   6          0.89          4.81         3.68 o
  -2  45   6       2667.09       2673.64        37.40 o
  -1  45   6         60.32         74.07         6.67 o
   0  45   6       3530.37       3637.28        49.38 o
   1  45   6        221.89        239.74        13.66 o
   2  45   6         10.51          9.22         5.93 o
   3  45   6        440.44        410.56        16.02 o
   4  45   6       3913.52       3818.01        95.25 o
   5  45   6         59.54         53.33         8.15 o
  -6  46   6       2399.57       2197.60        53.21 o
  -5  46   6          1.39         -1.54         7.09 o
  -4  46   6       1459.51       1304.05        63.89 o
  -3  46   6         39.08         34.11         4.49 o
  -2  46   6        274.43        242.53         9.58 o
  -1  46   6        114.64        104.53         7.64 o
   0  46   6         17.55         13.36         5.92 o
   1  46   6         83.27         71.14         8.17 o
   2  46   6       4433.03       4245.40        60.36 o
   3  46   6        108.26         94.64         8.49 o
   4  46   6        618.05        597.45        17.33 o
  -5  47   6        386.62        363.83        20.60 o
  -4  47   6        435.68        420.40        25.37 o
  -3  47   6        366.30        337.01        15.32 o
  -2  47   6        223.48        218.28        10.72 o
  -1  47   6        269.87        278.84        10.76 o
   0  47   6        528.98        526.75        17.89 o
   1  47   6       1192.10       1159.92        26.77 o
   2  47   6       2412.74       2236.84        37.98 o
   3  47   6        433.44        453.86        20.56 o
   4  47   6        135.93        112.77        10.83 o
  -5  48   6         30.98         24.51         5.70 o
  -4  48   6        521.92        495.78        24.41 o
  -3  48   6        343.21        340.15        13.43 o
  -2  48   6        286.35        283.72        10.93 o
  -1  48   6         42.59         19.30         6.07 o
   0  48   6        599.40        580.27        16.71 o
   1  48   6          1.15          1.30         4.89 o
   2  48   6       1439.20       1532.30        27.81 o
   3  48   6        496.07        449.56        14.93 o
  -4  49   6       1001.60        923.17        30.55 o
  -3  49   6        207.91        236.17        16.08 o
  -2  49   6         70.58         87.01         5.68 o
  -1  49   6        174.49        156.46        13.31 o
   0  49   6         84.35         98.31         8.62 o
   1  49   6        420.16        409.63        12.55 o
   2  49   6       1086.38       1097.83        20.57 o
  -1  50   6        478.20        429.61        13.95 o
   0  50   6         82.09        110.04         7.63 o
   1  50   6         25.75         32.39         4.86 o
   0  51   6        203.68        170.49        11.63 o
 -13   1   7       1504.98       1422.76        30.50 o
 -12   1   7        528.28        547.80        17.67 o
 -11   1   7       1008.04       1098.15        21.12 o
 -10   1   7        376.89        398.95        13.82 o
  -9   1   7       5286.63       5455.51        58.10 o
  -8   1   7         53.97         51.63         5.74 o
  -7   1   7         77.66        137.49         7.78 o
  -6   1   7        781.15        777.02        13.58 o
  -5   1   7        575.48        465.63         9.64 o
  -4   1   7         96.02        105.12         4.40 o
  -3   1   7        307.20        510.47         8.83 o
  -2   1   7        636.65        611.75        10.55 o
  -1   1   7         29.33         25.13         3.34 o
   0   1   7        438.21        433.20         7.58 o
   1   1   7      58349.67      59177.59       281.67 o
   2   1   7          9.46         13.18         2.40 o
   3   1   7        303.79        377.89         7.99 o
   4   1   7         31.77         18.71         2.82 o
   5   1   7          5.50         20.24         5.65 o
   6   1   7         16.39          8.30         3.48 o
   7   1   7        376.87        272.05        14.92 o
   8   1   7        474.28        427.89        14.23 o
   9   1   7       1944.55       2073.70        40.30 o
  10   1   7          4.71          6.14         5.43 o
  11   1   7         98.30         84.37         9.24 o
 -13   2   7       3066.01       3106.02        50.93 o
 -12   2   7         13.02          8.25         5.60 o
 -11   2   7        592.99        677.44        16.68 o
 -10   2   7        164.57        168.60         9.46 o
  -9   2   7        676.84        860.02        19.90 o
  -8   2   7        357.36        383.36        13.45 o
  -7   2   7       6884.19       7251.89        89.86 o
  -6   2   7       1279.29       1270.37        18.66 o
  -5   2   7       8319.22       9176.15        68.40 o
  -4   2   7        315.76        304.50         7.18 o
  -3   2   7       2865.89       2744.57        22.96 o
  -2   2   7         57.76         52.78         3.73 o
  -1   2   7        186.58        163.36         5.33 o
   0   2   7       1726.99       1733.07        16.95 o
   1   2   7      56181.32      53726.48       247.38 o
   2   2   7        564.67        594.94        10.37 o
   3   2   7       6358.41       7721.29        54.77 o
   4   2   7       2381.88       2367.49        25.72 o
   5   2   7       4839.53       4259.33        48.23 o
   6   2   7          6.60          8.04         3.70 o
   7   2   7        336.90        385.73        11.72 o
   8   2   7        437.93        427.69        14.60 o
   9   2   7         27.71         39.03         7.74 o
  10   2   7         14.06         14.69         5.89 o
  11   2   7       3005.05       3060.93        49.67 o
 -13   3   7       2606.49       2428.80        42.59 o
 -12   3   7          6.23         -4.64         5.68 o
 -11   3   7       6414.06       6439.26        61.73 o
 -10   3   7          1.09          1.97         4.88 o
  -9   3   7       1455.37       1390.80        25.61 o
  -8   3   7        782.15        776.12        17.65 o
  -7   3   7       3657.68       3805.61        44.10 o
  -6   3   7        561.77        531.24        11.17 o
  -5   3   7       2935.15       3187.76        27.11 o
  -4   3   7        540.65        556.35         9.61 o
  -3   3   7       2455.17       2555.48        21.49 o
  -2   3   7       1864.66       1773.20        20.80 o
  -1   3   7       1022.65       1292.36        14.48 o
   0   3   7        801.74        778.74        10.98 o
   1   3   7       3589.80       4457.82        39.56 o
   2   3   7          0.44          6.01         2.44 o
   3   3   7        343.99        498.41        10.36 o
   4   3   7        808.44        785.78        12.14 o
   5   3   7       5796.00       5603.44        52.84 o
   6   3   7        341.02        298.18        10.46 o
   7   3   7       3638.92       3817.09        62.12 o
   8   3   7        869.39        783.29        18.96 o
   9   3   7        143.35        185.76        13.81 o
  10   3   7         10.71         16.02         5.58 o
  11   3   7         10.59         42.80        11.15 o
 -13   4   7         92.30        126.52         9.10 o
 -12   4   7        149.81        151.61         9.79 o
 -11   4   7         46.60         90.25         7.50 o
 -10   4   7         10.29          3.78         4.94 o
  -9   4   7       3873.14       3924.20        46.70 o
  -8   4   7         10.82          2.67         5.19 o
  -7   4   7       6038.91       5543.82        53.54 o
  -6   4   7         78.48         62.40         4.27 o
  -5   4   7      19337.77      19669.97       108.73 o
  -4   4   7         17.52         16.18         2.64 o
  -3   4   7        341.75        296.77         6.81 o
  -2   4   7        190.00        201.66         6.52 o
  -1   4   7       1007.77       1036.89        12.38 o
   0   4   7        304.06        336.63         6.83 o
   1   4   7      89285.79      90719.18       386.10 o
   2   4   7         63.06         64.19         3.48 o
   3   4   7      17360.20      17315.82       100.24 o
   4   4   7       4332.33       4386.83        49.95 o
   5   4   7       3100.78       3479.26        35.79 o
   6   4   7          4.99          0.47         4.37 o
   7   4   7       1852.82       1630.99        33.02 o
   8   4   7        106.28        111.21         7.14 o
   9   4   7        560.89        607.75        19.05 o
  10   4   7        107.10        132.41         8.70 o
  11   4   7       1365.33       1342.09       107.71 o
 -13   5   7        873.42        840.41        21.19 o
 -12   5   7         45.61         56.21         6.87 o
 -11   5   7       1561.25       1634.70        29.17 o
 -10   5   7        894.33       1014.42        21.42 o
  -9   5   7      10022.95      10356.08       106.70 o
  -8   5   7         71.88         60.79         6.86 o
  -7   5   7       7166.54       6628.80        60.94 o
  -6   5   7        966.39        952.67        15.17 o
  -5   5   7       2418.00       2195.80        21.22 o
  -4   5   7        116.33         90.71         4.24 o
  -3   5   7       3711.43       4098.78        30.78 o
  -2   5   7        759.99        749.26        12.62 o
  -1   5   7       3469.72       3804.37        26.97 o
   0   5   7        141.36        136.61         4.40 o
   1   5   7       9436.30       8398.87        46.62 o
   2   5   7        831.84        877.45        11.88 o
   3   5   7      19740.99      21237.15       118.25 o
   4   5   7       1536.86       1596.03        20.54 o
   5   5   7       3987.18       3941.32        40.91 o
   6   5   7         53.02         62.16         5.27 o
   7   5   7        522.53        402.92        13.46 o
   8   5   7        223.49        220.75         9.32 o
   9   5   7       3349.35       3440.48        58.77 o
  10   5   7         21.65         15.77         4.74 o
  11   5   7        998.33       1105.35        32.64 o
 -13   6   7        147.11        151.90         8.83 o
 -12   6   7         49.51         28.29         5.37 o
 -11   6   7         14.38         28.17         6.03 o
 -10   6   7       2005.39       2002.94        31.29 o
  -9   6   7         42.24         53.72         7.29 o
  -8   6   7          0.10         -0.11         5.32 o
  -7   6   7        367.53        445.88        12.50 o
  -6   6   7         28.76         28.17         3.29 o
  -5   6   7      20012.97      20057.69       107.50 o
  -4   6   7         34.25         69.42         4.09 o
  -3   6   7        414.76        476.84         8.91 o
  -2   6   7        607.85        628.49        11.22 o
  -1   6   7         43.42         25.06         2.46 o
   0   6   7        377.85        345.90         6.19 o
   1   6   7       1905.10       2032.24        18.77 o
   2   6   7        819.80        941.85        12.47 o
   3   6   7      19168.34      18519.40       105.93 o
   4   6   7        280.95        320.34         8.60 o
   5   6   7      15771.06      15395.87       118.19 o
   6   6   7        629.29        644.77        14.36 o
   7   6   7       8274.92       7860.76       140.68 o
   8   6   7        164.72        163.90         8.86 o
   9   6   7       4357.05       4411.79        60.44 o
  10   6   7        350.13        356.59        12.75 o
  11   6   7        139.65        134.45        11.67 o
 -13   7   7       6274.02       6022.27       136.31 o
 -12   7   7         13.74         -0.48         4.84 o
 -11   7   7       1533.66       1607.05        28.45 o
 -10   7   7        666.82        693.29        19.66 o
  -9   7   7        538.38        571.74        17.98 o
  -8   7   7          7.36          1.31         4.88 o
  -7   7   7        309.62        378.14        16.88 o
  -6   7   7        693.12        707.63        12.48 o
  -5   7   7       5621.68       5099.94        44.14 o
  -4   7   7         52.43         49.57         3.47 o
  -3   7   7      11473.05      13095.38        71.90 o
  -2   7   7        343.30        344.53         8.92 o
  -1   7   7        362.79        324.38         6.41 o
   0   7   7          1.35          2.16         1.84 o
   1   7   7      13128.11      12729.54        79.93 o
   2   7   7         36.04         38.82         3.12 o
   3   7   7          7.79         18.67         3.41 o
   4   7   7         83.94         98.33         5.33 o
   5   7   7        686.17        795.36        17.00 o
   6   7   7       1002.25       1017.33        19.61 o
   7   7   7      11185.55      11520.25       137.25 o
   8   7   7        255.23        256.77        10.54 o
   9   7   7        670.22        550.96        19.44 o
  10   7   7          5.54         14.75         4.89 o
  11   7   7        971.39        875.02        48.61 o
 -13   8   7          1.15         10.70         3.75 o
 -12   8   7         23.73         20.04         5.99 o
 -11   8   7       1282.24       1295.12        32.27 o
 -10   8   7        279.43        271.10        12.49 o
  -9   8   7       1287.98       1158.51        25.49 o
  -8   8   7        950.65        882.44        21.35 o
  -7   8   7      27428.15      26662.01       503.75 o
  -6   8   7       1758.07       1788.06        22.59 o
  -5   8   7       4164.57       4499.06        52.77 o
  -4   8   7        291.96        322.37         8.03 o
  -3   8   7       2016.76       1907.52        18.97 o
  -2   8   7       1229.67       1304.55        17.98 o
  -1   8   7       2782.20       2592.11        21.65 o
   0   8   7         31.63         21.19         2.13 o
   1   8   7         70.30         58.98         3.77 o
   2   8   7       2128.44       2266.43        21.95 o
   3   8   7        300.49        256.97         7.92 o
   4   8   7        750.33        755.06        12.66 o
   5   8   7       2978.81       2912.29        29.98 o
   6   8   7        485.77        527.10        14.06 o
   7   8   7        618.75        638.31        19.64 o
   8   8   7        672.84        642.59        17.06 o
   9   8   7          3.14          2.13         5.48 o
  10   8   7          4.46          4.14         5.24 o
  11   8   7       2790.86       2684.24       118.56 o
 -13   9   7       1743.40       1552.96        27.14 o
 -12   9   7        933.32        919.76        16.93 o
 -11   9   7       2792.12       2614.79        47.75 o
 -10   9   7         26.92         35.71         6.53 o
  -9   9   7       2598.60       2493.86        39.10 o
  -8   9   7        975.33        963.60        22.18 o
  -7   9   7      10216.00      10678.95        99.37 o
  -6   9   7          2.93          3.72         2.92 o
  -5   9   7       2133.85       2043.73        21.00 o
  -4   9   7         51.28         68.69         4.00 o
  -3   9   7       2158.11       1765.46        19.28 o
  -2   9   7       1200.89       1236.63        14.70 o
  -1   9   7      25271.10      26863.70       173.08 o
   0   9   7       1098.94       1156.09        11.94 o
   1   9   7      31208.73      28967.01       190.06 o
   2   9   7         24.77         23.95         2.62 o
   3   9   7       2373.75       2397.76        20.23 o
   4   9   7       1675.09       1713.73        20.13 o
   5   9   7       3440.29       3007.34        34.18 o
   6   9   7       2152.40       2128.95        29.44 o
   7   9   7       4658.95       4683.62        49.97 o
   8   9   7        218.62        240.58        11.87 o
   9   9   7        526.67        661.10        17.73 o
  10   9   7        178.67        154.65         9.06 o
  11   9   7        239.18        184.97         7.78 o
 -12  10   7        421.04        446.63        13.33 o
 -11  10   7       1498.20       1628.39        35.89 o
 -10  10   7        184.22        204.20        10.84 o
  -9  10   7       2146.83       2287.51        36.86 o
  -8  10   7         50.08         66.33         6.87 o
  -7  10   7        140.65        211.84         8.65 o
  -6  10   7        207.11        239.42         7.65 o
  -5  10   7      13625.11      13682.24       143.01 o
  -4  10   7       3951.55       4108.74        32.56 o
  -3  10   7       3908.13       4229.14        36.42 o
  -2  10   7       3433.71       3471.65        29.61 o
  -1  10   7         76.74         79.48         5.25 o
   0  10   7       4500.61       4810.22        34.88 o
   1  10   7        293.30        272.17         6.08 o
   2  10   7        616.87        602.42         9.52 o
   3  10   7      14314.35      12711.95        92.87 o
   4  10   7        348.18        402.24         9.28 o
   5  10   7         10.78         24.29         3.80 o
   6  10   7         22.11         26.99         5.29 o
   7  10   7        127.34         84.43         7.71 o
   8  10   7        104.15         98.52         8.23 o
   9  10   7          7.11         10.08         4.14 o
  10  10   7         18.98         17.89         4.83 o
  11  10   7       1307.42       1329.00        21.60 o
 -13  11   7        438.05        432.62        19.29 o
 -12  11   7        119.09         94.73         5.18 o
 -11  11   7        228.08        227.37        13.52 o
 -10  11   7         45.14         53.49         7.32 o
  -9  11   7         99.30        193.44        10.54 o
  -8  11   7        576.48        600.70        17.19 o
  -7  11   7        176.25        102.63         5.95 o
  -6  11   7       1343.15       1383.99        18.68 o
  -5  11   7       1205.10        902.49        15.62 o
  -4  11   7       1126.37       1219.52        15.82 o
  -3  11   7      54420.10      53884.79       401.40 o
  -2  11   7          8.10         12.94         2.71 o
  -1  11   7       1048.61       1212.85        15.24 o
   0  11   7         27.65         46.75         2.99 o
   1  11   7       4665.96       5174.55        32.47 o
   2  11   7          5.25          6.63         2.06 o
   3  11   7       8529.70       8850.36        67.21 o
   4  11   7       3336.00       3344.46        37.85 o
   5  11   7       1847.60       1898.39        23.58 o
   6  11   7          3.99          4.24         3.76 o
   7  11   7       7358.94       7375.49        86.85 o
   8  11   7       1173.07       1126.61        22.40 o
   9  11   7        562.62        594.46        15.04 o
  10  11   7         16.87         23.93         4.98 o
  11  11   7       4266.25       3990.88        43.80 o
 -12  12   7         47.32         33.29         6.78 o
 -11  12   7       5471.25       5643.76        81.97 o
 -10  12   7          8.49          5.31         4.94 o
  -9  12   7         24.14         17.64         5.66 o
  -8  12   7          0.15          2.41         5.22 o
  -7  12   7        398.60        321.13         9.33 o
  -6  12   7        797.82        802.94        13.96 o
  -5  12   7      42133.21      43219.44       381.41 o
  -4  12   7        737.20        873.50        11.75 o
  -3  12   7         25.08         22.94         3.21 o
  -2  12   7         23.75         28.29         3.29 o
  -1  12   7       6095.64       5399.22        40.08 o
   0  12   7       1532.01       1630.93        15.98 o
   1  12   7      10953.97      10193.26        67.67 o
   2  12   7        332.73        411.98         8.04 o
   3  12   7         11.85          5.85         2.51 o
   4  12   7        285.42        338.21         9.32 o
   5  12   7       3089.88       3021.95        31.34 o
   6  12   7        770.09        831.65        16.01 o
   7  12   7       7451.10       7364.20        67.28 o
   8  12   7        690.01        646.36        16.76 o
   9  12   7       2227.89       2062.19        29.01 o
  10  12   7         43.99         49.99         5.58 o
  11  12   7       2491.43       2567.07        35.86 o
 -12  13   7        524.05        523.33        14.55 o
 -11  13   7       1027.58        909.40        24.67 o
 -10  13   7        113.77        105.73         7.64 o
  -9  13   7       2941.32       2817.79        40.59 o
  -8  13   7        561.65        577.79        18.26 o
  -7  13   7       3159.93       3242.36        32.92 o
  -6  13   7          3.62          3.05         3.07 o
  -5  13   7       7118.22       7542.69        54.51 o
  -4  13   7        982.40        934.47        14.23 o
  -3  13   7       8795.73       8540.60        80.01 o
  -2  13   7        489.27        513.71        10.75 o
  -1  13   7       3052.88       2583.16        23.27 o
   0  13   7          7.65          3.16         2.10 o
[truncated: 554,788 more chars]
