# Supplementary material for: A 1:2 co-crystal of 2,2′-thiodi­benzoic acid and tri­phenyl­phosphane oxide: crystal structure, Hirshfeld surface analysis and computational study
Source: Acta Crystallogr E Crystallogr Commun. 2018 Nov 9;74(Pt 12):1764–71. doi: 10.1107/S205698901801544X (PMC6281110; doi:10.1107/S205698901801544X)
Supplement: Supplementary file 3 [file e-74-01764-Isup3.cml]

<?xml version="1.0" ?>
<cml>
<molecule title="2-[(2-Carboxyphenyl)sulfanyl]benzoic acid&#59; (diphenylphosphoryl)benzene&#59; (diphenylphosphoryl)benzene" id="m1">
  <atomArray>
    <atom id="a1" elementType="O"
          x2="-4.001037365484107" y2="2.6342105263157984" />
    <atom id="a2" elementType="C"
          x2="-2.6673582436560723" y2="1.8642105263157964" />
    <atom id="a3" elementType="O"
          x2="-1.3336791218280375" y2="2.6342105263157953" />
    <atom id="a4" elementType="C"
          x2="-2.667358243656075" y2="0.3242105263157966" />
    <atom id="a5" elementType="C"
          x2="-1.3336791218280375" y2="-0.44578947368420785" />
    <atom id="a6" elementType="S"
          x2="-8.881784197001252E-16" y2="0.32421052631578906" />
    <atom id="a7" elementType="C"
          x2="1.333679121828033" y2="-0.44578947368421495" />
    <atom id="a8" elementType="C"
          x2="2.667358243656074" y2="0.32421052631578373" />
    <atom id="a9" elementType="C"
          x2="4.001037365484108" y2="-0.4457894736842203" />
    <atom id="a10" elementType="C"
          x2="4.001037365484103" y2="-1.9857894736842203" />
    <atom id="a11" elementType="C"
          x2="2.667358243656065" y2="-2.7557894736842172" />
    <atom id="a12" elementType="C"
          x2="1.3336791218280313" y2="-1.985789473684214" />
    <atom id="a13" elementType="C"
          x2="2.6673582436560794" y2="1.8642105263157835" />
    <atom id="a14" elementType="O"
          x2="4.001037365484119" y2="2.6342105263157785" />
    <atom id="a15" elementType="O"
          x2="1.3336791218280473" y2="2.6342105263157887" />
    <atom id="a16" elementType="C"
          x2="-1.3336791218280402" y2="-1.9857894736842079" />
    <atom id="a17" elementType="C"
          x2="-2.6673582436560777" y2="-2.755789473684205" />
    <atom id="a18" elementType="C"
          x2="-4.001037365484112" y2="-1.9857894736842034" />
    <atom id="a19" elementType="C"
          x2="-4.001037365484111" y2="-0.4457894736842034" />
    <atom id="a20" elementType="O"
          x2="7.754716487312157" y2="2.886579864025407E-15" />
    <atom id="a21" elementType="P"
          x2="9.294716487312158" y2="6.661338147750939E-16" />
    <atom id="a22" elementType="C"
          x2="9.294716487312154" y2="-1.5399999999999996" />
    <atom id="a23" elementType="C"
          x2="10.628395609140192" y2="-2.310000000000003" />
    <atom id="a24" elementType="C"
          x2="10.62839560914019" y2="-3.8500000000000028" />
    <atom id="a25" elementType="C"
          x2="9.294716487312154" y2="-4.620000000000001" />
    <atom id="a26" elementType="C"
          x2="7.961037365484119" y2="-3.849999999999999" />
    <atom id="a27" elementType="C"
          x2="7.9610373654841196" y2="-2.3099999999999996" />
    <atom id="a28" elementType="C"
          x2="9.294716487312161" y2="1.540000000000001" />
    <atom id="a29" elementType="C"
          x2="7.961037365484122" y2="2.3100000000000045" />
    <atom id="a30" elementType="C"
          x2="7.961037365484124" y2="3.850000000000005" />
    <atom id="a31" elementType="C"
          x2="9.294716487312161" y2="4.620000000000003" />
    <atom id="a32" elementType="C"
          x2="10.628395609140195" y2="3.8500000000000005" />
    <atom id="a33" elementType="C"
          x2="10.628395609140195" y2="2.3100000000000005" />
    <atom id="a34" elementType="C"
          x2="10.834716487312157" y2="-1.5543122344752192E-15" />
    <atom id="a35" elementType="C"
          x2="11.60471648731216" y2="1.3336791218280362" />
    <atom id="a36" elementType="C"
          x2="13.144716487312163" y2="1.333679121828033" />
    <atom id="a37" elementType="C"
          x2="13.914716487312159" y2="-3.774758283725532E-15" />
    <atom id="a38" elementType="C"
          x2="13.144716487312156" y2="-1.3336791218280384" />
    <atom id="a39" elementType="C"
          x2="11.604716487312157" y2="-1.333679121828037" />
    <atom id="a40" elementType="O"
          x2="-2.3870000000000005" y2="-12.32" />
    <atom id="a41" elementType="P"
          x2="-0.8470000000000004" y2="-12.320000000000004" />
    <atom id="a42" elementType="C"
          x2="-0.8470000000000022" y2="-13.860000000000003" />
    <atom id="a43" elementType="C"
          x2="0.4866791218280353" y2="-14.630000000000006" />
    <atom id="a44" elementType="C"
          x2="0.48667912182803263" y2="-16.170000000000005" />
    <atom id="a45" elementType="C"
          x2="-0.847000000000004" y2="-16.940000000000005" />
    <atom id="a46" elementType="C"
          x2="-2.1806791218280384" y2="-16.17" />
    <atom id="a47" elementType="C"
          x2="-2.180679121828038" y2="-14.630000000000003" />
    <atom id="a48" elementType="C"
          x2="-0.8469999999999969" y2="-10.780000000000003" />
    <atom id="a49" elementType="C"
          x2="-2.1806791218280357" y2="-10.01" />
    <atom id="a50" elementType="C"
          x2="-2.180679121828033" y2="-8.469999999999999" />
    <atom id="a51" elementType="C"
          x2="-0.8469999999999951" y2="-7.700000000000001" />
    <atom id="a52" elementType="C"
          x2="0.48667912182803885" y2="-8.470000000000002" />
    <atom id="a53" elementType="C"
          x2="0.48667912182803796" y2="-10.010000000000003" />
    <atom id="a54" elementType="C"
          x2="0.6929999999999996" y2="-12.320000000000006" />
    <atom id="a55" elementType="C"
          x2="1.4630000000000036" y2="-10.986320878171968" />
    <atom id="a56" elementType="C"
          x2="3.0030000000000046" y2="-10.98632087817197" />
    <atom id="a57" elementType="C"
          x2="3.7730000000000006" y2="-12.320000000000007" />
    <atom id="a58" elementType="C"
          x2="3.0029999999999992" y2="-13.653679121828041" />
    <atom id="a59" elementType="C"
          x2="1.4629999999999992" y2="-13.653679121828041" />
  </atomArray>
  <bondArray>
    <bond atomRefs2="a1 a2" order="1" />
    <bond atomRefs2="a2 a3" order="2" />
    <bond atomRefs2="a2 a4" order="1" />
    <bond atomRefs2="a4 a5" order="2" />
    <bond atomRefs2="a5 a6" order="1" />
    <bond atomRefs2="a6 a7" order="1" />
    <bond atomRefs2="a7 a8" order="2" />
    <bond atomRefs2="a8 a9" order="1" />
    <bond atomRefs2="a9 a10" order="2" />
    <bond atomRefs2="a10 a11" order="1" />
    <bond atomRefs2="a11 a12" order="2" />
    <bond atomRefs2="a7 a12" order="1" />
    <bond atomRefs2="a8 a13" order="1" />
    <bond atomRefs2="a13 a14" order="1" />
    <bond atomRefs2="a13 a15" order="2" />
    <bond atomRefs2="a5 a16" order="1" />
    <bond atomRefs2="a16 a17" order="2" />
    <bond atomRefs2="a17 a18" order="1" />
    <bond atomRefs2="a18 a19" order="2" />
    <bond atomRefs2="a4 a19" order="1" />
    <bond atomRefs2="a20 a21" order="2" />
    <bond atomRefs2="a21 a22" order="1" />
    <bond atomRefs2="a22 a23" order="2" />
    <bond atomRefs2="a23 a24" order="1" />
    <bond atomRefs2="a24 a25" order="2" />
    <bond atomRefs2="a25 a26" order="1" />
    <bond atomRefs2="a26 a27" order="2" />
    <bond atomRefs2="a22 a27" order="1" />
    <bond atomRefs2="a21 a28" order="1" />
    <bond atomRefs2="a28 a29" order="2" />
    <bond atomRefs2="a29 a30" order="1" />
    <bond atomRefs2="a30 a31" order="2" />
    <bond atomRefs2="a31 a32" order="1" />
    <bond atomRefs2="a32 a33" order="2" />
    <bond atomRefs2="a28 a33" order="1" />
    <bond atomRefs2="a21 a34" order="1" />
    <bond atomRefs2="a34 a35" order="2" />
    <bond atomRefs2="a35 a36" order="1" />
    <bond atomRefs2="a36 a37" order="2" />
    <bond atomRefs2="a37 a38" order="1" />
    <bond atomRefs2="a38 a39" order="2" />
    <bond atomRefs2="a34 a39" order="1" />
    <bond atomRefs2="a40 a41" order="2" />
    <bond atomRefs2="a41 a42" order="1" />
    <bond atomRefs2="a42 a43" order="2" />
    <bond atomRefs2="a43 a44" order="1" />
    <bond atomRefs2="a44 a45" order="2" />
    <bond atomRefs2="a45 a46" order="1" />
    <bond atomRefs2="a46 a47" order="2" />
    <bond atomRefs2="a42 a47" order="1" />
    <bond atomRefs2="a41 a48" order="1" />
    <bond atomRefs2="a48 a49" order="2" />
    <bond atomRefs2="a49 a50" order="1" />
    <bond atomRefs2="a50 a51" order="2" />
    <bond atomRefs2="a51 a52" order="1" />
    <bond atomRefs2="a52 a53" order="2" />
    <bond atomRefs2="a48 a53" order="1" />
    <bond atomRefs2="a41 a54" order="1" />
    <bond atomRefs2="a54 a55" order="2" />
    <bond atomRefs2="a55 a56" order="1" />
    <bond atomRefs2="a56 a57" order="2" />
    <bond atomRefs2="a57 a58" order="1" />
    <bond atomRefs2="a58 a59" order="2" />
    <bond atomRefs2="a54 a59" order="1" />
  </bondArray>
</molecule>
</cml>
